# Supplementary material for: Systematics of Old World Odontacolus Kieffer s.l. (Hymenoptera, Platygastridae s.l.): parasitoids of spider eggs
Source: Zookeys. 2013 Jul 3;(314):1–151. doi: 10.3897/zookeys.314.3475 (PMC3713344; doi:10.3897/zookeys.314.3475)
Supplement: XML Treatment for Odontacolus [file zookeys.314.3475-treatment1.xml]

<!DOCTYPE tp:taxon-treatment
  PUBLIC "-//TaxonX//DTD Taxonomic Treatment Publishing DTD v0 20100105//EN" "tax-treatment-NSO.dtd">
<tp:taxon-treatment xmlns:tp="http://www.plazi.org/taxpub"><tp:treatment-meta><mixed-citation publication-type="journal"><person-group><name><surname>Valerio</surname><given-names>Alejandro A.</given-names></name><name><surname>Austin</surname><given-names>Andrew D.</given-names></name><name><surname>Masner</surname><given-names>Lubomír</given-names></name><name><surname>Johnson</surname><given-names>Norman F.</given-names></name></person-group><article-title>Systematics of Old World
                    <italic>Odontacolus</italic> Kieffer
                    <italic>s.l.</italic> (Hymenoptera, Platygastridae
                    <italic>s.l.</italic>): parasitoids of spider eggs</article-title><source>Zookeys</source><day>3</day><month>7</month><year>2013</year><volume>2013</volume><issue>314</issue><fpage>1</fpage><lpage>151</lpage><pub-id pub-id-type="doi">10.3897/zookeys.314.3475</pub-id></mixed-citation></tp:treatment-meta><tp:nomenclature><tp:taxon-name>
                        <tp:taxon-name-part taxon-name-part-type="genus">Odontacolus</tp:taxon-name-part>
                        <object-id xmlns:xlink="http://www.w3.org/1999/xlink" xlink:type="simple">urn:lsid:zoobank.org:act:846E9F7C-5402-4A83-8D9F-226A12BAEDD5</object-id>
                        <object-id xmlns:xlink="http://www.w3.org/1999/xlink" xlink:type="simple">urn:lsid:biosci.ohio-state.edu:osuc_concepts:525</object-id>
                        <object-id xmlns:xlink="http://www.w3.org/1999/xlink" xlink:type="simple">http://species-id.net/wiki/Odontacolus</object-id>
                    </tp:taxon-name><tp:taxon-authority>Kieffer</tp:taxon-authority><tp:nomenclature-citation-list><!--PageBreak--><tp:nomenclature-citation><tp:taxon-name>Odontacolus</tp:taxon-name><comment><xref ref-type="bibr" rid="B17">Kieffer 1910a</xref><xref ref-type="bibr" rid="B18">: 294. Original description. Type species: <italic><tp:taxon-name>Odontacolus longiceps</tp:taxon-name></italic> Kieffer, by monotypy and original designation. Kieffer 1910b</xref><xref ref-type="bibr" rid="B19">: 100, 104 [description, list of species, keyed]; Kieffer 1912a</xref><xref ref-type="bibr" rid="B20">: 54 [redescribed as new]; Kieffer 1912b</xref><xref ref-type="bibr" rid="B9">: 88 [description]; Dodd 1914a</xref><xref ref-type="bibr" rid="B21">: 59 [keyed]; Kieffer 1926</xref><xref ref-type="bibr" rid="B29">: 132, 145 [description, keyed, key to species]; Muesebeck and Walkley 1956</xref><xref ref-type="bibr" rid="B25">: 376 [citation of type species]; Masner 1976</xref>: 66 [description, key to <italic><tp:taxon-name>Odontacolus</tp:taxon-name></italic> Kieffer and <italic><tp:taxon-name>Ceratobaeus</tp:taxon-name></italic><xref ref-type="bibr" rid="B1">Ashmead]; De Santis 1980: 313 [catalog of species of Brazil]; Austin 1981</xref><xref ref-type="bibr" rid="B12">: 88 [diagnosis, synonymy, discussion of taxonomic status]; Galloway and Austin 1984</xref><xref ref-type="bibr" rid="B4">: 6, 92 [description, list of species described from Australia, keyed]; Austin 1988</xref><xref ref-type="bibr" rid="B15">: 176 [keyed]; Johnson 1992</xref><xref ref-type="bibr" rid="B22">: 443 [catalog of world species]; Kononova 1992</xref><xref ref-type="bibr" rid="B26">: 132 [description]; Masner and Denis 1996</xref><xref ref-type="bibr" rid="B23">: 90 [keyed]; Kononova and Kozlov 2001</xref><xref ref-type="bibr" rid="B24">: 340, 401 [description, keyed]; Loiácono and Margaría 2002</xref><xref ref-type="bibr" rid="B5">: 557 [catalog of Brazilian species]; Austin and Iqbal 2005</xref><xref ref-type="bibr" rid="B32">: 19 [discussion of relationships]; Valerio et al. 2010</xref>: 6 [phylogeny and discussion of relationships between <italic><tp:taxon-name>Cyphacolus</tp:taxon-name></italic> and <italic><tp:taxon-name>Odontacolus</tp:taxon-name></italic><xref ref-type="bibr" rid="B33">]; Veenakumari and Mohanraj 2011</xref> [key to species for females]. </comment></tp:nomenclature-citation><tp:nomenclature-citation><tp:taxon-name>Ceratobaeoides</tp:taxon-name><comment><xref ref-type="bibr" rid="B8">Dodd 1913</xref><xref ref-type="bibr" rid="B9">: 337. Original description. Type species: <italic><tp:taxon-name>Ceratobaeoides hackeri</tp:taxon-name></italic> Dodd, original designation. Dodd 1914a</xref><xref ref-type="bibr" rid="B10">: 59 [keyed]; Dodd 1914b</xref><xref ref-type="bibr" rid="B21">: 125 [description]; Kieffer 1926</xref><xref ref-type="bibr" rid="B29">: 264, 273 [description, keyed, key to species]; Muesebeck and Walkley 1956</xref><xref ref-type="bibr" rid="B25">: 341 [citation of type species]; Masner 1976</xref><xref ref-type="bibr" rid="B1">: 65 [taxonomic status]; Austin 1981</xref><xref ref-type="bibr" rid="B7">: 89 [junior synonym of <italic><tp:taxon-name>Odontacolus</tp:taxon-name></italic> Kieffer]; Carpenter 1992</xref>: 471 [fossil references]. </comment></tp:nomenclature-citation><tp:nomenclature-citation><tp:taxon-name>Odontacolus</tp:taxon-name><comment> urn:lsid:zoobank.org:act:BED2BB8F-3D3B-4D20-975E-4441CA26154F</comment></tp:nomenclature-citation><tp:nomenclature-citation><tp:taxon-name>Odontacolus</tp:taxon-name><comment> urn:lsid:biosci.ohio-state.edu:osuc_concepts:9359</comment></tp:nomenclature-citation><tp:nomenclature-citation><tp:taxon-name>Cyphacolus</tp:taxon-name><comment><xref ref-type="bibr" rid="B30">Priesner 1951</xref><xref ref-type="bibr" rid="B32">: 123. Original description. Type species: <italic><tp:taxon-name>Cyphacolus veniprivus</tp:taxon-name></italic> Priesner, by monotypy and original designation. [see Valerio et al. 2010</xref>: 4 for bibliography] <bold>syn. n.</bold></comment></tp:nomenclature-citation><tp:nomenclature-citation><tp:taxon-name>Odontacolus</tp:taxon-name><comment> urn:lsid:zoobank.org:act:85B4E914-30E6-481C-8678-766A449E5B62</comment></tp:nomenclature-citation><tp:nomenclature-citation><tp:taxon-name>Odontacolus</tp:taxon-name><comment> urn:lsid:biosci.ohio-state.edu:osuc_concepts:468</comment></tp:nomenclature-citation></tp:nomenclature-citation-list></tp:nomenclature><tp:treatment-sec sec-type="Description"><title>Description.</title><p><italic>Female</italic>. Tiny to small wasps, 1.01–2.38 mm in length; body slightly elongate, generally moderately slight in form.</p><p><italic>Head</italic>. In anterior view varying in shape from suboval or subtriangular, to elongate and broad in buccal region. Frons smooth or sculptured, median area often defined by difference in sculpture compared to surrounding face, central keel present and often reaching almost to medial ocellus, sometimes virtually absent. Compound eyes large though appearing smaller in species with elongate buccal region, usually setose though sometimes setae tiny and eyes appearing glabrous. Mandibles with three teeth, normally subequal in size, sometimes with middle tooth slightly longer or lower tooth slightly shorter. Head in lateral view rather narrow, tapering to mouth, particularly in species with elongate malar region. Head in dorsal view curved around anterior mesosoma. Occiput well exposed. Ocelli usually large, touching or close to orbital margin. Occipital carina complete dorsally, sometimes faint because of surrounding sculpture. Antenna 7-segmented, clava large and appearing unsegmented or with distinct suture lines so that clava comprises 4 segments.</p><p><italic>Mesosoma</italic>. Mesoscutum wider than long, usually flat or virtually so, sometimes dorsally convex. Notauli usually present as distinct grooves reaching no more than about half way to anterior margin of mesoscutum, sometimes virtually absent or hidden by coarse longitudinal sculpture. Mesoscutellum either flat or transverse, with posterior margin usually straight medially, or dorsally convex and semicircular or oval in shape. Propodeum with pair of broad, elongate spines which are blunt or truncate apically and flank the T1 horn.</p><!--PageBreak--><p><italic>Wings</italic>. Macropterous, never brachypterous. Fore wing narrow basally, broad in apical half, sometimes fore margin sinuate and surface of apical half convex (spoon-shaped) and molded to convex dorsal surface of metasoma (i.e. subelytriform). Fore wing venation with tubular submarginal (Sc+R) and stigmal veins (r-rs), marginal vien (C+R) very short, postmarginal vein (R1) very short or absent; in <italic><tp:taxon-name>Odontacolus veniprivus</tp:taxon-name></italic> species group venation lacking except for incomplete submarginal vein, with pronounced infuscate patch at position of marginal (C+R) and stigmal veins (r-rs). Fore wing color varying from hyaline to having dark infuscate bands.</p><p><italic>Metasoma</italic> in dorsal view subpedunculate. T1 square or longitudinally slightly longer than wide (rarely more transverse), with parallel or slightly curved lateral margins. Metasoma widest in posterior half; in lateral view dorsal surface slightly to strongly convex. T1 with large, laterally compressed hornlike process (i.e. ellipsoidal in cross-section) which reaches to level of posterior mesocutellum or higher. T3 the largest tergite, slightly longer than T2, sometimes subequal in length with T2. Ovipositor at least 1.5× length of metasoma, with shaft curled back on itself within rounded head of the T1 horn. Gonoplacs elongate, approximately 0.75× length of metasoma.</p><p><italic>Male</italic>. Antenna short, 11-segmented, often appearing to be 9- or 10-segmented as distal antenomeres are closely joined, distal antenna becoming progressively broader so as to be subclavate. Metasomal horn absent, but anterior part of T1 inflected upwards.</p></tp:treatment-sec><tp:treatment-sec sec-type="Diagnosis"><title>Diagnosis.</title><p><italic><tp:taxon-name>Odontacolus</tp:taxon-name></italic> <italic>s.l.</italic> can be distinguished from all other genera of <tp:taxon-name>Platygastroidea</tp:taxon-name> by three unique characters: T1 of the female has a laterally compressed T1 horn (elliptical in cross-section); the ovipositor is retracted within the metasoma and curled around within the curved head of the T1 horn so that it forms an elongate, U-shape (compared to <italic><tp:taxon-name>Idris</tp:taxon-name></italic> species where it is straight or slightly curved, see <xref ref-type="fig" rid="F1">Figs 1A–B</xref>); the propodeum in both sexes has a pair of spinelike flanges that (in the female) flank the T1 horn. In addition, all species are macropterous, never brachypterous, and the metasoma is subpedunculate in shape.</p></tp:treatment-sec><tp:treatment-sec sec-type="Distribution"><title>Distribution and regional diversity.</title><p><italic><tp:taxon-name>Odontacolus</tp:taxon-name></italic> is clearly more widespread than previously thought and, in the Old World, is found throughout Africa south of the Sahara, the Middle East (<italic><tp:taxon-name>Odontacolus veniprivus</tp:taxon-name></italic> group only; see <xref ref-type="bibr" rid="B32">Valerio et al. 2010</xref>), India, Sri Lanka, Nepal, south-east Asia (with one species extending north into China), and Australasia extending east in the Pacific to Fiji (<xref ref-type="fig" rid="F4">Fig. 4</xref>, link to distribution map<xref ref-type="fn" rid="FN30">30</xref>). Australasia is the most species rich region (19 spp., four of which are endemic to Fiji), followed by India/south-east Asia (14 spp.) and Africa/Madagascar (11 spp.), the remainder of species have a broader distributions across regions.</p><fig id="F4" position="float" orientation="portrait"><label>Figure 4.</label><caption><p>Distributional map of Old World <italic><tp:taxon-name>Odontacolus</tp:taxon-name></italic> species (not including <italic><tp:taxon-name>Cyphacolus</tp:taxon-name></italic> species as treated by <xref ref-type="bibr" rid="B32">Valerio et al. 2010</xref>).</p></caption><graphic xmlns:xlink="http://www.w3.org/1999/xlink" xlink:href="ZooKeys-314-001-g004.jpg" position="float" orientation="portrait" xlink:type="simple"/></fig></tp:treatment-sec><tp:treatment-sec sec-type="Biology"><title>Biology.</title><p>Like other members of the <tp:taxon-name>Baeini</tp:taxon-name>, <italic><tp:taxon-name>Odontacolus</tp:taxon-name></italic> species are endoparasitoids of spider eggs. However, of the 52 species here recorded from the Old World only five species have been reared. <xref ref-type="bibr" rid="B33">Veenakumari and Mohanraj (2011)</xref> record <italic><tp:taxon-name>Odontacolus markadicus</tp:taxon-name></italic> from eggs of an unknown salticid spider in southern India; <italic><tp:taxon-name>Odontacolus pintoi</tp:taxon-name></italic> has been reared from <italic><tp:taxon-name>Clubiona cycladata</tp:taxon-name></italic> Simon from under tree bark in South Australia (recorded as <italic><tp:taxon-name>Odontacolus</tp:taxon-name></italic> sp. in <xref ref-type="bibr" rid="B2">Austin (1984</xref>, <xref ref-type="bibr" rid="B3">1985</xref>) (specimens in WINC); <italic><tp:taxon-name>Odontacolus berryae</tp:taxon-name></italic> has been reared from eggs of the salticid <italic><tp:taxon-name>Trite planiceps</tp:taxon-name></italic> Simon (specimens in LUNZ); <italic><tp:taxon-name>Odontacolus whitfieldi</tp:taxon-name></italic> has been reared from an unknown spider from China (specimens in UCRC), while <italic><tp:taxon-name>Odontacolus harteni</tp:taxon-name></italic> has also been reared from an unknown spider from Pakistan (specimens in BMNH) (<xref ref-type="bibr" rid="B32">Valerio et al. 2010</xref>). Although hosts are only from two spider families, <tp:taxon-name>Clubionidae</tp:taxon-name> and <tp:taxon-name>Salticidae</tp:taxon-name>, it is likely that <italic><tp:taxon-name>Odontacolus</tp:taxon-name></italic> species attack a much greater range of host spiders given the number of species and diversity of habitats from which they have been collected (e.g. rainforest, tropic dryforest, eucalypt forest, coastal dunes, mangroves, grasslands, etc.; see Appendix IV).</p><!--PageBreak--><p>Although nothing is known about the ovipositional behavior of <italic><tp:taxon-name>Odontacolus</tp:taxon-name></italic> species, we predict that females employ their long ovipositor to parasitize host eggs from outside the egg sac, by pushing the ovipositor through the silk wall, in a similar way as has been described for <italic><tp:taxon-name>Idris (Ceratobaeus)</tp:taxon-name></italic> species (<xref ref-type="bibr" rid="B2">Austin 1984</xref>, <xref ref-type="bibr" rid="B3">1985</xref>) that also have a T1 horn, albeit of a different shape (<xref ref-type="fig" rid="F1">Figs 1B, C</xref>). Although documented for only a few species, the stategy of <italic><tp:taxon-name>Baeus</tp:taxon-name></italic> species (<xref ref-type="bibr" rid="B31">Stevens and Austin 2007</xref>), <italic><tp:taxon-name>Idris</tp:taxon-name></italic> <italic>s.str.</italic> and other baeines that lack a T1 horn, is to burrow through the silk wall of the egg sac and oviposit into eggs while in direct contact with them.</p></tp:treatment-sec><tp:treatment-sec sec-type="Species excluded from Odontacolus"><title>Species excluded from <italic><tp:taxon-name>Odontacolus</tp:taxon-name></italic>.</title><p>The previously described species <italic><tp:taxon-name>Odontacolus longispinosus</tp:taxon-name></italic> Girault (<xref ref-type="fig" rid="F1">Fig. 1</xref>) and <italic><tp:taxon-name>Odontacolus amoenus</tp:taxon-name></italic> Kononova are here transferred to the genus <italic><tp:taxon-name>Idris</tp:taxon-name></italic> Försterand should therefore be treated as <bold>new combinations</bold>. We were unable to borrow the holotype of <italic><tp:taxon-name>Odontacolus amoenus</tp:taxon-name></italic> but one of us (NFJ) during a recent visit to the UASK was able to examine a female paratype and confirm that the species does indeed belong to <italic><tp:taxon-name>Idris</tp:taxon-name></italic>.</p></tp:treatment-sec><tp:treatment-sec sec-type="Key to the females of Old World species of Odontacolus Kieffer"><title>Key to the females of Old World species of <italic><tp:taxon-name>Odontacolus</tp:taxon-name></italic> Kieffer</title><table-wrap content-type="key" position="anchor" orientation="portrait"><table><tbody><tr><td rowspan="1" colspan="1">1</td><td rowspan="1" colspan="1">Fore wing with tubular stigmal vein present, without dark infuscate patch or bands at this position (<xref ref-type="fig" rid="F26">Figs 133</xref>, <xref ref-type="fig" rid="F43">238</xref>, <xref ref-type="fig" rid="F53">293–296</xref>)</td><td rowspan="1" colspan="1">2</td></tr><tr><td rowspan="1" colspan="1">–</td><td rowspan="1" colspan="1">Fore wing with stigmal vein always absent, with dark infuscate patch or band at this position (<italic><tp:taxon-name>Odontacolus veniprivus</tp:taxon-name></italic> species group - previously known as <italic><tp:taxon-name>Cyphacolus</tp:taxon-name></italic>; see <xref ref-type="bibr" rid="B32">Valerio et al. 2010</xref> for key to species)</td><td rowspan="1" colspan="1"/></tr><tr><td rowspan="1" colspan="1">2</td><td rowspan="1" colspan="1">Notauli completely absent (<xref ref-type="fig" rid="F6">Fig. 11</xref>)</td><td rowspan="1" colspan="1">3</td></tr><tr><td rowspan="1" colspan="1">–</td><td rowspan="1" colspan="1">Notauli always present (<xref ref-type="fig" rid="F6">Fig. 12</xref>), although sometimes very reduced in length to as little as 1/6 of mesoscutum length</td><td rowspan="1" colspan="1">6</td></tr><tr><td rowspan="1" colspan="1"><!--PageBreak-->3</td><td rowspan="1" colspan="1">Mesoscutum and mesoscutellum conspicuously flattened in lateral view (<xref ref-type="fig" rid="F6">Fig. 13</xref>), setation extremely short and dense; posterior margin of mesoscutellum with well-defined, large crenulae; orbital carina almost touching occipital carina; metapleuron mainly smooth in lower half (Fiji)</td><td rowspan="1" colspan="1"><italic><tp:taxon-name>Odontacolus schlingeri</tp:taxon-name></italic> Valerio &amp; Austin, sp. n.</td></tr><tr><td rowspan="1" colspan="1">–</td><td rowspan="1" colspan="1">Mesoscutum and mesoscutellum convex in lateral view (<xref ref-type="fig" rid="F6">Fig. 14</xref>), setation long, sparse; posterior margin of mesoscutellum with small, dense crenulae; distance between orbital carina and occipital carina variable; metapleuron variable in sculpture from completely smooth to complete coriaceous</td><td rowspan="1" colspan="1">4</td></tr><tr><td rowspan="1" colspan="1">4</td><td rowspan="1" colspan="1">Mesoscutum and mesoscutellum rugulose-granulate (<xref ref-type="fig" rid="F6">Fig. 11</xref>); distance between posterior ocellus and occipital carina approximately 0.5× ocellar diameter (Fiji)</td><td rowspan="1" colspan="1"><italic><tp:taxon-name>Odontacolus heratyi</tp:taxon-name></italic> Valerio &amp; Austin, sp. n.</td></tr><tr><td rowspan="1" colspan="1">–</td><td rowspan="1" colspan="1">Mesoscutum and mesoscutellum granulate, never rugulose-granulate (<xref ref-type="fig" rid="F6">Figs 15, 16</xref>); distance between posterior ocellus and occipital carina approximately 1× ocellar diameter</td><td rowspan="1" colspan="1">5</td></tr><tr><td rowspan="1" colspan="1">5</td><td rowspan="1" colspan="1">Posterior sublateral areas of mesoscutum with cicatrose sculpture, remainder of mesoscutum with dense, weak granulate sculpture (<xref ref-type="fig" rid="F6">Fig. 15</xref>); body length 1.47–1.71 mm; mesoscutellum flat in lateral view (Fiji)</td><td rowspan="1" colspan="1"><italic><tp:taxon-name>Odontacolus veroae</tp:taxon-name></italic> Valerio &amp; Austin, sp. n.</td></tr><tr><td rowspan="1" colspan="1">–</td><td rowspan="1" colspan="1">Mesoscutum covered with fine, weak granulate sculpture (<xref ref-type="fig" rid="F6">Fig. 16</xref>); body size small (1.04–1.08 mm); mesoscutellum convex in lateral view (Fiji)</td><td rowspan="1" colspan="1"><italic><tp:taxon-name>Odontacolus irwini</tp:taxon-name></italic> Valerio &amp; Austin, sp. n.</td></tr><tr><td rowspan="1" colspan="1">6</td><td rowspan="1" colspan="1">Netrion appearing absent, lateral margins of pronotum with extensive, conspicuous, longitudinal costae (<xref ref-type="fig" rid="F7">Figs 17, 19</xref>)</td><td rowspan="1" colspan="1">7</td></tr><tr><td rowspan="1" colspan="1">–</td><td rowspan="1" colspan="1">Netrion well-defined, lateral margins of pronotum at most with fine costae around margin of netrion (<xref ref-type="fig" rid="F7">Figs 18, 20</xref>)</td><td rowspan="1" colspan="1">12</td></tr><tr><td rowspan="1" colspan="1">7</td><td rowspan="1" colspan="1">Gena mostly smooth, shining, sometimes coriaceous in upper 1/3 (<xref ref-type="fig" rid="F7">Fig. 22</xref>); head below eyes (in anterior view) elongate and broad; antennal scrobe smooth except for central keel (<xref ref-type="fig" rid="F44">Fig. 243</xref>), without fan-like carinae (Australia, New Zealand, Norfolk Island)</td><td rowspan="1" colspan="1"><italic><tp:taxon-name>Odontacolus pintoi</tp:taxon-name></italic> Valerio &amp; Austin, sp. n.</td></tr><tr><td rowspan="1" colspan="1">–</td><td rowspan="1" colspan="1">Gena weakly rugulose (<xref ref-type="fig" rid="F7">Fig. 21</xref>), surface dull; head below eyes (in anterior view) elongate and narrowed towards mandibles; lower half of antennal scrobe almost completely sculptured, fan-like carinae present (<xref ref-type="fig" rid="F19">Figs 93</xref>, <xref ref-type="fig" rid="F32">167</xref>, <xref ref-type="fig" rid="F51">285</xref>)</td><td rowspan="1" colspan="1">8</td></tr><tr><td rowspan="1" colspan="1">8</td><td rowspan="1" colspan="1">Notauli present as smooth furrows (<xref ref-type="fig" rid="F31">Fig. 166</xref>); occipital carina simple, slightly angled near lateral ocelli to be nearly straight medially (<xref ref-type="fig" rid="F9">Fig. 29</xref>); body mostly yellow (Australia)</td><td rowspan="1" colspan="1"><italic><tp:taxon-name>Odontacolus harveyi</tp:taxon-name></italic> Valerio &amp; Austin, sp. n.</td></tr><tr><td rowspan="1" colspan="1">–</td><td rowspan="1" colspan="1">Notauli crenulate throughout length (<xref ref-type="fig" rid="F19">Figs 94</xref>, <xref ref-type="fig" rid="F27">142</xref>, <xref ref-type="fig" rid="F51">286</xref>); occipital carina heavily ornamented, gently arcuate dorsally (<xref ref-type="fig" rid="F8">Fig. 24</xref>); body color variable</td><td rowspan="1" colspan="1">9</td></tr><tr><td rowspan="1" colspan="1">9</td><td rowspan="1" colspan="1">Frons and mesoscutum rugulose, rugulae broad (<xref ref-type="fig" rid="F51">Figs 285, 286</xref>); notaulus width greater than half the width of tegula, with clearly defined, large crenulae throughout; body yellow (Australia)</td><td rowspan="1" colspan="1"><italic><tp:taxon-name>Odontacolus zborowskii</tp:taxon-name></italic> Valerio &amp; Austin, sp. n.</td></tr><tr><td rowspan="1" colspan="1">–</td><td rowspan="1" colspan="1">Frons smooth, mesoscutum granulose, never rugulose; notauli variable in width, crenulae present or not; body color variable</td><td rowspan="1" colspan="1">10</td></tr><tr><td rowspan="1" colspan="1"><!--PageBreak-->10</td><td rowspan="1" colspan="1">Body black or dark brown; mesoscutellum smooth medially, setation conspicuously long and somewhat sparse (<xref ref-type="fig" rid="F8">Fig. 23</xref>); mesoscutum broadly smooth in posterior half; crenulae of notauli well-defined, few and broad (<xref ref-type="fig" rid="F8">Fig. 24</xref>); (Australia, New Zealand, Norfolk Island)</td><td rowspan="1" colspan="1"><italic><tp:taxon-name>Odontacolus berryae</tp:taxon-name></italic> Valerio &amp; Austin, sp. n.</td></tr><tr><td rowspan="1" colspan="1">–</td><td rowspan="1" colspan="1">Body yellow or brown; mesoscutellum without smooth areas, setation short and dense; mesoscutum completely sculptured; crenulae of notauli weak or broad (<xref ref-type="fig" rid="F19">Figs 92</xref>, <xref ref-type="fig" rid="F27">140</xref>)</td><td rowspan="1" colspan="1">11</td></tr><tr><td rowspan="1" colspan="1">11</td><td rowspan="1" colspan="1">Body brown (<xref ref-type="fig" rid="F19">Fig. 89</xref>); notaulus deeply impressed, with few, sparse crenulae (<xref ref-type="fig" rid="F8">Fig. 25</xref>); (Australia)</td><td rowspan="1" colspan="1"><italic><tp:taxon-name>Odontacolus australiensis</tp:taxon-name></italic> Valerio &amp; Austin, sp. n.</td></tr><tr><td rowspan="1" colspan="1">–</td><td rowspan="1" colspan="1">Body completely yellow (<xref ref-type="fig" rid="F27">Fig. 137</xref>); notaulus shallow, with abundant crenulae (<xref ref-type="fig" rid="F27">Fig. 140</xref>) (Australia)</td><td rowspan="1" colspan="1"><italic><tp:taxon-name>Odontacolus gallowayi</tp:taxon-name></italic> Valerio &amp; Austin, sp. n.</td></tr><tr><td rowspan="1" colspan="1">12</td><td rowspan="1" colspan="1">Gena smooth ventrally (<xref ref-type="fig" rid="F8">Fig. 26</xref>); lateral propodeal areas very densely, weakly rugulose (<xref ref-type="fig" rid="F9">Fig. 30</xref>) (Madagascar)</td><td rowspan="1" colspan="1"><italic><tp:taxon-name>Odontacolus magadascarensis</tp:taxon-name></italic> Valerio &amp; Austin, sp. n.</td></tr><tr><td rowspan="1" colspan="1">–</td><td rowspan="1" colspan="1">Gena completely sculptured ventrally; lateral propodeal areas variable in sculpture</td><td rowspan="1" colspan="1">13</td></tr><tr><td rowspan="1" colspan="1">13</td><td rowspan="1" colspan="1">Compound eyes unusually small, dorsoventral length less than 1/3 head height (<xref ref-type="fig" rid="F8">Fig. 27</xref>); head appearing very elongate in lateral view (India, Indonesia)</td><td rowspan="1" colspan="1"><italic><tp:taxon-name>Odontacolus noyesi</tp:taxon-name></italic> Valerio &amp; Austin, sp. n.</td></tr><tr><td rowspan="1" colspan="1">–</td><td rowspan="1" colspan="1">Compound eyes of normal size, dorsoventral length nearly 1/2 head height (<xref ref-type="fig" rid="F8">Fig. 28</xref>); head shape in lateral view variable</td><td rowspan="1" colspan="1">14</td></tr><tr><td rowspan="1" colspan="1">14</td><td rowspan="1" colspan="1">Occipital and orbital carinae contiguous or separated at most by distance subequal to width of occipital carina; head in lateral view elongate; occipital carina well-defined laterally (<xref ref-type="fig" rid="F9">Fig. 31</xref>)</td><td rowspan="1" colspan="1">15</td></tr><tr><td rowspan="1" colspan="1">–</td><td rowspan="1" colspan="1">Occipital carina and orbital carinae separated by distance greater than width of occipital carina (<xref ref-type="fig" rid="F9">Fig. 32</xref>), if occipital carina close to ocular carina, then head broad and short, or occipital carina not well-defined laterally (<xref ref-type="fig" rid="F19">Fig. 92</xref>)</td><td rowspan="1" colspan="1">18</td></tr><tr><td rowspan="1" colspan="1">15</td><td rowspan="1" colspan="1">Mesoscutellum medially depressed posteriorly (<xref ref-type="fig" rid="F9">Fig. 33</xref>); mesoscutum rugulose-granulate (<xref ref-type="fig" rid="F9">Figs 34</xref>, <xref ref-type="fig" rid="F29">152</xref>); S2 anterior carina present (Guinea)</td><td rowspan="1" colspan="1"><italic><tp:taxon-name>Odontacolus guineensis</tp:taxon-name></italic> Valerio &amp; Austin, sp. n.</td></tr><tr><td rowspan="1" colspan="1">–</td><td rowspan="1" colspan="1">Mesoscutellum convex; mesoscutum weakly granulate (<xref ref-type="fig" rid="F28">Figs 146</xref>, <xref ref-type="fig" rid="F35">188</xref>); S2 anterior carina present or absent</td><td rowspan="1" colspan="1">16</td></tr><tr><td rowspan="1" colspan="1">16</td><td rowspan="1" colspan="1">S2 anterior carina absent; lagrimal absent; metasoma yellow or pale brown (except T1 horn) contrasting with dark brown color of remainder of body (Madagascar)</td><td rowspan="1" colspan="1"><italic><tp:taxon-name>Odontacolus zimi</tp:taxon-name></italic> Valerio &amp; Austin, sp. n.</td></tr><tr><td rowspan="1" colspan="1">–</td><td rowspan="1" colspan="1">S2 anterior carina present; lagrimal present (<xref ref-type="fig" rid="F10">Figs 35, 36</xref>); body entirely yellow or dark brown</td><td rowspan="1" colspan="1">17</td></tr><tr><td rowspan="1" colspan="1">17</td><td rowspan="1" colspan="1">Ventral portion of antennal scrobe with fan-like carinae arising from malar space (<xref ref-type="fig" rid="F28">Fig. 147</xref>); lagrimal large, conspicuous (<xref ref-type="fig" rid="F10">Fig. 36</xref>) (Malaysia)</td><td rowspan="1" colspan="1"><italic><tp:taxon-name>Odontacolus gentingensis</tp:taxon-name></italic> Valerio &amp; Austin, sp. n.</td></tr><tr><td rowspan="1" colspan="1">–</td><td rowspan="1" colspan="1">Ventral portion of antennal scrobe without fan-like carinae (<xref ref-type="fig" rid="F35">Fig. 189</xref>); lagrimal very reduced, inconspicuous (<xref ref-type="fig" rid="F10">Fig. 35</xref>) (Cameroon, Guinea, Madagascar)</td><td rowspan="1" colspan="1"><italic><tp:taxon-name>Odontacolus jacksonae</tp:taxon-name></italic> Valerio &amp; Austin, sp. n.</td></tr><tr><td rowspan="1" colspan="1">18</td><td rowspan="1" colspan="1">Central keel of frons absent (<xref ref-type="fig" rid="F10">Fig. 38</xref>)</td><td rowspan="1" colspan="1">19</td></tr><tr><td rowspan="1" colspan="1"><!--PageBreak-->–</td><td rowspan="1" colspan="1">Central keel of frons present (<xref ref-type="fig" rid="F11">Fig. 41</xref>)</td><td rowspan="1" colspan="1">20</td></tr><tr><td rowspan="1" colspan="1">19</td><td rowspan="1" colspan="1">S2 anterior carina interrupted medially (similar to <xref ref-type="fig" rid="F15">Figs 65, 67</xref>); lateral ocelli minute, distance between lateral ocellus and occipital carina greater than 1.5× diameter of lateral ocellus (<xref ref-type="fig" rid="F10">Fig. 37</xref>) (Australia, Indonesia, Malawi, Papua New Guinea)</td><td rowspan="1" colspan="1"><italic><tp:taxon-name>Odontacolus wallacei</tp:taxon-name></italic> Valerio &amp; Austin, sp. n.</td></tr><tr><td rowspan="1" colspan="1">–</td><td rowspan="1" colspan="1">S2 anterior carina uninterrupted (<xref ref-type="fig" rid="F14">Fig. 64</xref>); lateral ocelli normal in size, distance between lateral ocellus and occipital carina less than 0.8× diameter of lateral ocellus(<xref ref-type="fig" rid="F11">Fig. 45</xref>) (Thailand)</td><td rowspan="1" colspan="1"><italic><tp:taxon-name>Odontacolus lamarcki</tp:taxon-name></italic> Valerio &amp; Austin, sp. n.</td></tr><tr><td rowspan="1" colspan="1">20</td><td rowspan="1" colspan="1">Notauli crenulate (<xref ref-type="fig" rid="F11">Figs 42</xref>, <xref ref-type="fig" rid="F23">118</xref>)</td><td rowspan="1" colspan="1">21</td></tr><tr><td rowspan="1" colspan="1">–</td><td rowspan="1" colspan="1">Notauli smooth (<xref ref-type="fig" rid="F11">Fig. 44</xref>)</td><td rowspan="1" colspan="1">22</td></tr><tr><td rowspan="1" colspan="1">21</td><td rowspan="1" colspan="1">Ocelli large (<xref ref-type="fig" rid="F10">Fig. 40</xref>); distance between lateral ocellus and occipital carina approximately 0.5× diameter of lateral ocellus (<xref ref-type="fig" rid="F10">Fig. 40</xref>); T2 and T3 subequal in length (<xref ref-type="fig" rid="F33">Fig. 176</xref>) (Malaysia, Thailand)</td><td rowspan="1" colspan="1"><italic><tp:taxon-name>Odontacolus heydoni</tp:taxon-name></italic> Valerio &amp; Austin, sp. n.</td></tr><tr><td rowspan="1" colspan="1">–</td><td rowspan="1" colspan="1">Ocelli small (<xref ref-type="fig" rid="F10">Fig. 39</xref>); distance between lateral ocellus and occipital carina approximately 1.5× diameter of lateral ocellus (<xref ref-type="fig" rid="F10">Fig. 39</xref>); T2 clearly shorter than T3 (<xref ref-type="fig" rid="F23">Fig. 116</xref>) (Australia)</td><td rowspan="1" colspan="1"><italic><tp:taxon-name>Odontacolus cardaleae</tp:taxon-name></italic> Valerio &amp; Austin, sp. n.</td></tr><tr><td rowspan="1" colspan="1">22</td><td rowspan="1" colspan="1">Vertex slightly depressed mesally (<xref ref-type="fig" rid="F11">Fig. 43</xref>); antennal scrobe weakly granulose laterally, nearly smooth medially; lateral ocelli large (Indonesia)</td><td rowspan="1" colspan="1"><italic><tp:taxon-name>Odontacolus dayi</tp:taxon-name></italic> Valerio &amp; Austin, sp. n.</td></tr><tr><td rowspan="1" colspan="1">–</td><td rowspan="1" colspan="1">Vertex flat or slightly rounded, without mesal depression; antennal scrobe varying from completely smooth to completely rugulose; lateral ocelli variable in size</td><td rowspan="1" colspan="1">23</td></tr><tr><td rowspan="1" colspan="1">23</td><td rowspan="1" colspan="1">Antennal scrobe with transverse costae, covering at least 1/2 of frons (<xref ref-type="fig" rid="F36">Figs 195</xref>, <xref ref-type="fig" rid="F41">225</xref>, <xref ref-type="fig" rid="F46">255</xref>, <xref ref-type="fig" rid="F47">261</xref>, <xref ref-type="fig" rid="F50">279</xref>)</td><td rowspan="1" colspan="1">24</td></tr><tr><td rowspan="1" colspan="1">–</td><td rowspan="1" colspan="1">Antennal scrobe without such extensive transverse elements, mostly smooth or only with coriaceous or granulose sculpture (<xref ref-type="fig" rid="F22">Figs 111</xref>, <xref ref-type="fig" rid="F24">123</xref>, <xref ref-type="fig" rid="F42">231</xref>)</td><td rowspan="1" colspan="1">29</td></tr><tr><td rowspan="1" colspan="1">24</td><td rowspan="1" colspan="1">Fan-like costae present on frons, with a well-developed furrow at lower lateral areas of scrobe (<xref ref-type="fig" rid="F46">Fig. 255</xref>); body completely dark brown (<xref ref-type="fig" rid="F46">Fig. 251</xref>) (Thailand)</td><td rowspan="1" colspan="1"><italic><tp:taxon-name>Odontacolus sharkeyi</tp:taxon-name></italic> Valerio &amp; Austin, sp. n.</td></tr><tr><td rowspan="1" colspan="1">–</td><td rowspan="1" colspan="1">Fan-like sculpture absent on frons, if weakly indicated, then without a furrow at lower lateral areas of scrobe (<xref ref-type="fig" rid="F36">Figs 195</xref>, <xref ref-type="fig" rid="F47">261</xref>); body color variable (<xref ref-type="fig" rid="F47">Figs 258</xref>, <xref ref-type="fig" rid="F36">192</xref>)</td><td rowspan="1" colspan="1">25</td></tr><tr><td rowspan="1" colspan="1">25</td><td rowspan="1" colspan="1">Vertex in anterior view flat (<xref ref-type="fig" rid="F30">Fig. 159</xref>); lateral surface of T1 horn with U-shaped carinae, posterior surface covered with numerous broad, transverse costae; T1 horn short, broad (<xref ref-type="fig" rid="F30">Fig. 155</xref>) (Australia)</td><td rowspan="1" colspan="1"><italic><tp:taxon-name>Odontacolus hackeri</tp:taxon-name></italic> (Dodd)</td></tr><tr><td rowspan="1" colspan="1">–</td><td rowspan="1" colspan="1">Vertex in anterior view convex; lateral surface of T1 horn transversely carinate, carinae becoming more curved dorsally, posterior surface with longitudinal carinae dorsally and remainder of T1 horn smooth or with very few narrow transverse costae on upper 1/3; T1 horn thin, elongate</td><td rowspan="1" colspan="1">26</td></tr><tr><td rowspan="1" colspan="1">26</td><td rowspan="1" colspan="1">Lateral ocelli small (<xref ref-type="fig" rid="F12">Fig. 47</xref>), distance between lateral ocellus and occipital carina approximately 1.2× diameter of lateral ocellus (Australia)</td><td rowspan="1" colspan="1"><italic><tp:taxon-name>Odontacolus spinosus</tp:taxon-name></italic> (Dodd)</td></tr><tr><td rowspan="1" colspan="1">–</td><td rowspan="1" colspan="1">Lateral ocelli large, distance between occipital carina and lateral ocellus less than 0.8× diameter of lateral ocellus</td><td rowspan="1" colspan="1">27</td></tr><tr><td rowspan="1" colspan="1"><!--PageBreak-->27</td><td rowspan="1" colspan="1">S2 anterior carina absent (<xref ref-type="fig" rid="F14">Fig. 59</xref>); mesal area of T2 with weak, longitudinal costae (<xref ref-type="fig" rid="F36">Fig. 196</xref>) (Papua New Guinea)</td><td rowspan="1" colspan="1"><italic><tp:taxon-name>Odontacolus kiau</tp:taxon-name></italic> Valerio &amp; Austin, sp. n.</td></tr><tr><td rowspan="1" colspan="1">–</td><td rowspan="1" colspan="1">S2 anterior carina present (similar to <xref ref-type="fig" rid="F14">Figs 63, 64</xref>); mesal area of T2 smooth, without longitudinal costae, (<xref ref-type="fig" rid="F50">Fig. 280</xref>)</td><td rowspan="1" colspan="1">28</td></tr><tr><td rowspan="1" colspan="1">28</td><td rowspan="1" colspan="1">Body yellow (<xref ref-type="fig" rid="F41">Fig. 221</xref>); mesoscutum weakly granulose (<xref ref-type="fig" rid="F41">Fig. 226</xref>) (Indonesia, Thailand)</td><td rowspan="1" colspan="1"><italic><tp:taxon-name>Odontacolus mayri</tp:taxon-name></italic> Valerio &amp; Austin, sp. n.</td></tr><tr><td rowspan="1" colspan="1">–</td><td rowspan="1" colspan="1">Body dark brown (<xref ref-type="fig" rid="F50">Fig. 276</xref>); mesoscutum with rugulae amid granulate sculpture (<xref ref-type="fig" rid="F50">Fig. 280</xref>) (China, India, Indonesia, Malaysia, Thailand, Vietnam)</td><td rowspan="1" colspan="1"><italic><tp:taxon-name>Odontacolus whitfieldi</tp:taxon-name></italic> Valerio &amp; Austin, sp. n.</td></tr><tr><td rowspan="1" colspan="1">29</td><td rowspan="1" colspan="1">S2 anterior carina interrupted medially (<xref ref-type="fig" rid="F15">Figs 65, 66</xref>) or completely absent (<xref ref-type="fig" rid="F15">Fig. 70</xref>)</td><td rowspan="1" colspan="1">30</td></tr><tr><td rowspan="1" colspan="1">–</td><td rowspan="1" colspan="1">S2 anterior carina present, continuous (<xref ref-type="fig" rid="F14">Fig. 63</xref>)</td><td rowspan="1" colspan="1">32</td></tr><tr><td rowspan="1" colspan="1">30</td><td rowspan="1" colspan="1">S2 anterior carina absent (<xref ref-type="fig" rid="F15">Fig. 70</xref>); distance between lateral ocellus and occipital carina approximately 1× diameter of lateral ocellus (<xref ref-type="fig" rid="F12">Fig. 48</xref>); body yellow (<xref ref-type="fig" rid="F20">Fig. 100</xref>) (Australia)</td><td rowspan="1" colspan="1"><italic><tp:taxon-name>Odontacolus baeri</tp:taxon-name></italic> Valerio &amp; Austin, sp. n.</td></tr><tr><td rowspan="1" colspan="1">–</td><td rowspan="1" colspan="1">S2 anterior carina present, interrupted medially (<xref ref-type="fig" rid="F15">Figs 65, 66</xref>); distance between lateral ocellus and occipital carina approximately 0.6× diameter of lateral ocellus; body color variable</td><td rowspan="1" colspan="1">31</td></tr><tr><td rowspan="1" colspan="1">31</td><td rowspan="1" colspan="1">Body dark brown; T1 laterally with abundant, fine, longitudinal costae, costae slightly curved, effaced (Congo, Guinea, Kenya, Madagascar, South Africa, Uganda, Zimbabwe)</td><td rowspan="1" colspan="1"><italic><tp:taxon-name>Odontacolus africanus</tp:taxon-name></italic> Valerio &amp; Austin, sp. n.</td></tr><tr><td rowspan="1" colspan="1">–</td><td rowspan="1" colspan="1">Body completely yellow; T1 laterally with sparse, coarser, longitudinal costae, costae very straight, well-defined (Cameroon)</td><td rowspan="1" colspan="1"><italic><tp:taxon-name>Odontacolus anningae</tp:taxon-name></italic> Valerio &amp; Austin, sp. n.</td></tr><tr><td rowspan="1" colspan="1">32</td><td rowspan="1" colspan="1">Mesosoma orange to light brown, contrasting with dark brown head and metasoma (<xref ref-type="fig" rid="F24">Fig. 120</xref>); distance between lateral ocellus and occipital carina approximately 0.6× diameter of lateral ocellus (Thailand)</td><td rowspan="1" colspan="1"><italic><tp:taxon-name>Odontacolus darwini</tp:taxon-name></italic> Valerio &amp; Austin, sp. n.</td></tr><tr><td rowspan="1" colspan="1">–</td><td rowspan="1" colspan="1">Body uniformly colored from yellow to dark brown (<xref ref-type="fig" rid="F17">Figs 80</xref>, <xref ref-type="fig" rid="F22">109</xref>, <xref ref-type="fig" rid="F38">205</xref>, <xref ref-type="fig" rid="F40">217</xref>, <xref ref-type="fig" rid="F42">229</xref>); distance between lateral ocellus and occipital carina variable</td><td rowspan="1" colspan="1">33</td></tr><tr><td rowspan="1" colspan="1">33</td><td rowspan="1" colspan="1">Mesoscutum between notaulus and tegula almost completely smooth (<xref ref-type="fig" rid="F38">Fig. 206</xref>); mesoscutellum with posterior 1/3 nearly smooth mesally (Seychelles islands)</td><td rowspan="1" colspan="1"><italic><tp:taxon-name>Odontacolus longiceps</tp:taxon-name></italic> Kieffer</td></tr><tr><td rowspan="1" colspan="1">–</td><td rowspan="1" colspan="1">Mesoscutum and mesoscutellum covered by well-defined sculpture, without smooth areas</td><td rowspan="1" colspan="1">34</td></tr><tr><td rowspan="1" colspan="1">34</td><td rowspan="1" colspan="1">Lagrimal present, conspicuous (<xref ref-type="fig" rid="F13">Figs 53, 55</xref>); body robust, 1.75 mm or greater in length (<xref ref-type="fig" rid="F17">Figs 79</xref>, <xref ref-type="fig" rid="F42">229</xref>)</td><td rowspan="1" colspan="1">35</td></tr><tr><td rowspan="1" colspan="1">–</td><td rowspan="1" colspan="1">Lagrimal absent or reduced (<xref ref-type="fig" rid="F13">Figs 54, 56</xref>); body elongate, gracile, less than 1.75 mm in length (<xref ref-type="fig" rid="F40">Fig. 215</xref>)</td><td rowspan="1" colspan="1">36</td></tr><tr><td rowspan="1" colspan="1">35</td><td rowspan="1" colspan="1">Head yellow; T1 light orange with horn contrastingly dark brown (<xref ref-type="fig" rid="F42">Fig. 232</xref>); body size 1.92 mm (India)</td><td rowspan="1" colspan="1"><italic><tp:taxon-name>Odontacolus mot</tp:taxon-name></italic> Valerio &amp; Austin, sp. n.</td></tr><tr><td rowspan="1" colspan="1">–</td><td rowspan="1" colspan="1">Head dark brown; T1 entirely yellow (<xref ref-type="fig" rid="F17">Fig. 82</xref>), body size 1.75 mm (<xref ref-type="fig" rid="F17">Fig. 77</xref>) (Nepal)</td><td rowspan="1" colspan="1"><italic><tp:taxon-name>Odontacolus aldrovandii</tp:taxon-name></italic> Valerio &amp; Austin, sp. n.</td></tr><tr><td rowspan="1" colspan="1"><!--PageBreak-->36</td><td rowspan="1" colspan="1">Body completely black (<xref ref-type="fig" rid="F22">Fig. 107</xref>); lateral portion of occipital carina with well-defined costulae throughout most of its length (<xref ref-type="fig" rid="F13">Fig. 57</xref>) (India)</td><td rowspan="1" colspan="1"><italic><tp:taxon-name>Odontacolus bosei</tp:taxon-name></italic> Valerio &amp; Austin, sp. n.</td></tr><tr><td rowspan="1" colspan="1">–</td><td rowspan="1" colspan="1">Body color a combination of yellow and dark brown, or completely yellow (<xref ref-type="fig" rid="F40">Fig. 215</xref>); lateral portion of occipital carina mainly smooth (<xref ref-type="fig" rid="F13">Fig. 58</xref>) (Brunei, India, Malaysia, Sri Lanka, Thailand, Vietnam)</td><td rowspan="1" colspan="1"><italic><tp:taxon-name>Odontacolus markadicus</tp:taxon-name></italic> Veenakumari</td></tr></tbody></table></table-wrap></tp:treatment-sec><tp:treatment-sec><!--Section generated to contain objects referenced in tp:taxon-treatment.--><fig id="F1" position="float" orientation="portrait"><label>Figure 1.</label><caption><p>Representation of theexternal shape of T1 horn (T1H), shape of the ovipositor shaft (OS) and invaginated intersegmental membrane (IM) for <italic><tp:taxon-name>Idris</tp:taxon-name></italic> sp. (<bold>A</bold>) <italic><tp:taxon-name>Idris (Ceratobaeus)</tp:taxon-name></italic> sp. (<bold>B</bold>) and <italic><tp:taxon-name>Odontacolus</tp:taxon-name></italic> sp. (<bold>C</bold>).</p></caption><graphic xmlns:xlink="http://www.w3.org/1999/xlink" xlink:href="ZooKeys-314-001-g001.jpg" position="float" orientation="portrait" xlink:type="simple"/></fig><fig id="F26" position="float" orientation="portrait"><label>Figures 131–136.</label><caption><p><xref ref-type="fn" rid="FN156">156</xref> <italic><tp:taxon-name>Odontacolus doddi</tp:taxon-name></italic>, female holotype (QMBA HY1631) <bold>131</bold> slide, dorsal view <bold>132</bold> T1 horn, posterior view <bold>133</bold> wings, lateral view <bold>134</bold> Mesosoma, dorsal view <bold>135</bold> Head, anterior view <bold>136</bold> Metasoma, dorsal view. Scale bars in mm.</p></caption><graphic xmlns:xlink="http://www.w3.org/1999/xlink" xlink:href="ZooKeys-314-001-g026.jpg" position="float" orientation="portrait" xlink:type="simple"/></fig><fig id="F43" position="float" orientation="portrait"><label>Figures 233–238.</label><caption><p><xref ref-type="fn" rid="FN173">173</xref> <italic><tp:taxon-name>Odontacolus noyesi</tp:taxon-name></italic>, female holotype (OSUC 237932) <bold>233</bold> Lateral habitus <bold>234</bold> Dorsal habitus <bold>235</bold> Mesosoma, lateral view <bold>236</bold> Mesosoma, dorsal view <bold>237</bold> Head, anterior view <bold>238</bold> Metasoma, dorsal view. Scale bars in mm.</p></caption><graphic xmlns:xlink="http://www.w3.org/1999/xlink" xlink:href="ZooKeys-314-001-g043.jpg" position="float" orientation="portrait" xlink:type="simple"/></fig><fig id="F53" position="float" orientation="portrait"><label>Figures 293–298.</label><caption><p><xref ref-type="fn" rid="FN183">183</xref> <bold>293</bold> <italic><tp:taxon-name>Odontacolus zborowskii</tp:taxon-name></italic>, fore wing, lateral view, male paratype (OSUC 237998) <bold>294</bold> <italic><tp:taxon-name>Odontacolus australiensis</tp:taxon-name></italic>, fore wing, lateral view, maleparatype (OSUC 239142) <bold>295</bold> <italic><tp:taxon-name>Odontacolus africanus</tp:taxon-name></italic>, fore wing, lateral view, male paratype (OSUC 238568) <bold>296</bold> <italic><tp:taxon-name>Odontacolus pintoi</tp:taxon-name></italic>, fore wing, lateral view, male paratype (OSUC 239055) <bold>297</bold> <italic><tp:taxon-name>Odontacolus zborowskii</tp:taxon-name></italic>, netrion, lateral view, male paratype (OSUC 237998) <bold>298</bold> <italic><tp:taxon-name>Odontacolus australiensis</tp:taxon-name></italic>, netrion, lateral view, maleparatype (OSUC 239142). Scale bars in mm.</p></caption><graphic xmlns:xlink="http://www.w3.org/1999/xlink" xlink:href="ZooKeys-314-001-g053.jpg" position="float" orientation="portrait" xlink:type="simple"/></fig><fig id="F6" position="float" orientation="portrait"><label>Figures 11–16.</label><caption><p><xref ref-type="fn" rid="FN136">136</xref> <bold>11</bold> <italic><tp:taxon-name>Odontacolus heratyi</tp:taxon-name></italic>, mesosoma, dorsal view, female paratype (FBA014379) <bold>12</bold> <italic><tp:taxon-name>Odontacolus gallowayi</tp:taxon-name></italic>, mesoscutellum, posterodorsal view, femaleholotype (OSUC 237999) <bold>13</bold> <italic><tp:taxon-name>Odontacolus schlingeri</tp:taxon-name></italic>, mesosoma, lateral view, female holotype (FBA104329) <bold>14</bold> <italic><tp:taxon-name>Odontacolus veroae</tp:taxon-name></italic>, mesosoma, lateral view, female paratype (FBA014430) <bold>15</bold> <italic><tp:taxon-name>Odontacolus veroae</tp:taxon-name></italic>, mesosoma, dorsal view, female paratype (FBA081512) <bold>16</bold> <italic><tp:taxon-name>Odontacolus irwini</tp:taxon-name></italic>, mesosoma, dorsal view, female paratype (FBA059072). Scale bars in mm.</p></caption><graphic xmlns:xlink="http://www.w3.org/1999/xlink" xlink:href="ZooKeys-314-001-g006.jpg" position="float" orientation="portrait" xlink:type="simple"/></fig><fig id="F7" position="float" orientation="portrait"><label>Figures 17–22.</label><caption><p><xref ref-type="fn" rid="FN137">137</xref> <bold>17</bold> <italic><tp:taxon-name>Odontacolus harveyi</tp:taxon-name></italic>, netrion, lateral view, female paratype (OSUC 237929) <bold>18</bold> <italic><tp:taxon-name>Odontacolus noyesi</tp:taxon-name></italic>, netrion, lateral view, female paratype (OSUC 237931) <bold>19</bold> <italic><tp:taxon-name>Odontacolus zborowskii</tp:taxon-name></italic>, netrion, lateral view, female paratype (OSUC 237946) <bold>20</bold> <italic><tp:taxon-name>Odontacolus pintoi</tp:taxon-name></italic>, netrion, lateral view, female paratype (OSUC 239099) <bold>21</bold> <italic><tp:taxon-name>Odontacolus berryae</tp:taxon-name></italic>, gena, lateral view, female paratype (OSUC 238580) <bold>22</bold> <italic><tp:taxon-name>Odontacolus pintoi</tp:taxon-name></italic>, gena, lateral view, female paratype (OSUC 239099). Scale bars in mm; ne: netrion. Morphbank.</p></caption><graphic xmlns:xlink="http://www.w3.org/1999/xlink" xlink:href="ZooKeys-314-001-g007.jpg" position="float" orientation="portrait" xlink:type="simple"/></fig><fig id="F44" position="float" orientation="portrait"><label>Figures 239–244.</label><caption><p><xref ref-type="fn" rid="FN174">174</xref> <italic><tp:taxon-name>Odontacolus pintoi</tp:taxon-name></italic>, female holotype (OSUC 239098) <bold>239</bold> Lateral habitus <bold>240</bold> Dorsal habitus <bold>241</bold> Mesosoma, lateral view <bold>242</bold> Mesosoma, dorsal view <bold>243</bold> Head, anterior view <bold>244</bold> Metasoma, dorsal view. Scale bars in mm.</p></caption><graphic xmlns:xlink="http://www.w3.org/1999/xlink" xlink:href="ZooKeys-314-001-g044.jpg" position="float" orientation="portrait" xlink:type="simple"/></fig><fig id="F19" position="float" orientation="portrait"><label>Figures 89–94.</label><caption><p><xref ref-type="fn" rid="FN149">149</xref> <italic><tp:taxon-name>Odontacolus australiensis</tp:taxon-name></italic>, female holotype (OSUC 239116) <bold>88</bold> Lateral habitus <bold>90</bold> Dorsal habitus <bold>91</bold> Mesosoma, lateral view <bold>92</bold> Mesosoma, dorsal view <bold>93</bold> Head, anterior view <bold>94</bold> Metasoma, dorsal view. Scale bars in mm.</p></caption><graphic xmlns:xlink="http://www.w3.org/1999/xlink" xlink:href="ZooKeys-314-001-g019.jpg" position="float" orientation="portrait" xlink:type="simple"/></fig><fig id="F32" position="float" orientation="portrait"><label>Figures 167–172.</label><caption><p><xref ref-type="fn" rid="FN162">162</xref> <italic><tp:taxon-name>Odontacolus heratyi</tp:taxon-name></italic>, female paratype (OSUC 237934) <bold>167</bold> Lateral habitus <bold>168</bold> Dorsal habitus <bold>169</bold> Mesosoma, lateral view <bold>170</bold> Mesosoma, dorsal view <bold>171</bold> Head, anterior view <bold>172</bold> Metasoma, dorsal view. Scale bars in mm.</p></caption><graphic xmlns:xlink="http://www.w3.org/1999/xlink" xlink:href="ZooKeys-314-001-g032.jpg" position="float" orientation="portrait" xlink:type="simple"/></fig><fig id="F51" position="float" orientation="portrait"><label>Figures 281–286.</label><caption><p><xref ref-type="fn" rid="FN181">181</xref> <italic><tp:taxon-name>Odontacolus zborowskii</tp:taxon-name></italic>, female holotype (OSUC 237939) <bold>281</bold> Lateral habitus <bold>282</bold> Dorsal habitus <bold>283</bold> Mesosoma, lateral view <bold>284</bold> Mesosoma, dorsal view <bold>285</bold> Head, anterior view <bold>286</bold> Metasoma, dorsal view. Scale bars in mm.</p></caption><graphic xmlns:xlink="http://www.w3.org/1999/xlink" xlink:href="ZooKeys-314-001-g051.jpg" position="float" orientation="portrait" xlink:type="simple"/></fig><fig id="F31" position="float" orientation="portrait"><label>Figures 161–166.</label><caption><p><xref ref-type="fn" rid="FN161">161</xref> <italic><tp:taxon-name>Odontacolus harveyi</tp:taxon-name></italic>, female paratype (OSUC 237929) <bold>161</bold> Lateral habitus <bold>162</bold> Dorsal habitus <bold>163</bold> Mesosoma, lateral view <bold>164</bold> Mesosoma, dorsal view <bold>165</bold> Head, anterior view <bold>166</bold> Metasoma, dorsal view. Scale bars in mm.</p></caption><graphic xmlns:xlink="http://www.w3.org/1999/xlink" xlink:href="ZooKeys-314-001-g031.jpg" position="float" orientation="portrait" xlink:type="simple"/></fig><fig id="F9" position="float" orientation="portrait"><label>Figures 29–34.</label><caption><p><xref ref-type="fn" rid="FN139">139</xref> <bold>29</bold> <italic><tp:taxon-name>Odontacolus harveyi</tp:taxon-name></italic>, occipital carina, dorsal view, female paratype (OSUC 237919) <bold>30</bold> <italic><tp:taxon-name>Odontacolus madagascarensis</tp:taxon-name></italic>, propodeum, dorsolateral view, female paratype (CASENT 2134814) <bold>31</bold> <italic><tp:taxon-name>Odontacolus jacksonae</tp:taxon-name></italic>, occipital carina and orbital carina, posterodorsal view, female paratype (OSUC 238416) <bold>32</bold> <italic><tp:taxon-name>Odontacolus wallacei</tp:taxon-name></italic>, occipital carina and orbital carina, posterior view, female paratype (OSUC 148684) <bold>33</bold> <italic><tp:taxon-name>Odontacolus guineensis</tp:taxon-name></italic>, mesoscutellum, dorsolateral view <bold>34</bold> mesoscutellum, posterior view, female holotype (OSUC 237933). Scale bars in mm.</p></caption><graphic xmlns:xlink="http://www.w3.org/1999/xlink" xlink:href="ZooKeys-314-001-g009.jpg" position="float" orientation="portrait" xlink:type="simple"/></fig><fig id="F27" position="float" orientation="portrait"><label>Figures 137–142.</label><caption><p><xref ref-type="fn" rid="FN157">157</xref> <italic><tp:taxon-name>Odontacolus gallowayi</tp:taxon-name></italic>, female holotype (OSUC 238000) <bold>137</bold> Lateral habitus <bold>138</bold> Dorsal habitus <bold>139</bold> Mesosoma, lateral view <bold>140</bold> Mesosoma, dorsal view <bold>141</bold> Head, anterior view <bold>142</bold> Metasoma, dorsal view. Scale bars in mm.</p></caption><graphic xmlns:xlink="http://www.w3.org/1999/xlink" xlink:href="ZooKeys-314-001-g027.jpg" position="float" orientation="portrait" xlink:type="simple"/></fig><fig id="F8" position="float" orientation="portrait"><label>Figures 23–28.</label><caption><p><xref ref-type="fn" rid="FN138">138</xref> <bold>23</bold> <italic><tp:taxon-name>Odontacolus berryae</tp:taxon-name></italic>, mesoscutellum, posterodorsal view, female paratype (OSUC 238580) <bold>24</bold> <italic><tp:taxon-name>Odontacolus berryae</tp:taxon-name></italic>, occipital carina, dorsal view, female paratype (OSUC 238580) <bold>25</bold> <italic><tp:taxon-name>Odontacolus australiensis</tp:taxon-name></italic>, mesoscutellum, posterodorsal view, male paratype (OSUC 239120) <bold>26</bold> <italic><tp:taxon-name>Odontacolus madagascarensis</tp:taxon-name></italic>, gena, lateral view, female paratype (CASENT 2134814) <bold>27</bold> <italic><tp:taxon-name>Odontacolus noyesi</tp:taxon-name></italic>, head, anterior view, female paratype (OSUC 237931) <bold>28</bold> <italic><tp:taxon-name>Odontacolus wallacei</tp:taxon-name></italic>, head, anterior view, female paratype (OSUC 238004). Scale bars in mm.</p></caption><graphic xmlns:xlink="http://www.w3.org/1999/xlink" xlink:href="ZooKeys-314-001-g008.jpg" position="float" orientation="portrait" xlink:type="simple"/></fig><fig id="F29" position="float" orientation="portrait"><label>Figures 149–154.</label><caption><p><xref ref-type="fn" rid="FN159">159</xref> <italic><tp:taxon-name>Odontacolus guineensis</tp:taxon-name></italic>, female holotype (OSUC 237933) <bold>149</bold> Lateral habitus <bold>150</bold> Dorsal habitus <bold>151</bold> Mesosoma, lateral view <bold>152</bold> Mesosoma, dorsal view <bold>153</bold> Head, anterior view <bold>154</bold> Metasoma, dorsal view. Scale bars in mm.</p></caption><graphic xmlns:xlink="http://www.w3.org/1999/xlink" xlink:href="ZooKeys-314-001-g029.jpg" position="float" orientation="portrait" xlink:type="simple"/></fig><fig id="F28" position="float" orientation="portrait"><label>Figures 143–148.</label><caption><p><xref ref-type="fn" rid="FN158">158</xref> <italic><tp:taxon-name>Odontacolus gentingensis</tp:taxon-name></italic>, female holotype (OSUC 237935) <bold>143</bold> Lateral habitus <bold>144</bold> Dorsal habitus <bold>145</bold> Mesosoma, lateral view <bold>146</bold> Mesosoma, dorsal view <bold>147</bold> Head, anterior view <bold>148</bold> Metasoma, dorsal view. Scale bars in mm.</p></caption><graphic xmlns:xlink="http://www.w3.org/1999/xlink" xlink:href="ZooKeys-314-001-g028.jpg" position="float" orientation="portrait" xlink:type="simple"/></fig><fig id="F35" position="float" orientation="portrait"><label>Figures 185–190.</label><caption><p><xref ref-type="fn" rid="FN165">165</xref> <italic><tp:taxon-name>Odontacolus jacksonae</tp:taxon-name></italic>, female holotype (OSUC 238415) <bold>185</bold> Lateral habitus <bold>186</bold> Dorsal habitus <bold>187</bold> Mesosoma, lateral view <bold>188</bold> Mesosoma, dorsal view <bold>189</bold> Head, anterior view <bold>190</bold> Metasoma, dorsal view. Scale bars in mm.</p></caption><graphic xmlns:xlink="http://www.w3.org/1999/xlink" xlink:href="ZooKeys-314-001-g035.jpg" position="float" orientation="portrait" xlink:type="simple"/></fig><fig id="F10" position="float" orientation="portrait"><label>Figures 35–40.</label><caption><p><xref ref-type="fn" rid="FN140">140</xref> <bold>35</bold> <italic><tp:taxon-name>Odontacolus jacksonae</tp:taxon-name></italic>, lagrimal, lateral view, female paratype (OSUC 238416) <bold>36</bold> <italic><tp:taxon-name>Odontacolus gentingensis</tp:taxon-name></italic>, lagrimal, lateral view, female holotype (OSUC 237935) <bold>37</bold> <italic><tp:taxon-name>Odontacolus wallacei</tp:taxon-name></italic>, vertex, dorsal view, female holotype (OSUC 238001) <bold>38</bold> <italic><tp:taxon-name>Odontacolus wallacei</tp:taxon-name></italic>, head, anterior view, female paratype (OSUC 238004) <bold>39</bold> <italic><tp:taxon-name>Odontacolus cardaleae</tp:taxon-name></italic>, vertex, dorsal view, female holotype (OSUC 237936) <bold>40</bold> <italic><tp:taxon-name>Odontacolus heydoni</tp:taxon-name></italic>, vertex, dorsal view, female holotype (OSUC 239203). Scale bars in mm.</p></caption><graphic xmlns:xlink="http://www.w3.org/1999/xlink" xlink:href="ZooKeys-314-001-g010.jpg" position="float" orientation="portrait" xlink:type="simple"/></fig><fig id="F11" position="float" orientation="portrait"><label>Figures 41–46.</label><caption><p><xref ref-type="fn" rid="FN141">141</xref> <bold>41</bold> <italic><tp:taxon-name>Odontacolus heydoni</tp:taxon-name></italic>, head, anterior view, female paratype (OSUC 268731) <bold>42</bold> <italic><tp:taxon-name>Odontacolus heydoni</tp:taxon-name></italic>, mesoscutum, dorsal view, female paratype (OSUC 268731) <bold>43</bold> <italic><tp:taxon-name>Odontacolus dayi</tp:taxon-name></italic>, vertex, dorsolateral view, female holotype (OSUC 238418) <bold>44</bold> <italic><tp:taxon-name>Odontacolus longiceps</tp:taxon-name></italic>, mesoscutum, dorsal view, female holotype (BMNH TYPE HYM 9400) <bold>45</bold> <italic><tp:taxon-name>Odontacolus lamarcki</tp:taxon-name></italic>, head, dorsal view, female holotype (OSUC 339597) <bold>46</bold> <italic><tp:taxon-name>Odontacolus sharkeyi</tp:taxon-name></italic>, head, anterior view, female holotype (OSUC 321869). Scale bars in mm.</p></caption><graphic xmlns:xlink="http://www.w3.org/1999/xlink" xlink:href="ZooKeys-314-001-g011.jpg" position="float" orientation="portrait" xlink:type="simple"/></fig><fig id="F15" position="float" orientation="portrait"><label>Figures 65–70.</label><caption><p><xref ref-type="fn" rid="FN145">145</xref> <bold>65</bold> <italic><tp:taxon-name>Odontacolus jacksonae</tp:taxon-name></italic>, S2, ventral view, female paratype (OSUC 238416) <bold>66</bold> <italic><tp:taxon-name>Odontacolus africanus</tp:taxon-name></italic>, S2, ventral view, female paratype (OSUC 238722) <bold>67</bold> <italic><tp:taxon-name>Odontacolus berryae</tp:taxon-name></italic>, S2, ventral view, female paratype (OSUC 238560) <bold>68</bold> <italic><tp:taxon-name>Odontacolus gallowayi</tp:taxon-name></italic>, S2, ventral view, female holotype (OSUC 237999) <bold>69</bold> <italic><tp:taxon-name>Odontacolus anningae</tp:taxon-name></italic>, S2, ventral view, female holotype (OSUC 238445) <bold>70</bold> <italic><tp:taxon-name>Odontacolus baeri</tp:taxon-name></italic>, S2, ventral view, female holotype (OSUC 238430).Scale bars in mm.</p></caption><graphic xmlns:xlink="http://www.w3.org/1999/xlink" xlink:href="ZooKeys-314-001-g015.jpg" position="float" orientation="portrait" xlink:type="simple"/></fig><fig id="F14" position="float" orientation="portrait"><label>Figures 59–64.</label><caption><p><xref ref-type="fn" rid="FN144">144</xref> <bold>59</bold> <italic><tp:taxon-name>Odontacolus kiau</tp:taxon-name></italic>, S2, ventral view, femaleholotype (OSUC 239159) <bold>60</bold> <italic><tp:taxon-name>Odontacolus veroae</tp:taxon-name></italic>, S2, ventral view, female paratype (FBA030106) <bold>61</bold> <italic><tp:taxon-name>Odontacolus australiensis</tp:taxon-name></italic>, S2, ventral view, female paratype (OSUC 239118) <bold>62</bold> <italic><tp:taxon-name>Odontacolus zborowskii</tp:taxon-name></italic>, S2, ventral view, female paratype (OSUC 237945) <bold>63</bold> <italic><tp:taxon-name>Odontacolus darwini</tp:taxon-name></italic>, S2, ventral view, female paratype (UCRENT 135138) <bold>64</bold> <italic><tp:taxon-name>Odontacolus lamarcki</tp:taxon-name></italic>, S2, ventral view, femaleholotype (OSUC 339597). Scale bars in mm.</p></caption><graphic xmlns:xlink="http://www.w3.org/1999/xlink" xlink:href="ZooKeys-314-001-g014.jpg" position="float" orientation="portrait" xlink:type="simple"/></fig><fig id="F23" position="float" orientation="portrait"><label>Figures 113–118.</label><caption><p><xref ref-type="fn" rid="FN153">153</xref> <italic><tp:taxon-name>Odontacolus cardaleae</tp:taxon-name></italic>, female holotype (OSUC 237936) <bold>113</bold> Lateral habitus <bold>114</bold> Dorsal habitus <bold>115</bold> Mesosoma, lateral view <bold>116</bold> Mesosoma, dorsal view <bold>117</bold> Head, anterior view <bold>118</bold> Metasoma, dorsal view. Scale bars in mm.</p></caption><graphic xmlns:xlink="http://www.w3.org/1999/xlink" xlink:href="ZooKeys-314-001-g023.jpg" position="float" orientation="portrait" xlink:type="simple"/></fig><fig id="F33" position="float" orientation="portrait"><label>Figures 173–178.</label><caption><p><xref ref-type="fn" rid="FN163">163</xref> <italic><tp:taxon-name>Odontacolus heydoni</tp:taxon-name></italic>, female holotype (OSUC 239203) <bold>173</bold> Lateral habitus <bold>174</bold> Dorsal habitus <bold>175</bold> Mesosoma, lateral view <bold>176</bold> Mesosoma, dorsal view <bold>177</bold> Head, anterior view <bold>178</bold> Metasoma, dorsal view. Scale bars in mm.</p></caption><graphic xmlns:xlink="http://www.w3.org/1999/xlink" xlink:href="ZooKeys-314-001-g033.jpg" position="float" orientation="portrait" xlink:type="simple"/></fig><fig id="F36" position="float" orientation="portrait"><label>Figures 191–196.</label><caption><p><xref ref-type="fn" rid="FN166">166</xref> <italic><tp:taxon-name>Odontacolus kiau</tp:taxon-name></italic>, female holotype (OSUC 239159) <bold>191</bold> Lateral habitus <bold>192</bold> Dorsal habitus <bold>193</bold> Mesosoma, lateral view <bold>194</bold> Mesosoma, dorsal view <bold>195</bold> Head, anterior view <bold>196</bold> Metasoma, dorsal view. Scale bars in mm.</p></caption><graphic xmlns:xlink="http://www.w3.org/1999/xlink" xlink:href="ZooKeys-314-001-g036.jpg" position="float" orientation="portrait" xlink:type="simple"/></fig><fig id="F41" position="float" orientation="portrait"><label>Figures 221–226.</label><caption><p><xref ref-type="fn" rid="FN171">171</xref> <italic><tp:taxon-name>Odontacolus mayri</tp:taxon-name></italic>, female holotype (OSUC 321876) <bold>221</bold> Lateral habitus <bold>222</bold> Dorsal habitus <bold>223</bold> Mesosoma, lateral view <bold>224</bold> Mesosoma, dorsal view <bold>225</bold> Head, anterior view <bold>226</bold> Metasoma, dorsal view. Scale bars in mm.</p></caption><graphic xmlns:xlink="http://www.w3.org/1999/xlink" xlink:href="ZooKeys-314-001-g041.jpg" position="float" orientation="portrait" xlink:type="simple"/></fig><fig id="F46" position="float" orientation="portrait"><label>Figures 251–256.</label><caption><p><xref ref-type="fn" rid="FN176">176</xref> <italic><tp:taxon-name>Odontacolus sharkeyi</tp:taxon-name></italic>, female holotype (OSUC 321869) <bold>251</bold> Lateral habitus <bold>252</bold> Dorsal habitus <bold>253</bold> Mesosoma, lateral view <bold>254</bold> Mesosoma, dorsal view <bold>255</bold> Head, anterior view <bold>256</bold> Metasoma, dorsal view. Scale bars in mm.</p></caption><graphic xmlns:xlink="http://www.w3.org/1999/xlink" xlink:href="ZooKeys-314-001-g046.jpg" position="float" orientation="portrait" xlink:type="simple"/></fig><fig id="F47" position="float" orientation="portrait"><label>Figures 257–262.</label><caption><p><xref ref-type="fn" rid="FN177">177</xref> <italic><tp:taxon-name>Odontacolus spinosus</tp:taxon-name></italic>, female holotype (SAMA DB32-001530) <bold>257</bold> Lateral habitus <bold>258</bold> Dorsal habitus <bold>259</bold> Mesosoma, lateral view <bold>260</bold> Mesosoma, dorsal view <bold>261</bold> Head, anterior view <bold>262</bold> Metasoma, dorsal view. Scale bars in mm.</p></caption><graphic xmlns:xlink="http://www.w3.org/1999/xlink" xlink:href="ZooKeys-314-001-g047.jpg" position="float" orientation="portrait" xlink:type="simple"/></fig><fig id="F50" position="float" orientation="portrait"><label>Figures 275–280.</label><caption><p><xref ref-type="fn" rid="FN180">180</xref> <italic><tp:taxon-name>Odontacolus whitfieldi</tp:taxon-name></italic>, female holotype (OSUC 239160) <bold>275</bold> Lateral habitus <bold>276</bold> Dorsal habitus <bold>277</bold> Mesosoma, lateral view <bold>278</bold> Mesosoma, dorsal view <bold>279</bold> Head, anterior view <bold>280</bold> Metasoma, dorsal view. Scale bars in mm.</p></caption><graphic xmlns:xlink="http://www.w3.org/1999/xlink" xlink:href="ZooKeys-314-001-g050.jpg" position="float" orientation="portrait" xlink:type="simple"/></fig><fig id="F22" position="float" orientation="portrait"><label>Figures 107–112.</label><caption><p><xref ref-type="fn" rid="FN152">152</xref> <italic><tp:taxon-name>Odontacolus bosei</tp:taxon-name></italic>, female paratype (OSUC 238799) <bold>107</bold> Lateral habitus <bold>108</bold> Dorsal habitus <bold>109</bold> Mesosoma, lateral view <bold>110</bold> Metasoma, dorsal view <bold>111</bold> Head, anterior view <bold>112</bold> Mesosoma, dorsal view. Scale bars in mm.</p></caption><graphic xmlns:xlink="http://www.w3.org/1999/xlink" xlink:href="ZooKeys-314-001-g022.jpg" position="float" orientation="portrait" xlink:type="simple"/></fig><fig id="F24" position="float" orientation="portrait"><label>Figures 119–124.</label><caption><p><xref ref-type="fn" rid="FN154">154</xref> <italic><tp:taxon-name>Odontacolus darwini</tp:taxon-name></italic>, female holotype (OSUC 233092) <bold>119</bold> Lateral habitus <bold>120</bold> Dorsal habitus <bold>121</bold> Mesosoma, lateral view <bold>122</bold> Mesosoma, dorsal view <bold>123</bold> Head, anterior view <bold>124</bold> Metasoma, dorsal view. Scale bars in mm.</p></caption><graphic xmlns:xlink="http://www.w3.org/1999/xlink" xlink:href="ZooKeys-314-001-g024.jpg" position="float" orientation="portrait" xlink:type="simple"/></fig><fig id="F42" position="float" orientation="portrait"><label>Figures 227–232.</label><caption><p><xref ref-type="fn" rid="FN172">172</xref> <italic><tp:taxon-name>Odontacolus mot</tp:taxon-name></italic>, female holotype (OSUC 239205) <bold>227</bold> Lateral habitus <bold>228</bold> Dorsal habitus <bold>229</bold> Mesosoma, lateral view <bold>230</bold> Mesosoma, dorsal view <bold>231</bold> Head, anterior view <bold>232</bold> Metasoma, dorsal view. Scale bars in mm.</p></caption><graphic xmlns:xlink="http://www.w3.org/1999/xlink" xlink:href="ZooKeys-314-001-g042.jpg" position="float" orientation="portrait" xlink:type="simple"/></fig><fig id="F30" position="float" orientation="portrait"><label>Figures 155–160.</label><caption><p><xref ref-type="fn" rid="FN160">160</xref> <italic><tp:taxon-name>Odontacolus hackeri</tp:taxon-name></italic>, female holotype (QMBA HY1630) <bold>155</bold> slide, dorsal view <bold>156</bold> T1 horn, posterior view <bold>157</bold> wings, lateral view <bold>158</bold> Mesosoma, dorsal view <bold>159</bold> Head, anterior view <bold>160</bold> Metasoma, dorsal view. Scale bars in mm.</p></caption><graphic xmlns:xlink="http://www.w3.org/1999/xlink" xlink:href="ZooKeys-314-001-g030.jpg" position="float" orientation="portrait" xlink:type="simple"/></fig><fig id="F12" position="float" orientation="portrait"><label>Figures 47–52.</label><caption><p><xref ref-type="fn" rid="FN142">142</xref> <bold>47</bold> <italic><tp:taxon-name>Odontacolus spinosus</tp:taxon-name></italic>, head, dorsal view, female holotype (SAMA DB32-001530) <bold>48</bold> <italic><tp:taxon-name>Odontacolus baeri</tp:taxon-name></italic>, head, dorsal view, female holotype (OSUC 238430) <bold>49</bold> <italic><tp:taxon-name>Odontacolus anningae</tp:taxon-name></italic>, head, dorsal view, female holotype (OSUC 238445) <bold>50</bold> <italic><tp:taxon-name>Odontacolus africanus</tp:taxon-name></italic>, head, dorsal view, female paratype (CASENT 2042645) <bold>51</bold> <italic><tp:taxon-name>Odontacolus anningae</tp:taxon-name></italic>, T1–T3 dorsal view, female holotype (OSUC 238445) <bold>52</bold> <italic><tp:taxon-name>Odontacolus baeri</tp:taxon-name></italic>, T1–T3 dorsal view, female holotype (OSUC 238430). Scale bars in mm.</p></caption><graphic xmlns:xlink="http://www.w3.org/1999/xlink" xlink:href="ZooKeys-314-001-g012.jpg" position="float" orientation="portrait" xlink:type="simple"/></fig><fig id="F20" position="float" orientation="portrait"><label>Figures 95–100.</label><caption><p><xref ref-type="fn" rid="FN150">150</xref> <italic><tp:taxon-name>Odontacolus baeri</tp:taxon-name></italic>, female holotype (OSUC 238430) <bold>95</bold> Lateral habitus <bold>96</bold> Dorsal habitus <bold>97</bold> Mesosoma, lateral view <bold>98</bold> Mesosoma, dorsal view <bold>99</bold> Head, anterior view <bold>100</bold> Metasoma, dorsal view. Scale bars in mm.</p></caption><graphic xmlns:xlink="http://www.w3.org/1999/xlink" xlink:href="ZooKeys-314-001-g020.jpg" position="float" orientation="portrait" xlink:type="simple"/></fig><fig id="F17" position="float" orientation="portrait"><label>Figures 77–82.</label><caption><p><xref ref-type="fn" rid="FN147">147</xref> <italic><tp:taxon-name>Odontacolus aldrovandii</tp:taxon-name></italic>, female holotype (OSUC 239210) <bold>77</bold> Lateral habitus <bold>78</bold> Dorsal habitus <bold>79</bold> Mesosoma, lateral view <bold>80</bold> Mesosoma, dorsal view <bold>81</bold> Head, anterior view <bold>82</bold> Metasoma, dorsal view. Scale bars in mm.</p></caption><graphic xmlns:xlink="http://www.w3.org/1999/xlink" xlink:href="ZooKeys-314-001-g017.jpg" position="float" orientation="portrait" xlink:type="simple"/></fig><fig id="F38" position="float" orientation="portrait"><label>Figures 203–208.</label><caption><p><xref ref-type="fn" rid="FN168">168</xref> <italic><tp:taxon-name>Odontacolus longiceps</tp:taxon-name></italic>, female holotype (BMNH TYPEHYM 9400) <bold>203</bold> Lateral habitus <bold>204</bold> Dorsal habitus <bold>205</bold> Mesosoma, lateral view <bold>206</bold> Mesosoma, dorsal view <bold>207</bold> Head, anterior view <bold>208</bold> Metasoma, dorsal view. Scale bars in mm.</p></caption><graphic xmlns:xlink="http://www.w3.org/1999/xlink" xlink:href="ZooKeys-314-001-g038.jpg" position="float" orientation="portrait" xlink:type="simple"/></fig><fig id="F40" position="float" orientation="portrait"><label>Figures 215–220.</label><caption><p><xref ref-type="fn" rid="FN170">170</xref> <italic><tp:taxon-name>Odontacolus markadicus</tp:taxon-name></italic>, female (OSUC 239191) <bold>215</bold> Lateral habitus <bold>216</bold> Dorsal habitus <bold>217</bold> Mesosoma, lateral view <bold>218</bold> Mesosoma, dorsal view <bold>219</bold> Head, anterior view <bold>220</bold> Metasoma, dorsal view. Scale bars in mm.</p></caption><graphic xmlns:xlink="http://www.w3.org/1999/xlink" xlink:href="ZooKeys-314-001-g040.jpg" position="float" orientation="portrait" xlink:type="simple"/></fig><fig id="F13" position="float" orientation="portrait"><label>Figures 53–58.</label><caption><p><xref ref-type="fn" rid="FN143">143</xref> <bold>53</bold> <italic><tp:taxon-name>Odontacolus aldrovandii</tp:taxon-name></italic>, face, anterolateral view, female holotype (OSUC 239210) <bold>54</bold> <italic><tp:taxon-name>Odontacolus markadicus</tp:taxon-name></italic>, face, anterolateral view, female (OSUC 238767) <bold>55</bold> <italic><tp:taxon-name>Odontacolus mot</tp:taxon-name></italic>, head, lateral view, female holotype (OSUC 239205) <bold>56</bold> <italic><tp:taxon-name>Odontacolus markadicus</tp:taxon-name></italic>, head, lateral view, female (OSUC 239190) <bold>57</bold> <italic><tp:taxon-name>Odontacolus bosei</tp:taxon-name></italic>, head, lateral view, female holotype (OSUC 238799) <bold>58</bold> <italic><tp:taxon-name>Odontacolus markadicus</tp:taxon-name></italic>, head, lateral view, female (OSUC 239192). Scale bars in mm.</p></caption><graphic xmlns:xlink="http://www.w3.org/1999/xlink" xlink:href="ZooKeys-314-001-g013.jpg" position="float" orientation="portrait" xlink:type="simple"/></fig><fn-group><fn id="FN30"><p>30	<ext-link xmlns:xlink="http://www.w3.org/1999/xlink" ext-link-type="uri" xlink:href="http://hol.osu.edu/map-full.html?id=525" xlink:type="simple">http://hol.osu.edu/map-full.html?id=525</ext-link></p></fn><fn id="FN156"><p>156	<ext-link xmlns:xlink="http://www.w3.org/1999/xlink" ext-link-type="uri" xlink:href="http://www.morphbank.net/?id=781318" xlink:type="simple">http://www.morphbank.net/?id=781318</ext-link></p></fn><fn id="FN173"><p>173	<ext-link xmlns:xlink="http://www.w3.org/1999/xlink" ext-link-type="uri" xlink:href="http://www.morphbank.net/?id=781356" xlink:type="simple">http://www.morphbank.net/?id=781356</ext-link></p></fn><fn id="FN183"><p>183	<ext-link xmlns:xlink="http://www.w3.org/1999/xlink" ext-link-type="uri" xlink:href="http://www.morphbank.net/?id=781366" xlink:type="simple">http://www.morphbank.net/?id=781366</ext-link></p></fn><fn id="FN136"><p>136	<ext-link xmlns:xlink="http://www.w3.org/1999/xlink" ext-link-type="uri" xlink:href="http://www.morphbank.net/?id=781383" xlink:type="simple">http://www.morphbank.net/?id=781383</ext-link></p></fn><fn id="FN137"><p>137	<ext-link xmlns:xlink="http://www.w3.org/1999/xlink" ext-link-type="uri" xlink:href="http://www.morphbank.net/?id=781382" xlink:type="simple">http://www.morphbank.net/?id=781382</ext-link></p></fn><fn id="FN174"><p>174	<ext-link xmlns:xlink="http://www.w3.org/1999/xlink" ext-link-type="uri" xlink:href="http://www.morphbank.net/?id=781357" xlink:type="simple">http://www.morphbank.net/?id=781357</ext-link></p></fn><fn id="FN149"><p>149	<ext-link xmlns:xlink="http://www.w3.org/1999/xlink" ext-link-type="uri" xlink:href="http://www.morphbank.net/?id=781333" xlink:type="simple">http://www.morphbank.net/?id=781333</ext-link></p></fn><fn id="FN162"><p>162	<ext-link xmlns:xlink="http://www.w3.org/1999/xlink" ext-link-type="uri" xlink:href="http://www.morphbank.net/?id=781346" xlink:type="simple">http://www.morphbank.net/?id=781346</ext-link></p></fn><fn id="FN181"><p>181	<ext-link xmlns:xlink="http://www.w3.org/1999/xlink" ext-link-type="uri" xlink:href="http://www.morphbank.net/?id=781365" xlink:type="simple">http://www.morphbank.net/?id=781365</ext-link></p></fn><fn id="FN161"><p>161	<ext-link xmlns:xlink="http://www.w3.org/1999/xlink" ext-link-type="uri" xlink:href="http://www.morphbank.net/?id=781345" xlink:type="simple">http://www.morphbank.net/?id=781345</ext-link></p></fn><fn id="FN139"><p>139	<ext-link xmlns:xlink="http://www.w3.org/1999/xlink" ext-link-type="uri" xlink:href="http://www.morphbank.net/?id=781380" xlink:type="simple">http://www.morphbank.net/?id=781380</ext-link></p></fn><fn id="FN157"><p>157	<ext-link xmlns:xlink="http://www.w3.org/1999/xlink" ext-link-type="uri" xlink:href="http://www.morphbank.net/?id=781341" xlink:type="simple">http://www.morphbank.net/?id=781341</ext-link></p></fn><fn id="FN138"><p>138	<ext-link xmlns:xlink="http://www.w3.org/1999/xlink" ext-link-type="uri" xlink:href="http://www.morphbank.net/?id=781381" xlink:type="simple">http://www.morphbank.net/?id=781381</ext-link></p></fn><fn id="FN159"><p>159	<ext-link xmlns:xlink="http://www.w3.org/1999/xlink" ext-link-type="uri" xlink:href="http://www.morphbank.net/?id=781343" xlink:type="simple">http://www.morphbank.net/?id=781343</ext-link></p></fn><fn id="FN158"><p>158	<ext-link xmlns:xlink="http://www.w3.org/1999/xlink" ext-link-type="uri" xlink:href="http://www.morphbank.net/?id=781342" xlink:type="simple">http://www.morphbank.net/?id=781342</ext-link></p></fn><fn id="FN165"><p>165	<ext-link xmlns:xlink="http://www.w3.org/1999/xlink" ext-link-type="uri" xlink:href="http://www.morphbank.net/?id=781349" xlink:type="simple">http://www.morphbank.net/?id=781349</ext-link></p></fn><fn id="FN140"><p>140	<ext-link xmlns:xlink="http://www.w3.org/1999/xlink" ext-link-type="uri" xlink:href="http://www.morphbank.net/?id=781379" xlink:type="simple">http://www.morphbank.net/?id=781379</ext-link></p></fn><fn id="FN141"><p>141	<ext-link xmlns:xlink="http://www.w3.org/1999/xlink" ext-link-type="uri" xlink:href="http://www.morphbank.net/?id=781378" xlink:type="simple">http://www.morphbank.net/?id=781378</ext-link></p></fn><fn id="FN145"><p>145	<ext-link xmlns:xlink="http://www.w3.org/1999/xlink" ext-link-type="uri" xlink:href="http://www.morphbank.net/?id=781374" xlink:type="simple">http://www.morphbank.net/?id=781374</ext-link></p></fn><fn id="FN144"><p>144	<ext-link xmlns:xlink="http://www.w3.org/1999/xlink" ext-link-type="uri" xlink:href="http://www.morphbank.net/?id=781375" xlink:type="simple">http://www.morphbank.net/?id=781375</ext-link></p></fn><fn id="FN153"><p>153	<ext-link xmlns:xlink="http://www.w3.org/1999/xlink" ext-link-type="uri" xlink:href="http://www.morphbank.net/?id=781337" xlink:type="simple">http://www.morphbank.net/?id=781337</ext-link></p></fn><fn id="FN163"><p>163	<ext-link xmlns:xlink="http://www.w3.org/1999/xlink" ext-link-type="uri" xlink:href="http://www.morphbank.net/?id=781347" xlink:type="simple">http://www.morphbank.net/?id=781347</ext-link></p></fn><fn id="FN166"><p>166	<ext-link xmlns:xlink="http://www.w3.org/1999/xlink" ext-link-type="uri" xlink:href="http://www.morphbank.net/?id=781350" xlink:type="simple">http://www.morphbank.net/?id=781350</ext-link></p></fn><fn id="FN171"><p>171	<ext-link xmlns:xlink="http://www.w3.org/1999/xlink" ext-link-type="uri" xlink:href="http://www.morphbank.net/?id=781354" xlink:type="simple">http://www.morphbank.net/?id=781354</ext-link></p></fn><fn id="FN176"><p>176	<ext-link xmlns:xlink="http://www.w3.org/1999/xlink" ext-link-type="uri" xlink:href="http://www.morphbank.net/?id=781359" xlink:type="simple">http://www.morphbank.net/?id=781359</ext-link></p></fn><fn id="FN177"><p>177	<ext-link xmlns:xlink="http://www.w3.org/1999/xlink" ext-link-type="uri" xlink:href="http://www.morphbank.net/?id=781360" xlink:type="simple">http://www.morphbank.net/?id=781360</ext-link></p></fn><fn id="FN180"><p>180	<ext-link xmlns:xlink="http://www.w3.org/1999/xlink" ext-link-type="uri" xlink:href="http://www.morphbank.net/?id=781364" xlink:type="simple">http://www.morphbank.net/?id=781364</ext-link></p></fn><fn id="FN152"><p>152	<ext-link xmlns:xlink="http://www.w3.org/1999/xlink" ext-link-type="uri" xlink:href="http://www.morphbank.net/?id=781336" xlink:type="simple">http://www.morphbank.net/?id=781336</ext-link></p></fn><fn id="FN154"><p>154	<ext-link xmlns:xlink="http://www.w3.org/1999/xlink" ext-link-type="uri" xlink:href="http://www.morphbank.net/?id=781339" xlink:type="simple">http://www.morphbank.net/?id=781339</ext-link></p></fn><fn id="FN172"><p>172	<ext-link xmlns:xlink="http://www.w3.org/1999/xlink" ext-link-type="uri" xlink:href="http://www.morphbank.net/?id=781355" xlink:type="simple">http://www.morphbank.net/?id=781355</ext-link></p></fn><fn id="FN160"><p>160	<ext-link xmlns:xlink="http://www.w3.org/1999/xlink" ext-link-type="uri" xlink:href="http://www.morphbank.net/?id=781344" xlink:type="simple">http://www.morphbank.net/?id=781344</ext-link></p></fn><fn id="FN142"><p>142	<ext-link xmlns:xlink="http://www.w3.org/1999/xlink" ext-link-type="uri" xlink:href="http://www.morphbank.net/?id=781377" xlink:type="simple">http://www.morphbank.net/?id=781377</ext-link></p></fn><fn id="FN150"><p>150	<ext-link xmlns:xlink="http://www.w3.org/1999/xlink" ext-link-type="uri" xlink:href="http://www.morphbank.net/?id=781334" xlink:type="simple">http://www.morphbank.net/?id=781334</ext-link></p></fn><fn id="FN147"><p>147	<ext-link xmlns:xlink="http://www.w3.org/1999/xlink" ext-link-type="uri" xlink:href="http://www.morphbank.net/?id=781331" xlink:type="simple">http://www.morphbank.net/?id=781331</ext-link></p></fn><fn id="FN168"><p>168	<ext-link xmlns:xlink="http://www.w3.org/1999/xlink" ext-link-type="uri" xlink:href="http://www.morphbank.net/?id=781352" xlink:type="simple">http://www.morphbank.net/?id=781352</ext-link></p></fn><fn id="FN170"><p>170	<ext-link xmlns:xlink="http://www.w3.org/1999/xlink" ext-link-type="uri" xlink:href="http://www.morphbank.net/?id=781361" xlink:type="simple">http://www.morphbank.net/?id=781361</ext-link></p></fn><fn id="FN143"><p>143	<ext-link xmlns:xlink="http://www.w3.org/1999/xlink" ext-link-type="uri" xlink:href="http://www.morphbank.net/?id=781376" xlink:type="simple">http://www.morphbank.net/?id=781376</ext-link></p></fn></fn-group></tp:treatment-sec><ref-list><ref id="B17"><mixed-citation xmlns:xlink="http://www.w3.org/1999/xlink" xlink:type="simple"><person-group><name name-style="western"><surname>Kieffer</surname><given-names>J-J</given-names></name></person-group> (<year>1910a</year>) <source>Diagnoses de nouveaux genres et de nouvelles espèces de Scelionides (Hym.) des îles Sechêlles. Bulletin de la Société Entomologique de France 1910: 292 – 294.<sup>118</sup></source></mixed-citation></ref><ref id="B18"><mixed-citation xmlns:xlink="http://www.w3.org/1999/xlink" xlink:type="simple"><person-group><name name-style="western"><surname>Kieffer</surname><given-names>J-J</given-names></name></person-group> (<year>1910b</year>) <source>Hymenoptera. Fam. Scelionidae. Addenda et corrigenda. Genera Insectorum 80: 61 – 112.<sup>119</sup></source></mixed-citation></ref><ref id="B19"><mixed-citation xmlns:xlink="http://www.w3.org/1999/xlink" xlink:type="simple"><person-group><name name-style="western"><surname>Kieffer</surname><given-names>J-J</given-names></name></person-group> (<year>1912a</year>) <source>Hymenoptera, Proctotrupoidea. Transactions of the Linnean Society of London, Zoology 15: 45 – 80.<sup>120</sup></source></mixed-citation></ref><ref id="B20"><mixed-citation xmlns:xlink="http://www.w3.org/1999/xlink" xlink:type="simple"><person-group><name name-style="western"><surname>Kieffer</surname><given-names>J-J</given-names></name></person-group> (<year>1912b</year>) <source>Proctotrypidae (3e partie). Species des Hyménoptères d’Europe et d’Algerie 11: 1 – 160.<sup>121</sup></source></mixed-citation></ref><ref id="B9"><mixed-citation xmlns:xlink="http://www.w3.org/1999/xlink" xlink:type="simple"><person-group><name name-style="western"><surname>Dodd</surname><given-names>AP</given-names></name></person-group> (<year>1914a</year>) <source>Australian Hymenoptera Proctotrypoidea. No. 2. Transactions of the Royal Society of South Australia 38: 58 – 131.<sup>111</sup></source></mixed-citation></ref><ref id="B21"><mixed-citation xmlns:xlink="http://www.w3.org/1999/xlink" xlink:type="simple"><person-group><name name-style="western"><surname>Kieffer</surname><given-names>J-J</given-names></name></person-group> (<year>1926</year>) <source>Scelionidae. Das Tierreich. Vol. 48. Walter de Gruyter &amp; Co., Berlin. 885 pp.<sup>122</sup></source></mixed-citation></ref><ref id="B29"><mixed-citation xmlns:xlink="http://www.w3.org/1999/xlink" xlink:type="simple"><person-group><name name-style="western"><surname>Muesebeck</surname><given-names>CFW</given-names></name><name name-style="western"><surname>Walkley</surname><given-names>LM</given-names></name></person-group> (<year>1956</year>) <source>Type species of the genera and subgenera of parasitic wasps comprising the superfamily Proctotrupoidea (order Hymenoptera). Proceedings of the U.S. National Museum 105: 319 – 419.<sup>130</sup></source></mixed-citation></ref><ref id="B25"><mixed-citation xmlns:xlink="http://www.w3.org/1999/xlink" xlink:type="simple"><person-group><name name-style="western"><surname>Masner</surname><given-names>L</given-names></name></person-group> (<year>1976</year>) <source>Revisionary notes and keys to world genera of Scelionidae (Hymenoptera: Proctotrupoidea). Memoirs of the Entomological Society of Canada 97: 1–87.<sup>126</sup></source> doi: <ext-link ext-link-type="uri" xlink:href="http://dx.doi.org/10.4039/entm10897fv" xlink:type="simple">10.4039/entm10897fv</ext-link></mixed-citation></ref><ref id="B1"><mixed-citation xmlns:xlink="http://www.w3.org/1999/xlink" xlink:type="simple"><person-group><name name-style="western"><surname>Austin</surname><given-names>AD</given-names></name></person-group> (<year>1981</year>) <source>The types of Australian species in the tribes Idrini, Baeini and Embidobiini (Hymenoptera: Scelionidae: Scelioninae). General and Applied Entomology 13: 81–92.<sup>103</sup></source></mixed-citation></ref><ref id="B12"><mixed-citation xmlns:xlink="http://www.w3.org/1999/xlink" xlink:type="simple"><person-group><name name-style="western"><surname>Galloway</surname><given-names>ID</given-names></name><name name-style="western"><surname>Austin</surname><given-names>AD</given-names></name></person-group> (<year>1984</year>) <source>Revision of the Scelioninae (Hymenoptera: Scelionidae) in Australia. Australian Journal of Zoology Supplementary Series 99: 1 – 138.<sup>113</sup></source></mixed-citation></ref><ref id="B4"><mixed-citation xmlns:xlink="http://www.w3.org/1999/xlink" xlink:type="simple"><person-group><name name-style="western"><surname>Austin</surname><given-names>AD</given-names></name></person-group> (<year>1988</year>) <source>A new genus of baeine wasp (Hymenoptera, Scelionidae) from New Zealand associated with moss. New Zealand Journal of Zoology 15: 173–183.<sup>106</sup></source> doi: <ext-link ext-link-type="uri" xlink:href="http://dx.doi.org/10.1080/03014223.1988.10422612" xlink:type="simple">10.1080/03014223.1988.10422612</ext-link></mixed-citation></ref><ref id="B15"><mixed-citation xmlns:xlink="http://www.w3.org/1999/xlink" xlink:type="simple"><person-group><name name-style="western"><surname>Johnson</surname><given-names>NF</given-names></name></person-group> (<year>1992</year>) <source>Catalog of world Proctotrupoidea excluding Platygastridae. Memoirs of the American Entomological Institute 51: 1 – 825.<sup>116</sup></source></mixed-citation></ref><ref id="B22"><mixed-citation xmlns:xlink="http://www.w3.org/1999/xlink" xlink:type="simple"><person-group><name name-style="western"><surname>Kononova</surname><given-names>SV</given-names></name></person-group> (<year>1992</year>) <source>[The additional record to the fauna of Scelionidae (Hymenoptera) from Chita Region.] pp. 124 – 135. In: Amirkhanov AM (Ed)</source> [Insects of Daura and contiguous territories.] Izdatelstvo Tsentralnoi Nauchno-issledovatelskoi Laboratorii Okhotnighego Khozyaistva i Zapovednikov, Moscow. 11 pp.<sup>123</sup></mixed-citation></ref><ref id="B26"><mixed-citation xmlns:xlink="http://www.w3.org/1999/xlink" xlink:type="simple"><person-group><name name-style="western"><surname>Masner</surname><given-names>L</given-names></name><name name-style="western"><surname>Denis</surname><given-names>J</given-names></name></person-group> (<year>1996</year>) <source>The Nearctic species of <italic>Idris</italic> Foerster. Part I: the <italic>melleus</italic>-group (Hymenoptera: Scelionidae). The Canadian Entomologist 128: 85 – 114.<sup>127</sup></source> doi: <ext-link ext-link-type="uri" xlink:href="http://dx.doi.org/10.4039/Ent12885-1" xlink:type="simple">10.4039/Ent12885-1</ext-link></mixed-citation></ref><ref id="B23"><mixed-citation xmlns:xlink="http://www.w3.org/1999/xlink" xlink:type="simple"><person-group><name name-style="western"><surname>Kononova</surname><given-names>SV</given-names></name><name name-style="western"><surname>Kozlov</surname><given-names>MA</given-names></name></person-group> (<year>2001</year>) <source>[Scelionidae (Hymenoptera) of Palaearctics. Subfamilies Teleasinae, Baeinae.] Akademperiodika, Kiev, 438 pp.<sup>124</sup></source></mixed-citation></ref><ref id="B24"><mixed-citation xmlns:xlink="http://www.w3.org/1999/xlink" xlink:type="simple"><person-group><name name-style="western"><surname>Loiácono</surname><given-names>MS</given-names></name><name name-style="western"><surname>Margaría</surname><given-names>CB</given-names></name></person-group> (<year>2002</year>) <source>Systematics, morphology and physiology. Ceraphronoidea, Platygastroidea and Proctotrupoidea from Brazil (Hymenoptera). Neotropical Entomology 31(4): 551 – 560.<sup>125</sup></source> doi: <ext-link ext-link-type="uri" xlink:href="http://dx.doi.org/10.1590/S1519-566X2002000400007" xlink:type="simple">10.1590/S1519-566X2002000400007</ext-link></mixed-citation></ref><ref id="B5"><mixed-citation xmlns:xlink="http://www.w3.org/1999/xlink" xlink:type="simple"><person-group><name name-style="western"><surname>Austin</surname><given-names>AD</given-names></name><name name-style="western"><surname>Iqbal</surname><given-names>M</given-names></name></person-group> (<year>2005</year>) <source><italic>Cyphacolus bouceki</italic> sp. nov. (Hymenoptera: Scelionidae) from Australia with a discussion of generic relationships within the Baeini. Acta Societatis Zoologicae Bohemoslovenicae 69: 17–23.<sup>107</sup></source></mixed-citation></ref><ref id="B32"><mixed-citation xmlns:xlink="http://www.w3.org/1999/xlink" xlink:type="simple"><person-group><name name-style="western"><surname>Valerio</surname><given-names>AA</given-names></name><name name-style="western"><surname>Masner</surname><given-names>L</given-names></name><name name-style="western"><surname>Austin</surname><given-names>AD</given-names></name></person-group> (<year>2010</year>) <source>Systematics of <italic>Cyphacolus</italic> Priesner (Hymenoptera: Platygastridae <italic>s.l.</italic>), an Old World genus of spider egg parasitoid. Zootaxa 2645: 1 – 48.<sup>133</sup></source></mixed-citation></ref><ref id="B33"><mixed-citation xmlns:xlink="http://www.w3.org/1999/xlink" xlink:type="simple"><person-group><name name-style="western"><surname>Veenakumari</surname><given-names>K</given-names></name><name name-style="western"><surname>Mohanraj</surname><given-names>P</given-names></name></person-group> (<year>2011</year>) <article-title><italic>Odontacolus markadicus</italic> sp. nov. (Hymenoptera: Platygastroidea: Platygastridae) – An addition to the platygastrid fauna of India.</article-title><source>Journal of Biological Control 25 (2): 188–192.<sup>134</sup></source></mixed-citation></ref><ref id="B8"><mixed-citation xmlns:xlink="http://www.w3.org/1999/xlink" xlink:type="simple"><person-group><name name-style="western"><surname>Dodd</surname><given-names>AP</given-names></name></person-group> (<year>1913</year>) <source>Some south Queensland Proctotrypoidea. Memoirs of the Queensland Museum 2: 335 – 339.<sup>110</sup></source></mixed-citation></ref><ref id="B10"><mixed-citation xmlns:xlink="http://www.w3.org/1999/xlink" xlink:type="simple"><person-group><name name-style="western"><surname>Dodd</surname><given-names>AP</given-names></name></person-group> (<year>1914b</year>) <source>Further new genera and species of Australian Proctotrypoidea. Proceedings of the Royal Society of Queensland 26: 91 – 140.<sup>112</sup></source></mixed-citation></ref><ref id="B7"><mixed-citation xmlns:xlink="http://www.w3.org/1999/xlink" xlink:type="simple"><person-group><name name-style="western"><surname>Carpenter</surname><given-names>FM</given-names></name></person-group> (<year>1992</year>) <source>Arthropoda 4. Superclass Hexapoda. Treatise on Invertebrate Paleontology, Part R. The Geological Society of America, Boulder, CO. 655 pp.<sup>109</sup></source></mixed-citation></ref><ref id="B30"><mixed-citation xmlns:xlink="http://www.w3.org/1999/xlink" xlink:type="simple"><person-group><name name-style="western"><surname>Priesner</surname><given-names>H</given-names></name></person-group> (<year>1951</year>) <source>New genera and species of Scelionidae (Hymenoptera, Proctotrupoidea) from Egypt. Bulletin de L’Institut Fouad I du Desert 1: 119–149. <sup>131</sup></source></mixed-citation></ref><ref id="B2"><mixed-citation xmlns:xlink="http://www.w3.org/1999/xlink" xlink:type="simple"><person-group><name name-style="western"><surname>Austin</surname><given-names>AD</given-names></name></person-group> (<year>1984</year>) <source>The fecundity, development and host relationship of <italic>Ceratobaeus</italic> spp. (Hymenoptera: Scelionidae), parasites of spider eggs. Ecological Entomology 9: 125–38.<sup>104</sup></source> doi: <ext-link ext-link-type="uri" xlink:href="http://dx.doi.org/10.1111/j.1365-2311.1984.tb00707.x" xlink:type="simple">10.1111/j.1365-2311.1984.tb00707.x</ext-link></mixed-citation></ref><ref id="B3"><mixed-citation xmlns:xlink="http://www.w3.org/1999/xlink" xlink:type="simple"><person-group><name name-style="western"><surname>Austin</surname><given-names>AD</given-names></name></person-group> (<year>1985</year>) <source>The function of spider egg sacs in relation to parasitoids and predators, with special reference to the Australian fauna. Journal of Natural History 19: 359–376.<sup>105</sup></source> doi: <ext-link ext-link-type="uri" xlink:href="http://dx.doi.org/10.1080/00222938500770261" xlink:type="simple">10.1080/00222938500770261</ext-link></mixed-citation></ref><ref id="B31"><mixed-citation xmlns:xlink="http://www.w3.org/1999/xlink" xlink:type="simple"><person-group><name name-style="western"><surname>Stevens</surname><given-names>NB</given-names></name><name name-style="western"><surname>Austin</surname><given-names>AD</given-names></name></person-group> (<year>2007</year>) <source>Systematics, distribution and biology of the Australian ‘micro-flea’ wasps, <italic>Baeus</italic> spp. (Hymenoptera: Scelionidae): parasitoids of spider eggs. Zootaxa 1499: 1–45.<sup>132</sup></source></mixed-citation></ref></ref-list></tp:taxon-treatment>
