# Supplementary material for: Systematics of Old World Odontacolus Kieffer s.l. (Hymenoptera, Platygastridae s.l.): parasitoids of spider eggs
Source: Zookeys. 2013 Jul 3;(314):1–151. doi: 10.3897/zookeys.314.3475 (PMC3713344; doi:10.3897/zookeys.314.3475)
Supplement: XML Treatment for Odontacolus aldrovandii [file zookeys.314.3475-treatment3.xml]

<!DOCTYPE tp:taxon-treatment
  PUBLIC "-//TaxonX//DTD Taxonomic Treatment Publishing DTD v0 20100105//EN" "tax-treatment-NSO.dtd">
<tp:taxon-treatment xmlns:tp="http://www.plazi.org/taxpub"><tp:treatment-meta><mixed-citation publication-type="journal"><person-group><name><surname>Valerio</surname><given-names>Alejandro A.</given-names></name><name><surname>Austin</surname><given-names>Andrew D.</given-names></name><name><surname>Masner</surname><given-names>Lubomír</given-names></name><name><surname>Johnson</surname><given-names>Norman F.</given-names></name></person-group><article-title>Systematics of Old World
                    <italic>Odontacolus</italic> Kieffer
                    <italic>s.l.</italic> (Hymenoptera, Platygastridae
                    <italic>s.l.</italic>): parasitoids of spider eggs</article-title><source>Zookeys</source><day>3</day><month>7</month><year>2013</year><volume>2013</volume><issue>314</issue><fpage>1</fpage><lpage>151</lpage><pub-id pub-id-type="doi">10.3897/zookeys.314.3475</pub-id></mixed-citation></tp:treatment-meta><tp:nomenclature><tp:taxon-name>
                            <tp:taxon-name-part taxon-name-part-type="genus">Odontacolus</tp:taxon-name-part>
                            <tp:taxon-name-part taxon-name-part-type="species">aldrovandii</tp:taxon-name-part>
                            <object-id xmlns:xlink="http://www.w3.org/1999/xlink" xlink:type="simple">urn:lsid:zoobank.org:act:155D7A01-D442-4E06-B1FB-F36E3B5F50CC</object-id>
                            <object-id xmlns:xlink="http://www.w3.org/1999/xlink" xlink:type="simple">urn:lsid:biosci.ohio-state.edu:osuc_concepts:254276</object-id>
                            <object-id xmlns:xlink="http://www.w3.org/1999/xlink" xlink:type="simple">http://species-id.net/wiki/Odontacolus_aldrovandii</object-id>
                        </tp:taxon-name><tp:taxon-authority>Valerio &amp; Austin</tp:taxon-authority><tp:taxon-status xmlns:xlink="http://www.w3.org/1999/xlink" xlink:type="simple">sp. n.</tp:taxon-status><xref ref-type="fig" rid="F13">Figures 53</xref><xref ref-type="fig" rid="F17">, 77–82</xref><xref ref-type="fn" rid="FN33">; Morphbank
                            <sup>33</sup></xref></tp:nomenclature><tp:treatment-sec sec-type="Description"><title>Description.</title><p><italic>Female</italic>. Body length: 1.75 mm (n=1). Antenna color: A1, A5–A7 light yellow, remainder of antenna light honey yellow. Body color: completely dark brown. Coxae color: yellow. Leg color (excluding coxae): yellow. Fore wing color: completely hyaline.</p><!--PageBreak--><p><italic>Head</italic>. Size of compound eye: approximately 1/2× height of head. Head shape in lateral view: lower head elongate and broad at mouth, head appearing elongate and somewhat thin. Sculpture of antennal scrobe: weakly coriaceous throughout. Surface of torular triangle: slightly bulging. Development of central keel on frons: present, elongate, reaching anterior ocellus. Sculpture on upper frons below anterior ocellus: with sparse, transverse costae mixed with weak, dense granulae. Sculpture of malar space: with weak rugulose sculpture mixed with granulate sculpture. Furrow at lateral portion of antennal scrobe: absent. Shape of medial area of vertexmedial area of vertex: flat to weakly convex. Size of lateral ocelli: large. Distance between lateral ocellus and occipital carina: 0.5–1.2× maximum ocellar diameter. Lagrimal: present, well-defined but small (length less than 0.3 of malar sulcus length). Length of OOL: less than or equal to 1/3× width of ocellus. Sculpture of vertex: granulate. Sculpture of occipital carina: weakly crenulate throughout. Distance from occipital carina to orbital carina: at least 2× width of occipital carina. Shape of occipital carina: simply arcuate medially. Sculpture of occiput: with weak, small granulae. Sculpture of gena: granulose.</p><p><italic>Mesosoma</italic>. Dorsal mesosoma in lateral view: convex. Sculpture of pronotal cervical area: with small (at most as large as crenulae on anterior edge of mesoscutum), well-defined foveae. Sculpture of pronotal lateral area: largely granulose, ventral 1/4 with broad costae. Netrion: present, smooth, well developed, sub-obovate. Notaulus: present, simple. Length of notaulus: approximately less than or equal to 1/3 of length of mesoscutum. Width of notaulus: narrow (notaulus width less than or equal to half the width of tegula). Sculpture of mesoscutum: weakly rugulose mixed with weak granulae. Sculpture of mesoscutellum: granulose. Mesoscutellar profile: elevated, anterior margin higher than posterior. Mesoscutellar shape: flat, not depressed. Lateral propodeal area: sparsely transversely carinate. Shape of propodeal anterior spine: elongate, narrow, apex rounded. Sculpture of propodeum between anterior spines: smooth or largely smooth. Sculpture of ventral half of mesepisternum: weakly coriaceous. Sculpture of upper 1/4 of mesopleuron: densely longitudinally costate across entire width. Metapleural sculpture: largely smooth except lower half with longitudinal carinae.</p><p><italic>Wings</italic>. Stigmal vein: present, elongate, narrow. Campaniform sensilla at distal area of stigmal vein: present.</p><p><italic>Metasoma</italic>. Shape of T1 horn: narrow, short. Sculpture of upper portion of T1 horn: longitudinally carinate. Sculpture of posterior portion of T1 horn: largely smooth, with sparse longitudinal carinae. Lateral carinae on T2: present, well-defined. Sculpture of T2: finely longitudinally costate, granulate laterally. Sculpture of T3: anterior third weakly costate sublaterally, weakly coriaceous mesally, otherwise granulose. Sculpture of S3–S6: S3 weakly coriaceous, S4–S6 mainly smooth with few, sparse, setigerous punctulae sculpture. S2 anterior carina: present, cristate, uninterrupted.</p><p><italic>Male</italic>. Unknown.</p></tp:treatment-sec><tp:treatment-sec sec-type="Diagnosis"><title>Diagnosis.</title><p>This is the only species of <italic><tp:taxon-name>Odontacolus</tp:taxon-name></italic> known from Nepal so far. It has a small but evident lagrimal as in <italic><tp:taxon-name>Odontacolus mot</tp:taxon-name></italic>; however, the lagrimal is not as large as in <italic><tp:taxon-name>Odontacolus gentingensis</tp:taxon-name></italic>. <italic><tp:taxon-name>Odontacolus aldrovandii</tp:taxon-name></italic> can be distinguished from <italic><tp:taxon-name>Odontacolus mot</tp:taxon-name></italic> by its smaller body size and the honey yellow coloration of the metasoma. In <italic><tp:taxon-name>Odontacolus mot</tp:taxon-name></italic> the metasoma in mainly dark brown except for the light orange T1.</p></tp:treatment-sec><tp:treatment-sec sec-type="Etymology"><title>Etymology.</title><p>This species is named to honor the Renaissance Italian naturalist Ulisse Aldrovandi. The epithet is used as noun in the genitive case.</p></tp:treatment-sec><tp:treatment-sec sec-type="Link to distribution map"><title>Link to distribution map.</title><p><xref ref-type="fn" rid="FN34">34</xref></p></tp:treatment-sec><tp:treatment-sec sec-type="Material examined"><title>Material examined.</title><p>Holotype female: <bold>NEPAL</bold> nr. Birganj, Lothar, 450ft. 13–19.ix.1967, Malaise trap No.84, Canadian Nepal Expedition, OSUC 239210 (deposited in CNCI).</p></tp:treatment-sec><tp:treatment-sec sec-type="Comments"><title>Comments.</title><p>The holotype is in good condition except that the right hind wing and right antennal clava are missing.</p><!--PageBreak--></tp:treatment-sec><tp:treatment-sec><!--Section generated to contain objects referenced in tp:taxon-treatment.--><fig id="F13" position="float" orientation="portrait"><label>Figures 53–58.</label><caption><p><xref ref-type="fn" rid="FN143">143</xref> <bold>53</bold> <italic><tp:taxon-name>Odontacolus aldrovandii</tp:taxon-name></italic>, face, anterolateral view, female holotype (OSUC 239210) <bold>54</bold> <italic><tp:taxon-name>Odontacolus markadicus</tp:taxon-name></italic>, face, anterolateral view, female (OSUC 238767) <bold>55</bold> <italic><tp:taxon-name>Odontacolus mot</tp:taxon-name></italic>, head, lateral view, female holotype (OSUC 239205) <bold>56</bold> <italic><tp:taxon-name>Odontacolus markadicus</tp:taxon-name></italic>, head, lateral view, female (OSUC 239190) <bold>57</bold> <italic><tp:taxon-name>Odontacolus bosei</tp:taxon-name></italic>, head, lateral view, female holotype (OSUC 238799) <bold>58</bold> <italic><tp:taxon-name>Odontacolus markadicus</tp:taxon-name></italic>, head, lateral view, female (OSUC 239192). Scale bars in mm.</p></caption><graphic xmlns:xlink="http://www.w3.org/1999/xlink" xlink:href="ZooKeys-314-001-g013.jpg" position="float" orientation="portrait" xlink:type="simple"/></fig><fig id="F17" position="float" orientation="portrait"><label>Figures 77–82.</label><caption><p><xref ref-type="fn" rid="FN147">147</xref> <italic><tp:taxon-name>Odontacolus aldrovandii</tp:taxon-name></italic>, female holotype (OSUC 239210) <bold>77</bold> Lateral habitus <bold>78</bold> Dorsal habitus <bold>79</bold> Mesosoma, lateral view <bold>80</bold> Mesosoma, dorsal view <bold>81</bold> Head, anterior view <bold>82</bold> Metasoma, dorsal view. Scale bars in mm.</p></caption><graphic xmlns:xlink="http://www.w3.org/1999/xlink" xlink:href="ZooKeys-314-001-g017.jpg" position="float" orientation="portrait" xlink:type="simple"/></fig><fn-group><fn id="FN143"><p>143	<ext-link xmlns:xlink="http://www.w3.org/1999/xlink" ext-link-type="uri" xlink:href="http://www.morphbank.net/?id=781376" xlink:type="simple">http://www.morphbank.net/?id=781376</ext-link></p></fn><fn id="FN147"><p>147	<ext-link xmlns:xlink="http://www.w3.org/1999/xlink" ext-link-type="uri" xlink:href="http://www.morphbank.net/?id=781331" xlink:type="simple">http://www.morphbank.net/?id=781331</ext-link></p></fn><fn id="FN33"><p>33	<ext-link xmlns:xlink="http://www.w3.org/1999/xlink" ext-link-type="uri" xlink:href="http://www.morphbank.net/?id=781327" xlink:type="simple">http://www.morphbank.net/?id=781327</ext-link></p></fn><fn id="FN34"><p>34	<ext-link xmlns:xlink="http://www.w3.org/1999/xlink" ext-link-type="uri" xlink:href="http://hol.osu.edu/map-full.html?id=254276" xlink:type="simple">http://hol.osu.edu/map-full.html?id=254276</ext-link></p></fn></fn-group></tp:treatment-sec></tp:taxon-treatment>
