# Supplementary material for: Systematics of Old World Odontacolus Kieffer s.l. (Hymenoptera, Platygastridae s.l.): parasitoids of spider eggs
Source: Zookeys. 2013 Jul 3;(314):1–151. doi: 10.3897/zookeys.314.3475 (PMC3713344; doi:10.3897/zookeys.314.3475)
Supplement: XML Treatment for Odontacolus anningae [file zookeys.314.3475-treatment4.xml]

<!DOCTYPE tp:taxon-treatment
  PUBLIC "-//TaxonX//DTD Taxonomic Treatment Publishing DTD v0 20100105//EN" "tax-treatment-NSO.dtd">
<tp:taxon-treatment xmlns:tp="http://www.plazi.org/taxpub"><tp:treatment-meta><mixed-citation publication-type="journal"><person-group><name><surname>Valerio</surname><given-names>Alejandro A.</given-names></name><name><surname>Austin</surname><given-names>Andrew D.</given-names></name><name><surname>Masner</surname><given-names>Lubomír</given-names></name><name><surname>Johnson</surname><given-names>Norman F.</given-names></name></person-group><article-title>Systematics of Old World
                    <italic>Odontacolus</italic> Kieffer
                    <italic>s.l.</italic> (Hymenoptera, Platygastridae
                    <italic>s.l.</italic>): parasitoids of spider eggs</article-title><source>Zookeys</source><day>3</day><month>7</month><year>2013</year><volume>2013</volume><issue>314</issue><fpage>1</fpage><lpage>151</lpage><pub-id pub-id-type="doi">10.3897/zookeys.314.3475</pub-id></mixed-citation></tp:treatment-meta><tp:nomenclature><tp:taxon-name>
                            <tp:taxon-name-part taxon-name-part-type="genus">Odontacolus</tp:taxon-name-part>
                            <tp:taxon-name-part taxon-name-part-type="species">anningae</tp:taxon-name-part>
                            <object-id xmlns:xlink="http://www.w3.org/1999/xlink" xlink:type="simple">urn:lsid:zoobank.org:act:B77B5DD6-5506-40AE-AC8E-BFA080D09E00</object-id>
                            <object-id xmlns:xlink="http://www.w3.org/1999/xlink" xlink:type="simple">urn:lsid:biosci.ohio-state.edu:osuc_concepts:281688</object-id>
                            <object-id xmlns:xlink="http://www.w3.org/1999/xlink" xlink:type="simple">http://species-id.net/wiki/Odontacolus_anningae</object-id>
                        </tp:taxon-name><tp:taxon-authority>Valerio &amp; Austin</tp:taxon-authority><tp:taxon-status xmlns:xlink="http://www.w3.org/1999/xlink" xlink:type="simple">sp. n.</tp:taxon-status><xref ref-type="fig" rid="F12">Figures 49, 51</xref><xref ref-type="fig" rid="F15">, 69</xref><xref ref-type="fig" rid="F18">, 83–88</xref><xref ref-type="fn" rid="FN35">; Morphbank
                            <sup>35</sup></xref></tp:nomenclature><tp:treatment-sec sec-type="Description"><title>Description.</title><p><italic>Female</italic>. Body length: 1.39 mm (n=1). Antenna color: A1 yellow, otherwise dark brown. Body color: completely yellow. Coxae color: yellow. Leg color (excluding coxae): yellow. Fore wing color: slightly infuscate throughout.</p><p><italic>Head</italic>. Size of compound eye: approximately 1/2× height of head. Head shape in lateral view: lower head elongate and broad at mouth, head appearing elongate and somewhat thin. Sculpture of antennal scrobe: largely smooth ventrally, sparsely granulate ventrally. Surface of torular triangle: slightly bulging. Development of central keel on frons: present, elongate (equal to or greater than 1/3× height of frons), but not reaching anterior ocellus. Sculpture on upper frons below anterior ocellus: with sparse, transverse costae mixed with weak, dense granulae. Sculpture of malar space: coriaceous throughout, without fan-like striae. Furrow at lateral portion of antennal scrobe: absent. Shape of medial area of vertexmedial area of vertex: flat to weakly convex. Size of lateral ocelli: small. Distance between lateral ocellus and occipital carina: 0.5–1.2× maximum ocellar diameter. Lagrimal: absent or minute. Length of OOL: less than or equal to 1/3× width of ocellus. Sculpture of vertex: granulate. Sculpture of occipital carina: largely simple, at most with sparse weak crenulae medially. Distance from occipital carina to orbital carina: slightly greater than width of occipital carina. Shape of occipital carina: simply arcuate medially. Sculpture of occiput: with weak, small granulae. Sculpture of gena: granulose.</p><p><italic>Mesosoma</italic>. Dorsal mesosoma in lateral view: convex. Sculpture of pronotal cervical area: with small (at most as large as crenulae on anterior edge of mesoscutum), well-defined foveae. Sculpture of pronotal lateral area: upper 1/3 granulose, lower 1/3 with transverse foveae, otherwise smooth. Netrion: present, smooth, linear. Notaulus: present, simple. Length of notaulus: approximately less than or equal to 1/3 of length of mesoscutum. Width of notaulus: narrow (notaulus width less than or equal to half the width of tegula). Sculpture of mesoscutum: weakly rugulose mixed with weak granulae. Sculpture of mesoscutellum: weakly rugulose mixed with granulate sculpture. Mesoscutellar profile: elevated, anterior margin higher than posterior. Mesoscutellar shape: flat, not depressed. Lateral propodeal area: densely, finely rugulose. Shape of propodeal anterior spine: elongate, narrow, apex rounded. Sculpture of propodeum between anterior spines: smooth or largely smooth. Sculpture of ventral half of mesepisternum: longitudinally costate on weakly coriaceous background. Sculpture of upper 1/4 of mesopleuron: densely longitudinally costate across half width. Metapleural sculpture: mainly smooth, lower third sparsely longitudinally carinate.</p><p><italic>Wings</italic>. Stigmal vein: present, elongate, narrow. Campaniform sensilla at distal area of stigmal vein: present.</p><!--PageBreak--><p><italic>Metasoma</italic>. Shape of T1 horn: broad, short. Sculpture of upper portion of T1 horn: longitudinally carinate. Sculpture of posterior portion of T1 horn: largely smooth, with sparse longitudinal carinae. Lateral carinae on T2: present, well-defined. Sculpture of T2: largely coriaceous, smooth mesally. Sculpture of T3: smooth mesally, otherwise weakly coriaceous. Sculpture of S3–S6: S3 weakly coriaceous, S4–S6 mainly smooth with few, sparse, setigerous punctulae sculpture. S2 anterior carina: present, cristate, interrupted medially.</p><p><italic>Male</italic>. Unknown.</p></tp:treatment-sec><tp:treatment-sec sec-type="Diagnosis"><title>Diagnosis.</title><p>The species <italic><tp:taxon-name>Odontacolus baeri</tp:taxon-name></italic> is very similar to <italic><tp:taxon-name>Odontacolus africanus</tp:taxon-name></italic> and <italic><tp:taxon-name>Odontacolus anningae</tp:taxon-name></italic> but can be distinguished from them by the absence of the S2 anterior carina. Both <italic><tp:taxon-name>Odontacolus africanus</tp:taxon-name></italic> and <italic><tp:taxon-name>Odontacolus anningae</tp:taxon-name></italic> have a clearly divided S2 anterior carina, but <italic><tp:taxon-name>Odontacolus anningae</tp:taxon-name></italic> is mainly yellow in body color, contrasting with <italic><tp:taxon-name>Odontacolus africanus</tp:taxon-name></italic> which is completely dark brown.</p></tp:treatment-sec><tp:treatment-sec sec-type="Etymology"><title>Etymology.</title><p>This species is named after the great British fossil hunter Mary Anning. The epithet is a noun in the genitive case.</p></tp:treatment-sec><tp:treatment-sec sec-type="Link to distribution map"><title>Link to distribution map.</title><p><xref ref-type="fn" rid="FN36">36</xref></p></tp:treatment-sec><tp:treatment-sec sec-type="Material examined"><title>Material examined.</title><p>Holotype female: <bold>CAMEROON</bold>: Nkoemvom, 18.IX.1988, Malaise trap, D. Jackson, OSUC 238445 (deposited in BMNH).</p></tp:treatment-sec><tp:treatment-sec sec-type="Comments"><title>Comments.</title><p>The female holotype is in perfect condition.</p></tp:treatment-sec><tp:treatment-sec><!--Section generated to contain objects referenced in tp:taxon-treatment.--><fig id="F12" position="float" orientation="portrait"><label>Figures 47–52.</label><caption><p><xref ref-type="fn" rid="FN142">142</xref> <bold>47</bold> <italic><tp:taxon-name>Odontacolus spinosus</tp:taxon-name></italic>, head, dorsal view, female holotype (SAMA DB32-001530) <bold>48</bold> <italic><tp:taxon-name>Odontacolus baeri</tp:taxon-name></italic>, head, dorsal view, female holotype (OSUC 238430) <bold>49</bold> <italic><tp:taxon-name>Odontacolus anningae</tp:taxon-name></italic>, head, dorsal view, female holotype (OSUC 238445) <bold>50</bold> <italic><tp:taxon-name>Odontacolus africanus</tp:taxon-name></italic>, head, dorsal view, female paratype (CASENT 2042645) <bold>51</bold> <italic><tp:taxon-name>Odontacolus anningae</tp:taxon-name></italic>, T1–T3 dorsal view, female holotype (OSUC 238445) <bold>52</bold> <italic><tp:taxon-name>Odontacolus baeri</tp:taxon-name></italic>, T1–T3 dorsal view, female holotype (OSUC 238430). Scale bars in mm.</p></caption><graphic xmlns:xlink="http://www.w3.org/1999/xlink" xlink:href="ZooKeys-314-001-g012.jpg" position="float" orientation="portrait" xlink:type="simple"/></fig><fig id="F15" position="float" orientation="portrait"><label>Figures 65–70.</label><caption><p><xref ref-type="fn" rid="FN145">145</xref> <bold>65</bold> <italic><tp:taxon-name>Odontacolus jacksonae</tp:taxon-name></italic>, S2, ventral view, female paratype (OSUC 238416) <bold>66</bold> <italic><tp:taxon-name>Odontacolus africanus</tp:taxon-name></italic>, S2, ventral view, female paratype (OSUC 238722) <bold>67</bold> <italic><tp:taxon-name>Odontacolus berryae</tp:taxon-name></italic>, S2, ventral view, female paratype (OSUC 238560) <bold>68</bold> <italic><tp:taxon-name>Odontacolus gallowayi</tp:taxon-name></italic>, S2, ventral view, female holotype (OSUC 237999) <bold>69</bold> <italic><tp:taxon-name>Odontacolus anningae</tp:taxon-name></italic>, S2, ventral view, female holotype (OSUC 238445) <bold>70</bold> <italic><tp:taxon-name>Odontacolus baeri</tp:taxon-name></italic>, S2, ventral view, female holotype (OSUC 238430).Scale bars in mm.</p></caption><graphic xmlns:xlink="http://www.w3.org/1999/xlink" xlink:href="ZooKeys-314-001-g015.jpg" position="float" orientation="portrait" xlink:type="simple"/></fig><fig id="F18" position="float" orientation="portrait"><label>Figures 83–88.</label><caption><p><xref ref-type="fn" rid="FN148">148</xref> <italic><tp:taxon-name>Odontacolus anningae</tp:taxon-name></italic>, female holotype (OSUC 238445) <bold>82</bold> Lateral habitus <bold>83</bold> Dorsal habitus <bold>84</bold> Mesosoma, lateral view <bold>85</bold> Mesosoma, dorsal view <bold>86</bold> Head, anterior view <bold>87</bold> Metasoma, dorsal view. Scale bars in mm.</p></caption><graphic xmlns:xlink="http://www.w3.org/1999/xlink" xlink:href="ZooKeys-314-001-g018.jpg" position="float" orientation="portrait" xlink:type="simple"/></fig><fn-group><fn id="FN142"><p>142	<ext-link xmlns:xlink="http://www.w3.org/1999/xlink" ext-link-type="uri" xlink:href="http://www.morphbank.net/?id=781377" xlink:type="simple">http://www.morphbank.net/?id=781377</ext-link></p></fn><fn id="FN145"><p>145	<ext-link xmlns:xlink="http://www.w3.org/1999/xlink" ext-link-type="uri" xlink:href="http://www.morphbank.net/?id=781374" xlink:type="simple">http://www.morphbank.net/?id=781374</ext-link></p></fn><fn id="FN148"><p>148	<ext-link xmlns:xlink="http://www.w3.org/1999/xlink" ext-link-type="uri" xlink:href="http://www.morphbank.net/?id=781332" xlink:type="simple">http://www.morphbank.net/?id=781332</ext-link></p></fn><fn id="FN35"><p>35	<ext-link xmlns:xlink="http://www.w3.org/1999/xlink" ext-link-type="uri" xlink:href="http://www.morphbank.net/?id=781326" xlink:type="simple">http://www.morphbank.net/?id=781326</ext-link></p></fn><fn id="FN36"><p>36	<ext-link xmlns:xlink="http://www.w3.org/1999/xlink" ext-link-type="uri" xlink:href="http://hol.osu.edu/map-full.html?id=281688" xlink:type="simple">http://hol.osu.edu/map-full.html?id=281688</ext-link></p></fn></fn-group></tp:treatment-sec></tp:taxon-treatment>
