# Supplementary material for: Systematics of Old World Odontacolus Kieffer s.l. (Hymenoptera, Platygastridae s.l.): parasitoids of spider eggs
Source: Zookeys. 2013 Jul 3;(314):1–151. doi: 10.3897/zookeys.314.3475 (PMC3713344; doi:10.3897/zookeys.314.3475)
Supplement: XML Treatment for Odontacolus australiensis [file zookeys.314.3475-treatment5.xml]

<!DOCTYPE tp:taxon-treatment
  PUBLIC "-//TaxonX//DTD Taxonomic Treatment Publishing DTD v0 20100105//EN" "tax-treatment-NSO.dtd">
<tp:taxon-treatment xmlns:tp="http://www.plazi.org/taxpub"><tp:treatment-meta><mixed-citation publication-type="journal"><person-group><name><surname>Valerio</surname><given-names>Alejandro A.</given-names></name><name><surname>Austin</surname><given-names>Andrew D.</given-names></name><name><surname>Masner</surname><given-names>Lubomír</given-names></name><name><surname>Johnson</surname><given-names>Norman F.</given-names></name></person-group><article-title>Systematics of Old World
                    <italic>Odontacolus</italic> Kieffer
                    <italic>s.l.</italic> (Hymenoptera, Platygastridae
                    <italic>s.l.</italic>): parasitoids of spider eggs</article-title><source>Zookeys</source><day>3</day><month>7</month><year>2013</year><volume>2013</volume><issue>314</issue><fpage>1</fpage><lpage>151</lpage><pub-id pub-id-type="doi">10.3897/zookeys.314.3475</pub-id></mixed-citation></tp:treatment-meta><tp:nomenclature><tp:taxon-name>
                            <tp:taxon-name-part taxon-name-part-type="genus">Odontacolus</tp:taxon-name-part>
                            <tp:taxon-name-part taxon-name-part-type="species">australiensis</tp:taxon-name-part>
                            <object-id xmlns:xlink="http://www.w3.org/1999/xlink" xlink:type="simple">urn:lsid:zoobank.org:act:5E7C36F8-C43C-41E8-AE10-AEDA1994DA2F</object-id>
                            <object-id xmlns:xlink="http://www.w3.org/1999/xlink" xlink:type="simple">urn:lsid:biosci.ohio-state.edu:osuc_concepts:254263</object-id>
                            <object-id xmlns:xlink="http://www.w3.org/1999/xlink" xlink:type="simple">http://species-id.net/wiki/Odontacolus_australiensis</object-id>
                        </tp:taxon-name><tp:taxon-authority>Valerio &amp; Austin</tp:taxon-authority><tp:taxon-status xmlns:xlink="http://www.w3.org/1999/xlink" xlink:type="simple">sp. n.</tp:taxon-status><xref ref-type="fig" rid="F8">Figures 25</xref><xref ref-type="fig" rid="F14">, 61</xref><xref ref-type="fig" rid="F19">, 89–94</xref><xref ref-type="fig" rid="F53">, 294, 298</xref><xref ref-type="fig" rid="F56">, 310</xref><xref ref-type="fig" rid="F57">, 317</xref><xref ref-type="fig" rid="F58">, 321–322</xref><xref ref-type="fn" rid="FN37">; Morphbank
                            <sup>37</sup></xref></tp:nomenclature><tp:treatment-sec sec-type="Description"><title>Description.</title><p><italic>Female</italic>. Body length: 1.46 – 1.62 mm (n=5). Antenna color: completely yellow except distal half of clava slightly darker than remainder of antenna. Body color: mostly dark brown except posterior edge of metasomal terga yellowish. Coxae color: yellow. Leg color (excluding coxae): yellow. Fore wing color: completely hyaline.</p><!--PageBreak--><p><italic>Head</italic>. Size of compound eye: approximately 1/2× height of head. Head shape in lateral view: lower head moderately short and strongly narrowed towards mouth, head appearing short and broad. Sculpture of antennal scrobe: smooth throughout. Surface of torular triangle: flat. Development of central keel on frons: present, elongate, reaching anterior ocellus. Sculpture on upper frons below anterior ocellus: with weak rugulose-aciculate sculpture. Sculpture of malar space: with fan-like striae, striae extending into antennal scrobe. Furrow at lateral portion of antennal scrobe: absent. Shape of medial area of vertex: flat to weakly convex. Size of lateral ocelli: minute. Distance between lateral ocellus and occipital carina: greater than 1.5× maximum ocellar diameter. Lagrimal: absent or minute. Length of OOL: less than or equal to 1/3× width of ocellus. Sculpture of vertex: with rugulose sculpture mixed with weak granulae. Sculpture of occipital carina: strongly crenulate throughout. Distance from occipital carina to orbital carina: at least 2× width of occipital carina; slightly greater than width of occipital carina. Shape of occipital carina: simply arcuate medially. Sculpture of occiput: with weak, small granulae. Sculpture of gena: with weak rugulose sculpture and granulate background sculpture.</p><p><italic>Mesosoma</italic>. Dorsal mesosoma in lateral view: convex. Sculpture of pronotal cervical area: with small (at most as large as crenulae on anterior edge of mesoscutum), well-defined foveae. Sculpture of pronotal lateral area: transversely costate. Netrion: absent, obscured by longitudinal sculpture of lateral pronotum. Notaulus: present, with crenulae that extend completely through depth of furrow. Length of notaulus: approximately 2/5× length of mesoscutum. Width of notaulus: narrow (notaulus width less than or equal to half the width of tegula). Sculpture of mesoscutum: finely granulose. Sculpture of mesoscutellum: granulose. Mesoscutellar profile: mainly flat, anterior and posterior edge at same height or nearly so. Mesoscutellar shape: flat, not depressed. Lateral propodeal area: sparsely transversely carinate. Shape of propodeal anterior spine: short, broad, apex rounded. Sculpture of propodeum between anterior spines: longitudinally costate. Sculpture of ventral half of mesepisternum: smooth or nearly so. Sculpture of upper 1/4 of mesopleuron: densely longitudinally costate across entire width. Metapleural sculpture: midtransverse area smooth, otherwise with cristate, longitudinal carinae.</p><p><italic>Wings</italic>. Stigmal vein: present, short, broad. Campaniform sensilla at distal area of stigmal vein: present.</p><p><italic>Metasoma</italic>. Shape of T1 horn: narrow, elongate. Sculpture of upper portion of T1 horn: smooth. Sculpture of posterior portion of T1 horn: longitudinally carinate. Lateral carinae on T2: absent. Sculpture of T2: meson and posterior margin smooth, otherwise longitudinally costate. Sculpture of T3: weakly coriaceous. Sculpture of S3–S6: finely, weakly coriaceous. S2 anterior carina: present, rounded, uninterrupted.</p><p><italic>Male</italic>. Body length: 1. 39 mm (n=1). Body color: Antenna yellow as legs, metasoma light brown, head dark brown as mesosoma, fore wing with light infuscate color, no dark bands present. Sculpture of antennal scrobe: mesal area smooth, remainder with weakly coriaceous sculpture mixed with weak rugulose sculpture except upper 1/6 more rugulose than coriaceous. Shape and size of anterior ocellus: minute, very round. Vertex posterior area sculpture: with dense, small granulate sculpture. Occipital carina dorsal area: well-defined, conspicuously present. Netrion: practically absent by presence of longitudinal carinae on pronotal lateral areas. Sculpture of mesepisternum: mostly weakly coriaceous. Sculpture of pronotal lateral areas: with dense, fine, straight, transverse carinae. Length of fore wing stigmal vein: short. Angle of stigmal vein in relation to anterior margin of fore wing: at an angle of almost 90°. Sculpture of T2: medially smooth, sublateral areas with semi-curved longitudinal carinae.</p></tp:treatment-sec><tp:treatment-sec sec-type="Diagnosis"><title>Diagnosis.</title><p>This is one of two species within a group of taxa in which the netrion is obscured and its marginal crenulae are not well-defined, the mesoscutum is completely sculptured, the mesoscutellum is never with smooth areas, and has short, dense setation. <!--PageBreak--><italic><tp:taxon-name>Odontacolus australiensis</tp:taxon-name></italic> can be separated from <italic><tp:taxon-name>Odontacolus gallowayi</tp:taxon-name></italic> by the deep impressed notauli that exhibit few sparse crenulae throughout their length in combination with its brown body color; <italic><tp:taxon-name>Odontacolus gallowayi</tp:taxon-name></italic> has a shallow notauli with dense crenulae throughout their length, and its body color is yellow.</p></tp:treatment-sec><tp:treatment-sec sec-type="Etymology"><title>Etymology.</title><p>This species is named after the collection locality of the species, Australia. The epithet is used as an adjective.</p></tp:treatment-sec><tp:treatment-sec sec-type="Link to distribution map"><title>Link to distribution map.</title><p><xref ref-type="fn" rid="FN38">38</xref></p></tp:treatment-sec><tp:treatment-sec sec-type="Biology"><title>Biology.</title><p>On tree trunk of <italic><tp:taxon-name>Eucalyptus stellulata</tp:taxon-name></italic> Sieber (<tp:taxon-name>Myrtales</tp:taxon-name>: <tp:taxon-name>Myrtaceae</tp:taxon-name>).</p></tp:treatment-sec><tp:treatment-sec sec-type="Material examined"><title>Material examined.</title><p>Holotype female: <bold>AUSTRALIA</bold>: ACT, Canberra, 8.VII.1966, band trap, A. Wilson, OSUC 239116 (deposited in ANIC). <italic>Paratypes</italic>: <bold>AUSTRALIA</bold>: 22 females, 4 males, OSUC 239143 (AMSA); OSUC 239118–239128, 239142 (ANIC); OSUC 239129 (BMNH); OSUC 239133–239136, 239138–239141 (CNCI); OSUC 239131 (QDPC); OSUC 148638, 239130, 239132 (WINC). <italic>Other material</italic>: <bold>AUSTRALIA</bold>: 1 female, OSUC 239117 (WINC).</p></tp:treatment-sec><tp:treatment-sec sec-type="Comments"><title>Comments.</title><p>The holotype is in perfect condition; all paratypes are in good condition except for specimen OSUC 239143 which is missing the metasoma.</p></tp:treatment-sec><tp:treatment-sec><!--Section generated to contain objects referenced in tp:taxon-treatment.--><fig id="F8" position="float" orientation="portrait"><label>Figures 23–28.</label><caption><p><xref ref-type="fn" rid="FN138">138</xref> <bold>23</bold> <italic><tp:taxon-name>Odontacolus berryae</tp:taxon-name></italic>, mesoscutellum, posterodorsal view, female paratype (OSUC 238580) <bold>24</bold> <italic><tp:taxon-name>Odontacolus berryae</tp:taxon-name></italic>, occipital carina, dorsal view, female paratype (OSUC 238580) <bold>25</bold> <italic><tp:taxon-name>Odontacolus australiensis</tp:taxon-name></italic>, mesoscutellum, posterodorsal view, male paratype (OSUC 239120) <bold>26</bold> <italic><tp:taxon-name>Odontacolus madagascarensis</tp:taxon-name></italic>, gena, lateral view, female paratype (CASENT 2134814) <bold>27</bold> <italic><tp:taxon-name>Odontacolus noyesi</tp:taxon-name></italic>, head, anterior view, female paratype (OSUC 237931) <bold>28</bold> <italic><tp:taxon-name>Odontacolus wallacei</tp:taxon-name></italic>, head, anterior view, female paratype (OSUC 238004). Scale bars in mm.</p></caption><graphic xmlns:xlink="http://www.w3.org/1999/xlink" xlink:href="ZooKeys-314-001-g008.jpg" position="float" orientation="portrait" xlink:type="simple"/></fig><fig id="F14" position="float" orientation="portrait"><label>Figures 59–64.</label><caption><p><xref ref-type="fn" rid="FN144">144</xref> <bold>59</bold> <italic><tp:taxon-name>Odontacolus kiau</tp:taxon-name></italic>, S2, ventral view, femaleholotype (OSUC 239159) <bold>60</bold> <italic><tp:taxon-name>Odontacolus veroae</tp:taxon-name></italic>, S2, ventral view, female paratype (FBA030106) <bold>61</bold> <italic><tp:taxon-name>Odontacolus australiensis</tp:taxon-name></italic>, S2, ventral view, female paratype (OSUC 239118) <bold>62</bold> <italic><tp:taxon-name>Odontacolus zborowskii</tp:taxon-name></italic>, S2, ventral view, female paratype (OSUC 237945) <bold>63</bold> <italic><tp:taxon-name>Odontacolus darwini</tp:taxon-name></italic>, S2, ventral view, female paratype (UCRENT 135138) <bold>64</bold> <italic><tp:taxon-name>Odontacolus lamarcki</tp:taxon-name></italic>, S2, ventral view, femaleholotype (OSUC 339597). Scale bars in mm.</p></caption><graphic xmlns:xlink="http://www.w3.org/1999/xlink" xlink:href="ZooKeys-314-001-g014.jpg" position="float" orientation="portrait" xlink:type="simple"/></fig><fig id="F19" position="float" orientation="portrait"><label>Figures 89–94.</label><caption><p><xref ref-type="fn" rid="FN149">149</xref> <italic><tp:taxon-name>Odontacolus australiensis</tp:taxon-name></italic>, female holotype (OSUC 239116) <bold>88</bold> Lateral habitus <bold>90</bold> Dorsal habitus <bold>91</bold> Mesosoma, lateral view <bold>92</bold> Mesosoma, dorsal view <bold>93</bold> Head, anterior view <bold>94</bold> Metasoma, dorsal view. Scale bars in mm.</p></caption><graphic xmlns:xlink="http://www.w3.org/1999/xlink" xlink:href="ZooKeys-314-001-g019.jpg" position="float" orientation="portrait" xlink:type="simple"/></fig><fig id="F53" position="float" orientation="portrait"><label>Figures 293–298.</label><caption><p><xref ref-type="fn" rid="FN183">183</xref> <bold>293</bold> <italic><tp:taxon-name>Odontacolus zborowskii</tp:taxon-name></italic>, fore wing, lateral view, male paratype (OSUC 237998) <bold>294</bold> <italic><tp:taxon-name>Odontacolus australiensis</tp:taxon-name></italic>, fore wing, lateral view, maleparatype (OSUC 239142) <bold>295</bold> <italic><tp:taxon-name>Odontacolus africanus</tp:taxon-name></italic>, fore wing, lateral view, male paratype (OSUC 238568) <bold>296</bold> <italic><tp:taxon-name>Odontacolus pintoi</tp:taxon-name></italic>, fore wing, lateral view, male paratype (OSUC 239055) <bold>297</bold> <italic><tp:taxon-name>Odontacolus zborowskii</tp:taxon-name></italic>, netrion, lateral view, male paratype (OSUC 237998) <bold>298</bold> <italic><tp:taxon-name>Odontacolus australiensis</tp:taxon-name></italic>, netrion, lateral view, maleparatype (OSUC 239142). Scale bars in mm.</p></caption><graphic xmlns:xlink="http://www.w3.org/1999/xlink" xlink:href="ZooKeys-314-001-g053.jpg" position="float" orientation="portrait" xlink:type="simple"/></fig><fig id="F56" position="float" orientation="portrait"><label>Figures 309–314.</label><caption><p><xref ref-type="fn" rid="FN186">186</xref> <bold>309</bold> <italic><tp:taxon-name>Odontacolus zborowskii</tp:taxon-name></italic>, head, dorsal view, male paratype(OSUC 237998) <bold>310</bold> <italic><tp:taxon-name>Odontacolus australiensis</tp:taxon-name></italic>, head, dorsal view, maleparatype (OSUC 239142) <bold>311</bold> <italic><tp:taxon-name>Odontacolus whitfieldi</tp:taxon-name></italic>, T2 dorsal view, male paratype (UCRCENT171091) <bold>312</bold> <italic><tp:taxon-name>Odontacolus markadicus</tp:taxon-name></italic>, T2 dorsal view, male (OSUC 238805) <bold>313</bold> <italic><tp:taxon-name>Odontacolus africanus</tp:taxon-name></italic>, T2 dorsal view, male paratype (OSUC 238568) <bold>314</bold> <italic><tp:taxon-name>Odontacolus wallacei</tp:taxon-name></italic>, T2 dorsal view, male paratype (OSUC 238013). Scale bars in mm.</p></caption><graphic xmlns:xlink="http://www.w3.org/1999/xlink" xlink:href="ZooKeys-314-001-g056.jpg" position="float" orientation="portrait" xlink:type="simple"/></fig><fig id="F57" position="float" orientation="portrait"><label>Figures 315–318.</label><caption><p><xref ref-type="fn" rid="FN187">187</xref> <bold>315</bold> <italic><tp:taxon-name>Odontacolus whitfieldi</tp:taxon-name></italic>, antenna, lateral view, male paratype (UCRCENT171091) <bold>316</bold> <italic><tp:taxon-name>Odontacolus markadicus</tp:taxon-name></italic>, antenna, lateral view, male (OSUC 238805) <bold>317</bold> <italic><tp:taxon-name>Odontacolus australiensis</tp:taxon-name></italic>, antenna, lateral view, male paratype (OSUC 239142) <bold>318</bold> <italic><tp:taxon-name>Odontacolus pintoi</tp:taxon-name></italic>, antenna, lateral view, male (OSUC 239055). Scale bars in mm.</p></caption><graphic xmlns:xlink="http://www.w3.org/1999/xlink" xlink:href="ZooKeys-314-001-g057.jpg" position="float" orientation="portrait" xlink:type="simple"/></fig><fig id="F58" position="float" orientation="portrait"><label>Figures 319–324.</label><caption><p><xref ref-type="fn" rid="FN188">188</xref> <bold>319</bold> <italic><tp:taxon-name>Odontacolus africanus</tp:taxon-name></italic>, lateral habitus, male paratype (CASENT 2042643) <bold>320</bold> <italic><tp:taxon-name>Odontacolus africanus</tp:taxon-name></italic>, dorsal habitus, male paratype (CASENT 2042643) <bold>321</bold> <italic><tp:taxon-name>Odontacolus australiensis</tp:taxon-name></italic>, lateral habitus, male paratype (OSUC 239142) <bold>322</bold> <italic><tp:taxon-name>Odontacolus australiensis</tp:taxon-name></italic>, dorsal habitus, male paratype (OSUC 239142) <bold>323</bold> <italic><tp:taxon-name>Odontacolus pintoi</tp:taxon-name></italic>, lateral habitus, male paratype (OSUC 239055) <bold>324</bold> <italic><tp:taxon-name>Odontacolus pintoi</tp:taxon-name></italic>, dorsal habitus, male paratype (OSUC 239055). Scale bars in mm.</p></caption><graphic xmlns:xlink="http://www.w3.org/1999/xlink" xlink:href="ZooKeys-314-001-g058.jpg" position="float" orientation="portrait" xlink:type="simple"/></fig><fn-group><fn id="FN138"><p>138	<ext-link xmlns:xlink="http://www.w3.org/1999/xlink" ext-link-type="uri" xlink:href="http://www.morphbank.net/?id=781381" xlink:type="simple">http://www.morphbank.net/?id=781381</ext-link></p></fn><fn id="FN144"><p>144	<ext-link xmlns:xlink="http://www.w3.org/1999/xlink" ext-link-type="uri" xlink:href="http://www.morphbank.net/?id=781375" xlink:type="simple">http://www.morphbank.net/?id=781375</ext-link></p></fn><fn id="FN149"><p>149	<ext-link xmlns:xlink="http://www.w3.org/1999/xlink" ext-link-type="uri" xlink:href="http://www.morphbank.net/?id=781333" xlink:type="simple">http://www.morphbank.net/?id=781333</ext-link></p></fn><fn id="FN183"><p>183	<ext-link xmlns:xlink="http://www.w3.org/1999/xlink" ext-link-type="uri" xlink:href="http://www.morphbank.net/?id=781366" xlink:type="simple">http://www.morphbank.net/?id=781366</ext-link></p></fn><fn id="FN186"><p>186	<ext-link xmlns:xlink="http://www.w3.org/1999/xlink" ext-link-type="uri" xlink:href="http://www.morphbank.net/?id=781369" xlink:type="simple">http://www.morphbank.net/?id=781369</ext-link></p></fn><fn id="FN187"><p>187	<ext-link xmlns:xlink="http://www.w3.org/1999/xlink" ext-link-type="uri" xlink:href="http://www.morphbank.net/?id=781370" xlink:type="simple">http://www.morphbank.net/?id=781370</ext-link></p></fn><fn id="FN188"><p>188	<ext-link xmlns:xlink="http://www.w3.org/1999/xlink" ext-link-type="uri" xlink:href="http://www.morphbank.net/?id=781371" xlink:type="simple">http://www.morphbank.net/?id=781371</ext-link></p></fn><fn id="FN37"><p>37	<ext-link xmlns:xlink="http://www.w3.org/1999/xlink" ext-link-type="uri" xlink:href="http://www.morphbank.net/?id=781325" xlink:type="simple">http://www.morphbank.net/?id=781325</ext-link></p></fn><fn id="FN38"><p>38	<ext-link xmlns:xlink="http://www.w3.org/1999/xlink" ext-link-type="uri" xlink:href="http://hol.osu.edu/map-full.html?id=254263" xlink:type="simple">http://hol.osu.edu/map-full.html?id=254263</ext-link></p></fn></fn-group></tp:treatment-sec></tp:taxon-treatment>
