# Supplementary material for: Systematics of Old World Odontacolus Kieffer s.l. (Hymenoptera, Platygastridae s.l.): parasitoids of spider eggs
Source: Zookeys. 2013 Jul 3;(314):1–151. doi: 10.3897/zookeys.314.3475 (PMC3713344; doi:10.3897/zookeys.314.3475)
Supplement: XML Treatment for Odontacolus berryae [file zookeys.314.3475-treatment7.xml]

<!DOCTYPE tp:taxon-treatment
  PUBLIC "-//TaxonX//DTD Taxonomic Treatment Publishing DTD v0 20100105//EN" "tax-treatment-NSO.dtd">
<tp:taxon-treatment xmlns:tp="http://www.plazi.org/taxpub"><tp:treatment-meta><mixed-citation publication-type="journal"><person-group><name><surname>Valerio</surname><given-names>Alejandro A.</given-names></name><name><surname>Austin</surname><given-names>Andrew D.</given-names></name><name><surname>Masner</surname><given-names>Lubomír</given-names></name><name><surname>Johnson</surname><given-names>Norman F.</given-names></name></person-group><article-title>Systematics of Old World
                    <italic>Odontacolus</italic> Kieffer
                    <italic>s.l.</italic> (Hymenoptera, Platygastridae
                    <italic>s.l.</italic>): parasitoids of spider eggs</article-title><source>Zookeys</source><day>3</day><month>7</month><year>2013</year><volume>2013</volume><issue>314</issue><fpage>1</fpage><lpage>151</lpage><pub-id pub-id-type="doi">10.3897/zookeys.314.3475</pub-id></mixed-citation></tp:treatment-meta><tp:nomenclature><tp:taxon-name>
                            <tp:taxon-name-part taxon-name-part-type="genus">Odontacolus</tp:taxon-name-part>
                            <tp:taxon-name-part taxon-name-part-type="species">berryae</tp:taxon-name-part>
                            <object-id xmlns:xlink="http://www.w3.org/1999/xlink" xlink:type="simple">urn:lsid:zoobank.org:act:A6EA78EA-F23C-4E80-ACF7-E0AA9A79E39D</object-id>
                            <object-id xmlns:xlink="http://www.w3.org/1999/xlink" xlink:type="simple">urn:lsid:biosci.ohio-state.edu:osuc_concepts:254262</object-id>
                            <object-id xmlns:xlink="http://www.w3.org/1999/xlink" xlink:type="simple">http://species-id.net/wiki/Odontacolus_berryae</object-id>
                        </tp:taxon-name><tp:taxon-authority>Valerio &amp; Austin</tp:taxon-authority><tp:taxon-status xmlns:xlink="http://www.w3.org/1999/xlink" xlink:type="simple">sp. n.</tp:taxon-status><xref ref-type="fig" rid="F7">Figures 21</xref><xref ref-type="fig" rid="F8">, 23–24</xref><xref ref-type="fig" rid="F15">, 67</xref><xref ref-type="fig" rid="F21">, 101–106</xref><xref ref-type="fn" rid="FN41">; Morphbank
                            <sup>41</sup></xref></tp:nomenclature><tp:treatment-sec sec-type="Description"><title>Description.</title><p><italic>Female</italic>. Body length: 1.52 mm (n=1). Antenna color: A1–A2 honey yellow, otherwise dark brown. Body color: completely dark brown, metasoma lighter in color than head or mesosoma. Coxae color: yellow. Leg color (excluding coxae): yellow. Fore wing color: completely hyaline.</p><!--PageBreak--><p><italic>Head</italic>. Size of compound eye: approximately 1/2× height of head. Head shape in lateral view: lower head moderately short and strongly narrowed towards mouth, head appearing short and broad. Sculpture of antennal scrobe: smooth throughout. Surface of torular triangle: slightly bulging. Development of central keel on frons: present, elongate (equal to or greater than 1/3× height of frons), but not reaching anterior ocellus. Sculpture on upper frons below anterior ocellus: with weak rugulose-aciculate sculpture. Sculpture of malar space: with fan-like striae, striae extending into antennal scrobe. Furrow at lateral portion of antennal scrobe: absent. Mesal surface of vertex: flat to weakly convex. Size of lateral ocelli: small. Distance between lateral ocellus and occipital carina: greater than 1.5× maximum ocellar diameter. Lagrimal: absent or minute. Length of OOL: less than or equal to 1/3× width of ocellus. Sculpture of vertex: with abundant areolate sculpture mixed with dense, fine granulae. Sculpture of occipital carina: strongly crenulate throughout. Distance from occipital carina to orbital carina: at least 2× width of occipital carina. Shape of occipital carina: simply arcuate medially. Sculpture of occiput: with weakly rugulo aciculate sculpture. Sculpture of gena: with weak rugulose sculpture and granulate background sculpture.</p><p><italic>Mesosoma</italic>. Dorsal mesosoma in lateral view: convex. Sculpture of pronotal cervical area: with conspicuously elongate (clearly larger than crenulae on anterior edge of mesoscutum), well-defined foveae. Sculpture of pronotal lateral area: transversely costate. Netrion: absent, obscured by longitudinal sculpture of lateral pronotum. Notaulus: present, with crenulae that extend completely through depth of furrow. Length of notaulus: approximately 2/5× length of mesoscutum. Width of notaulus: distinctly widened (notaulus width greater than half the width of tegula). Sculpture of mesoscutum: finely granulose. Sculpture of mesoscutellum: with weak, fine, granulate sculpture. Mesoscutellar profile: mainly flat, anterior and posterior edge at same height or nearly so. Mesoscutellar shape: flat, not depressed. Lateral propodeal area: longitudinally costate. Shape of propodeal anterior spine: short, broad, apex rounded. Sculpture of propodeum between anterior spines: longitudinally costate. Sculpture of ventral half of mesepisternum: longitudinally costate. Sculpture of upper 1/4 of mesopleuron: densely longitudinally costate across entire width. Metapleural sculpture: midtransverse area smooth, otherwise with cristate, longitudinal carinae.</p><p><italic>Wings</italic>. Stigmal vein: present, short, narrow. Campaniform sensilla at distal area of stigmal vein: present.</p><p><italic>Metasoma</italic>. Shape of T1 horn: narrow, elongate. Sculpture of upper portion of T1 horn: smooth. Sculpture of posterior portion of T1 horn: largely smooth, with sparse longitudinal carinae. Lateral carinae on T2: absent. Sculpture of T2: meson and posterior margin smooth, otherwise longitudinally costate. Sculpture of T3: smooth mesally, otherwise weakly coriaceous. Sculpture of S3–S6: finely, weakly coriaceous. S2 anterior carina: present, rounded, uninterrupted.</p><p><italic>Male</italic>. Unknown.</p></tp:treatment-sec><tp:treatment-sec sec-type="Diagnosis"><title>Diagnosis.</title><p>This species may be distinguished from all others with an obscured netrion by the combination of the very wide notauli that have a few, broad and well-defined crenulae; the mesoscutum broadly smooth in its posterior half; and the mesoscutellum mesally with a smooth patch and its conspicuously long but somewhat sparse setae.</p><!--PageBreak--></tp:treatment-sec><tp:treatment-sec sec-type="Etymology"><title>Etymology.</title><p>This species is named after our entomological colleague Dr Jo Berry from New Zealand. The epithet is a noun in the genitive case.</p></tp:treatment-sec><tp:treatment-sec sec-type="Link to distribution map"><title>Link to distribution map.</title><p><xref ref-type="fn" rid="FN42">42</xref></p></tp:treatment-sec><tp:treatment-sec sec-type="Biology"><title>Biology.</title><p>Recorded as an egg parasitoid of <italic><tp:taxon-name>Trite planiceps</tp:taxon-name></italic> Simon (<tp:taxon-name>Araneae</tp:taxon-name>: <tp:taxon-name>Salticidae</tp:taxon-name>) in New Zealand.</p></tp:treatment-sec><tp:treatment-sec sec-type="Material examined"><title>Material examined.</title><p>Holotype female: <bold>NEW ZEALAND</bold>: Gisborne Unit. Auth., Gisborne Dist., grape vines / corrugated cardboard, Manutuke, 25.I.1990, J. G. Charles, OSUC 238563 (deposited in NZAC). <italic>Paratypes</italic>: (12 females) <bold>AUSTRALIA</bold>: 2 females, OSUC 239137 (CNCI); OSUC 238564 (QDPC). <bold>NEW ZEALAND</bold>: 9 females, OSUC 238528, 238537, 238544 (LUNZ); OSUC 238560 (OSUC); OSUC 238509, 238545, 238549, 238580, (NZAC); 238587 (WINC). <bold>NORFOLK ISLAND</bold>: 1 female, OSUC 238515 (ANIC).</p></tp:treatment-sec><tp:treatment-sec sec-type="Comments"><title>Comments.</title><p>The holotype is in perfect condition as are the remainder of the paratypes except for specimen OSUC 238564 which is covered with dust.</p></tp:treatment-sec><tp:treatment-sec><!--Section generated to contain objects referenced in tp:taxon-treatment.--><fig id="F7" position="float" orientation="portrait"><label>Figures 17–22.</label><caption><p><xref ref-type="fn" rid="FN137">137</xref> <bold>17</bold> <italic><tp:taxon-name>Odontacolus harveyi</tp:taxon-name></italic>, netrion, lateral view, female paratype (OSUC 237929) <bold>18</bold> <italic><tp:taxon-name>Odontacolus noyesi</tp:taxon-name></italic>, netrion, lateral view, female paratype (OSUC 237931) <bold>19</bold> <italic><tp:taxon-name>Odontacolus zborowskii</tp:taxon-name></italic>, netrion, lateral view, female paratype (OSUC 237946) <bold>20</bold> <italic><tp:taxon-name>Odontacolus pintoi</tp:taxon-name></italic>, netrion, lateral view, female paratype (OSUC 239099) <bold>21</bold> <italic><tp:taxon-name>Odontacolus berryae</tp:taxon-name></italic>, gena, lateral view, female paratype (OSUC 238580) <bold>22</bold> <italic><tp:taxon-name>Odontacolus pintoi</tp:taxon-name></italic>, gena, lateral view, female paratype (OSUC 239099). Scale bars in mm; ne: netrion. Morphbank.</p></caption><graphic xmlns:xlink="http://www.w3.org/1999/xlink" xlink:href="ZooKeys-314-001-g007.jpg" position="float" orientation="portrait" xlink:type="simple"/></fig><fig id="F8" position="float" orientation="portrait"><label>Figures 23–28.</label><caption><p><xref ref-type="fn" rid="FN138">138</xref> <bold>23</bold> <italic><tp:taxon-name>Odontacolus berryae</tp:taxon-name></italic>, mesoscutellum, posterodorsal view, female paratype (OSUC 238580) <bold>24</bold> <italic><tp:taxon-name>Odontacolus berryae</tp:taxon-name></italic>, occipital carina, dorsal view, female paratype (OSUC 238580) <bold>25</bold> <italic><tp:taxon-name>Odontacolus australiensis</tp:taxon-name></italic>, mesoscutellum, posterodorsal view, male paratype (OSUC 239120) <bold>26</bold> <italic><tp:taxon-name>Odontacolus madagascarensis</tp:taxon-name></italic>, gena, lateral view, female paratype (CASENT 2134814) <bold>27</bold> <italic><tp:taxon-name>Odontacolus noyesi</tp:taxon-name></italic>, head, anterior view, female paratype (OSUC 237931) <bold>28</bold> <italic><tp:taxon-name>Odontacolus wallacei</tp:taxon-name></italic>, head, anterior view, female paratype (OSUC 238004). Scale bars in mm.</p></caption><graphic xmlns:xlink="http://www.w3.org/1999/xlink" xlink:href="ZooKeys-314-001-g008.jpg" position="float" orientation="portrait" xlink:type="simple"/></fig><fig id="F15" position="float" orientation="portrait"><label>Figures 65–70.</label><caption><p><xref ref-type="fn" rid="FN145">145</xref> <bold>65</bold> <italic><tp:taxon-name>Odontacolus jacksonae</tp:taxon-name></italic>, S2, ventral view, female paratype (OSUC 238416) <bold>66</bold> <italic><tp:taxon-name>Odontacolus africanus</tp:taxon-name></italic>, S2, ventral view, female paratype (OSUC 238722) <bold>67</bold> <italic><tp:taxon-name>Odontacolus berryae</tp:taxon-name></italic>, S2, ventral view, female paratype (OSUC 238560) <bold>68</bold> <italic><tp:taxon-name>Odontacolus gallowayi</tp:taxon-name></italic>, S2, ventral view, female holotype (OSUC 237999) <bold>69</bold> <italic><tp:taxon-name>Odontacolus anningae</tp:taxon-name></italic>, S2, ventral view, female holotype (OSUC 238445) <bold>70</bold> <italic><tp:taxon-name>Odontacolus baeri</tp:taxon-name></italic>, S2, ventral view, female holotype (OSUC 238430).Scale bars in mm.</p></caption><graphic xmlns:xlink="http://www.w3.org/1999/xlink" xlink:href="ZooKeys-314-001-g015.jpg" position="float" orientation="portrait" xlink:type="simple"/></fig><fig id="F21" position="float" orientation="portrait"><label>Figures 101–106.</label><caption><p><xref ref-type="fn" rid="FN151">151</xref> <italic><tp:taxon-name>Odontacolus berryae</tp:taxon-name></italic>, female paratype(OSUC 238580) <bold>101</bold> Lateral habitus <bold>102</bold> Dorsal habitus <bold>103</bold> Mesosoma, lateral view <bold>104</bold> Mesosoma, dorsal view <bold>105</bold> Head, anterior view <bold>106</bold> Metasoma, dorsal view. Scale bars in mm.</p></caption><graphic xmlns:xlink="http://www.w3.org/1999/xlink" xlink:href="ZooKeys-314-001-g021.jpg" position="float" orientation="portrait" xlink:type="simple"/></fig><fn-group><fn id="FN137"><p>137	<ext-link xmlns:xlink="http://www.w3.org/1999/xlink" ext-link-type="uri" xlink:href="http://www.morphbank.net/?id=781382" xlink:type="simple">http://www.morphbank.net/?id=781382</ext-link></p></fn><fn id="FN138"><p>138	<ext-link xmlns:xlink="http://www.w3.org/1999/xlink" ext-link-type="uri" xlink:href="http://www.morphbank.net/?id=781381" xlink:type="simple">http://www.morphbank.net/?id=781381</ext-link></p></fn><fn id="FN145"><p>145	<ext-link xmlns:xlink="http://www.w3.org/1999/xlink" ext-link-type="uri" xlink:href="http://www.morphbank.net/?id=781374" xlink:type="simple">http://www.morphbank.net/?id=781374</ext-link></p></fn><fn id="FN151"><p>151	<ext-link xmlns:xlink="http://www.w3.org/1999/xlink" ext-link-type="uri" xlink:href="http://www.morphbank.net/?id=781335" xlink:type="simple">http://www.morphbank.net/?id=781335</ext-link></p></fn><fn id="FN41"><p>41	<ext-link xmlns:xlink="http://www.w3.org/1999/xlink" ext-link-type="uri" xlink:href="http://www.morphbank.net/?id=781323" xlink:type="simple">http://www.morphbank.net/?id=781323</ext-link></p></fn><fn id="FN42"><p>42	<ext-link xmlns:xlink="http://www.w3.org/1999/xlink" ext-link-type="uri" xlink:href="http://hol.osu.edu/map-full.html?id=254262" xlink:type="simple">http://hol.osu.edu/map-full.html?id=254262</ext-link></p></fn></fn-group></tp:treatment-sec></tp:taxon-treatment>
