# Supplementary material for: Systematics of Old World Odontacolus Kieffer s.l. (Hymenoptera, Platygastridae s.l.): parasitoids of spider eggs
Source: Zookeys. 2013 Jul 3;(314):1–151. doi: 10.3897/zookeys.314.3475 (PMC3713344; doi:10.3897/zookeys.314.3475)
Supplement: XML Treatment for Odontacolus bosei [file zookeys.314.3475-treatment8.xml]

<!DOCTYPE tp:taxon-treatment
  PUBLIC "-//TaxonX//DTD Taxonomic Treatment Publishing DTD v0 20100105//EN" "tax-treatment-NSO.dtd">
<tp:taxon-treatment xmlns:tp="http://www.plazi.org/taxpub"><tp:treatment-meta><mixed-citation publication-type="journal"><person-group><name><surname>Valerio</surname><given-names>Alejandro A.</given-names></name><name><surname>Austin</surname><given-names>Andrew D.</given-names></name><name><surname>Masner</surname><given-names>Lubomír</given-names></name><name><surname>Johnson</surname><given-names>Norman F.</given-names></name></person-group><article-title>Systematics of Old World
                    <italic>Odontacolus</italic> Kieffer
                    <italic>s.l.</italic> (Hymenoptera, Platygastridae
                    <italic>s.l.</italic>): parasitoids of spider eggs</article-title><source>Zookeys</source><day>3</day><month>7</month><year>2013</year><volume>2013</volume><issue>314</issue><fpage>1</fpage><lpage>151</lpage><pub-id pub-id-type="doi">10.3897/zookeys.314.3475</pub-id></mixed-citation></tp:treatment-meta><tp:nomenclature><tp:taxon-name>
                            <tp:taxon-name-part taxon-name-part-type="genus">Odontacolus</tp:taxon-name-part>
                            <tp:taxon-name-part taxon-name-part-type="species">bosei</tp:taxon-name-part>
                            <object-id xmlns:xlink="http://www.w3.org/1999/xlink" xlink:type="simple">urn:lsid:zoobank.org:act:6E58CAAC-BF18-49F3-AE76-EF9EA9564E59</object-id>
                            <object-id xmlns:xlink="http://www.w3.org/1999/xlink" xlink:type="simple">urn:lsid:biosci.ohio-state.edu:osuc_concepts:254277</object-id>
                            <object-id xmlns:xlink="http://www.w3.org/1999/xlink" xlink:type="simple">http://species-id.net/wiki/Odontacolus_bosei</object-id>
                        </tp:taxon-name><tp:taxon-authority>Valerio &amp; Austin</tp:taxon-authority><tp:taxon-status xmlns:xlink="http://www.w3.org/1999/xlink" xlink:type="simple">sp. n.</tp:taxon-status><xref ref-type="fig" rid="F13">Figures 57</xref><xref ref-type="fig" rid="F22">, 107–112</xref><xref ref-type="fn" rid="FN43">; Morphbank
                            <sup>43</sup></xref></tp:nomenclature><tp:treatment-sec sec-type="Description"><title>Description.</title><p><italic>Female</italic>. Body length: 1.11 – 1.56 mm (n=20). Antenna color: clava and A2 light honey yellow, remainder of antenna yellow. Body color: completely dark brown. Coxae color: yellow. Leg color (excluding coxae): yellow. Fore wing color: slightly infuscate throughout.</p><p><italic>Head</italic>. Size of compound eye: approximately 1/2× height of head. Head shape in lateral view: lower head elongate and broad at mouth, head appearing elongate and somewhat thin. Sculpture of antennal scrobe: largely smooth ventrally, dorsally with sinuate, transverse ridges. Surface of torular triangle: slightly bulging. Development of central keel on frons: present, elongate, reaching anterior ocellus. Sculpture on upper frons below anterior ocellus: with sparse, transverse costae mixed with weak, dense granulae. Sculpture of malar space: with weak rugulose sculpture mixed with granulate sculpture. Furrow at lateral portion of antennal scrobe: absent. Mesal surface of vertex: flat to weakly convex. Size of lateral ocelli: normal. Distance between lateral ocellus and occipital carina: 0.5–1.2× maximum ocellar diameter. Lagrimal: absent or minute. Length of OOL: less than or equal to 1/3× width of ocellus. Sculpture of vertex: with rugulose sculpture mixed with weak granulae. Sculpture of occipital carina: weakly crenulate throughout. Distance from occipital carina to orbital carina: at least 2× width of occipital carina. Shape of occipital carina: simply arcuate medially. Sculpture of occiput: with weakly rugulo aciculate sculpture. Sculpture of gena: with weak rugulose sculpture and granulate background sculpture.</p><!--PageBreak--><p><italic>Mesosoma</italic>. Dorsal mesosoma in lateral view: convex. Sculpture of pronotal cervical area: with small (at most as large as crenulae on anterior edge of mesoscutum), well-defined foveae. Sculpture of pronotal lateral area: upper 1/3 granulose, lower 1/3 with transverse foveae, otherwise smooth. Netrion: present, smooth, well developed, sub-obovate. Notaulus: present, simple. Length of notaulus: approximately less than or equal to 1/3 of length of mesoscutum. Width of notaulus: narrow (notaulus width less than or equal to half the width of tegula). Sculpture of mesoscutum: weakly rugulose mixed with weak granulae. Sculpture of mesoscutellum: granulose. Mesoscutellar profile: elevated, anterior margin higher than posterior. Mesoscutellar shape: flat, not depressed. Lateral propodeal area: densely transversely carinate. Shape of propodeal anterior spine: elongate, narrow, apex rounded. Sculpture of propodeum between anterior spines: smooth or largely smooth. Sculpture of ventral half of mesepisternum: smooth or nearly so. Sculpture of upper 1/4 of mesopleuron: densely longitudinally costate across half width. Metapleural sculpture: largely smooth, longitudinally carinate ventrally; mainly smooth, lower third sparsely longitudinally carinate.</p><p><italic>Wings</italic>. Stigmal vein: present, elongate, narrow. Campaniform sensilla at distal area of stigmal vein: present.</p><p><italic>Metasoma</italic>. Shape of T1 horn: narrow, short. Sculpture of upper portion of T1 horn: longitudinally carinate. Sculpture of posterior portion of T1 horn: largely smooth, with sparse longitudinal carinae. Lateral carinae on T2: present, well-defined. Sculpture of T2: largely weakly coriaceous mixed with longitudinal costae, meson coriaceous. Sculpture of T3: anterior half coriaceous mesally, otherwise granulate. Sculpture of S3–S6: finely, weakly coriaceous. S2 anterior carina: present, cristate, uninterrupted.</p><p><italic>Male</italic>. Unknown.</p></tp:treatment-sec><tp:treatment-sec sec-type="Diagnosis"><title>Diagnosis.</title><p>This species is very similar to <italic><tp:taxon-name>Odontacolus markadicus</tp:taxon-name></italic>, but can be distinguished by the completely dark brown body and the conspicuously crenulate lateral occipital carina. In <italic><tp:taxon-name>Odontacolus markadicus</tp:taxon-name></italic> the body color is yellow and the lateral occipital carina is mainly smooth.</p></tp:treatment-sec><tp:treatment-sec sec-type="Etymology"><title>Etymology.</title><p>This species is name after the amazing Bengali painter Nandalal Bose, recipient of the “Padma Vibhushan”. The epithet is a noun in the genitive case.</p></tp:treatment-sec><tp:treatment-sec sec-type="Link to distribution map"><title>Link to distribution map.</title><p><xref ref-type="fn" rid="FN44">44</xref></p></tp:treatment-sec><tp:treatment-sec sec-type="Material examined"><title>Material examined.</title><p>Holotype female: <bold>INDIA</bold>: Karnataka St., Bangalore, 1.VII-10.VII.1988, pan trap, K. Ghorpade, OSUC 239193 (deposited in CNCI). <italic>Paratypes</italic>: (33 females) <bold>INDIA</bold>: 31 females, OSUC 238773-238779, 238784-238792, 238794-238802, 238807-238808, 239194 (CNCI); OSUC 238780-238781, 238783 (OSUC). <bold>MALAYSIA</bold>: 1 female, OSUC 239158 (CNCI). <bold>SRI LANKA</bold>: 1 female, OSUC 239204 (CNCI).</p></tp:treatment-sec><tp:treatment-sec sec-type="Comments"><title>Comments.</title><p>The holotype is in perfect condition as are most of the paratypes except for specimen OSUC 238789 which has the left fore wing glued to the point, and OSUC 238790 which has the metascutellum detached from the body.</p><!--PageBreak--></tp:treatment-sec><tp:treatment-sec><!--Section generated to contain objects referenced in tp:taxon-treatment.--><fig id="F13" position="float" orientation="portrait"><label>Figures 53–58.</label><caption><p><xref ref-type="fn" rid="FN143">143</xref> <bold>53</bold> <italic><tp:taxon-name>Odontacolus aldrovandii</tp:taxon-name></italic>, face, anterolateral view, female holotype (OSUC 239210) <bold>54</bold> <italic><tp:taxon-name>Odontacolus markadicus</tp:taxon-name></italic>, face, anterolateral view, female (OSUC 238767) <bold>55</bold> <italic><tp:taxon-name>Odontacolus mot</tp:taxon-name></italic>, head, lateral view, female holotype (OSUC 239205) <bold>56</bold> <italic><tp:taxon-name>Odontacolus markadicus</tp:taxon-name></italic>, head, lateral view, female (OSUC 239190) <bold>57</bold> <italic><tp:taxon-name>Odontacolus bosei</tp:taxon-name></italic>, head, lateral view, female holotype (OSUC 238799) <bold>58</bold> <italic><tp:taxon-name>Odontacolus markadicus</tp:taxon-name></italic>, head, lateral view, female (OSUC 239192). Scale bars in mm.</p></caption><graphic xmlns:xlink="http://www.w3.org/1999/xlink" xlink:href="ZooKeys-314-001-g013.jpg" position="float" orientation="portrait" xlink:type="simple"/></fig><fig id="F22" position="float" orientation="portrait"><label>Figures 107–112.</label><caption><p><xref ref-type="fn" rid="FN152">152</xref> <italic><tp:taxon-name>Odontacolus bosei</tp:taxon-name></italic>, female paratype (OSUC 238799) <bold>107</bold> Lateral habitus <bold>108</bold> Dorsal habitus <bold>109</bold> Mesosoma, lateral view <bold>110</bold> Metasoma, dorsal view <bold>111</bold> Head, anterior view <bold>112</bold> Mesosoma, dorsal view. Scale bars in mm.</p></caption><graphic xmlns:xlink="http://www.w3.org/1999/xlink" xlink:href="ZooKeys-314-001-g022.jpg" position="float" orientation="portrait" xlink:type="simple"/></fig><fn-group><fn id="FN143"><p>143	<ext-link xmlns:xlink="http://www.w3.org/1999/xlink" ext-link-type="uri" xlink:href="http://www.morphbank.net/?id=781376" xlink:type="simple">http://www.morphbank.net/?id=781376</ext-link></p></fn><fn id="FN152"><p>152	<ext-link xmlns:xlink="http://www.w3.org/1999/xlink" ext-link-type="uri" xlink:href="http://www.morphbank.net/?id=781336" xlink:type="simple">http://www.morphbank.net/?id=781336</ext-link></p></fn><fn id="FN43"><p>43	<ext-link xmlns:xlink="http://www.w3.org/1999/xlink" ext-link-type="uri" xlink:href="http://www.morphbank.net/?id=781322" xlink:type="simple">http://www.morphbank.net/?id=781322</ext-link></p></fn><fn id="FN44"><p>44	<ext-link xmlns:xlink="http://www.w3.org/1999/xlink" ext-link-type="uri" xlink:href="http://hol.osu.edu/map-full.html?id=254277" xlink:type="simple">http://hol.osu.edu/map-full.html?id=254277</ext-link></p></fn></fn-group></tp:treatment-sec></tp:taxon-treatment>
