# Supplementary material for: Systematics of Old World Odontacolus Kieffer s.l. (Hymenoptera, Platygastridae s.l.): parasitoids of spider eggs
Source: Zookeys. 2013 Jul 3;(314):1–151. doi: 10.3897/zookeys.314.3475 (PMC3713344; doi:10.3897/zookeys.314.3475)
Supplement: XML Treatment for Odontacolus cardaleae [file zookeys.314.3475-treatment9.xml]

<!DOCTYPE tp:taxon-treatment
  PUBLIC "-//TaxonX//DTD Taxonomic Treatment Publishing DTD v0 20100105//EN" "tax-treatment-NSO.dtd">
<tp:taxon-treatment xmlns:tp="http://www.plazi.org/taxpub"><tp:treatment-meta><mixed-citation publication-type="journal"><person-group><name><surname>Valerio</surname><given-names>Alejandro A.</given-names></name><name><surname>Austin</surname><given-names>Andrew D.</given-names></name><name><surname>Masner</surname><given-names>Lubomír</given-names></name><name><surname>Johnson</surname><given-names>Norman F.</given-names></name></person-group><article-title>Systematics of Old World
                    <italic>Odontacolus</italic> Kieffer
                    <italic>s.l.</italic> (Hymenoptera, Platygastridae
                    <italic>s.l.</italic>): parasitoids of spider eggs</article-title><source>Zookeys</source><day>3</day><month>7</month><year>2013</year><volume>2013</volume><issue>314</issue><fpage>1</fpage><lpage>151</lpage><pub-id pub-id-type="doi">10.3897/zookeys.314.3475</pub-id></mixed-citation></tp:treatment-meta><tp:nomenclature><tp:taxon-name>
                            <tp:taxon-name-part taxon-name-part-type="genus">Odontacolus</tp:taxon-name-part>
                            <tp:taxon-name-part taxon-name-part-type="species">cardaleae</tp:taxon-name-part>
                            <object-id xmlns:xlink="http://www.w3.org/1999/xlink" xlink:type="simple">urn:lsid:zoobank.org:act:A0F1D450-8E8B-46D8-B941-96FEFE39981F</object-id>
                            <object-id xmlns:xlink="http://www.w3.org/1999/xlink" xlink:type="simple">urn:lsid:biosci.ohio-state.edu:osuc_concepts:254270</object-id>
                            <object-id xmlns:xlink="http://www.w3.org/1999/xlink" xlink:type="simple">http://species-id.net/wiki/Odontacolus_cardaleae</object-id>
                        </tp:taxon-name><tp:taxon-authority>Valerio &amp; Austin</tp:taxon-authority><tp:taxon-status xmlns:xlink="http://www.w3.org/1999/xlink" xlink:type="simple">sp. n.</tp:taxon-status><xref ref-type="fig" rid="F10">Figures 39</xref><xref ref-type="fig" rid="F23">, 113–118</xref><xref ref-type="fn" rid="FN45">; Morphbank
                            <sup>45</sup></xref></tp:nomenclature><tp:treatment-sec sec-type="Description"><title>Description.</title><p><italic>Female</italic>. Body length: 1.65 mm (n=1). Antenna color: completely yellow. Body color: mostly yellow, propodeum, propodeal anterior spines, T1 horn dark brown. Coxae color: yellow. Leg color (excluding coxae): yellow. Fore wing color: completely hyaline.</p><p><italic>Head</italic>. Size of compound eye: approximately 1/2× height of head. Head shape in lateral view: lower head elongate and broad at mouth, head appearing elongate and somewhat thin. Sculpture of antennal scrobe: with weak, sinuate, transverse ridges throughout. Surface of torular triangle: slightly bulging. Development of central keel on frons: present, elongate (equal to or greater than 1/3× height of frons), but not reaching anterior ocellus. Sculpture of vertex: with abundant areolate sculpture mixed with dense, fine granulae sculpture. Sculpture on upper frons below anterior ocellus: covered by sinuate, transverse, fine costae. Sculpture of malar space: granulose throughout, without fan-like striae. Furrow at lateral portion of antennal scrobe: absent. Mesal surface of vertex: flat to weakly convex. Size of lateral ocelli: normal. Distance between lateral ocellus and occipital carina: 0.5–1.2× maximum ocellar diameter. Lagrimal: absent or minute. Length of OOL: less than or equal to 1/3× width of ocellus. Sculpture of occipital carina: largely simple, at most with sparse weak crenulae medially. Distance from occipital carina to orbital carina: at least 2× width of occipital carina. Shape of occipital carina: simply arcuate medially. Sculpture of occiput: with weakly rugulo aciculate sculpture. Sculpture of gena: granulose.</p><p><italic>Mesosoma</italic>. Dorsal mesosoma in lateral view: convex. Sculpture of pronotal cervical area: with small (at most as large as crenulae on anterior edge of mesoscutum), well-defined foveae. Sculpture of pronotal lateral area: largely smooth, dorsal margin with dense, weak punctulae. Netrion: present, smooth, linear. Notaulus: present, with crenulae that extend completely through depth of furrow. Length of notaulus: approximately less than or equal to 1/3 of length of mesoscutum. Width of notaulus: narrow (notaulus width less than or equal to half the width of tegula). Sculpture of mesoscutum: finely granulose. Sculpture of mesoscutellum: with weak, fine, granulate sculpture. Mesoscutellar profile: mainly flat, anterior and posterior edge at same height or nearly so. Mesoscutellar shape: flat, not depressed. Lateral propodeal area: densely, finely rugulose. Shape of propodeal anterior spine: elongate, narrow, apex rounded. Sculpture of propodeum between anterior spines: rugulose throughout. Sculpture of ventral half of mesepisternum: weakly coriaceous. Sculpture of upper 1/4 of mesopleuron: densely longitudinally costate across entire width. Metapleural sculpture: mainly with weak coriaceous sculpture, lower 1/3 without longitudinal costae.</p><!--PageBreak--><p><italic>Wings</italic>. Stigmal vein: present, elongate, narrow. Campaniform sensilla at distal area of stigmal vein: present.</p><p><italic>Metasoma</italic>. Shape of T1 horn: broad, short. Sculpture of upper portion of T1 horn: longitudinally carinate. Sculpture of posterior portion of T1 horn: transversely carinate. Lateral carinae on T2: present, well-defined. Sculpture of T2: longitudinally costate on coriaceous background. Sculpture of T3: weakly coriaceous. Sculpture of S3–S6: finely, weakly coriaceous. S2 anterior carina: present, cristate, uninterrupted.</p><p><italic>Male</italic>. Unknown.</p></tp:treatment-sec><tp:treatment-sec sec-type="Diagnosis"><title>Diagnosis.</title><p>The species <italic><tp:taxon-name>Odontacolus cardaleae</tp:taxon-name></italic> belongs to a group having the occipital carina separated from the orbital carina, a well-defined netrion, a central keel on the frons, and well-defined notauli. However, <italic><tp:taxon-name>Odontacolus cardaleae</tp:taxon-name></italic> is the only species in the group that has a few broad crenulae across the notauli and the antennal scrobes with transverse sinuate ridges. <italic><tp:taxon-name>Odontacolus heydoni</tp:taxon-name></italic> can be separated from <italic><tp:taxon-name>Odontacolus cardaleae</tp:taxon-name></italic> by its large ocelli (<xref ref-type="fig" rid="F10">Fig. 40</xref>) and the short distance between the lateral ocellus and occipital carina (approximately 0.5× the ocellar diameter); <italic><tp:taxon-name>Odontacolus cardaleae</tp:taxon-name></italic> has small ocelli and the distance between lateral ocellus and occipital carina is approximately 1.5× the ocellar diameter.</p></tp:treatment-sec><tp:treatment-sec sec-type="Etymology"><title>Etymology.</title><p>This species is named after Josephine Cardale, former collection manager of <tp:taxon-name>Hymenoptera</tp:taxon-name> at the ANIC, who collected this species. The epithet is a noun in the genitive case.</p></tp:treatment-sec><tp:treatment-sec sec-type="Link to distribution map"><title>Link to distribution map.</title><p><xref ref-type="fn" rid="FN46">46</xref></p></tp:treatment-sec><tp:treatment-sec sec-type="Material examined"><title>Material examined.</title><p>Holotype female: <bold>AUSTRALIA</bold>: QLD, Shiptons Flat, <named-content xmlns:xlink="http://www.w3.org/1999/xlink" content-type="dwc:verbatimCoordinates" xlink:type="simple">15°47'S, 145°14'E</named-content>, 17.X–19.X.1980, Malaise trap, J. C. Cardale, OSUC 237936 (deposited in ANIC).</p></tp:treatment-sec><tp:treatment-sec sec-type="Comments"><title>Comments.</title><p>The holotype is in perfect condition.</p></tp:treatment-sec><tp:treatment-sec><!--Section generated to contain objects referenced in tp:taxon-treatment.--><fig id="F10" position="float" orientation="portrait"><label>Figures 35–40.</label><caption><p><xref ref-type="fn" rid="FN140">140</xref> <bold>35</bold> <italic><tp:taxon-name>Odontacolus jacksonae</tp:taxon-name></italic>, lagrimal, lateral view, female paratype (OSUC 238416) <bold>36</bold> <italic><tp:taxon-name>Odontacolus gentingensis</tp:taxon-name></italic>, lagrimal, lateral view, female holotype (OSUC 237935) <bold>37</bold> <italic><tp:taxon-name>Odontacolus wallacei</tp:taxon-name></italic>, vertex, dorsal view, female holotype (OSUC 238001) <bold>38</bold> <italic><tp:taxon-name>Odontacolus wallacei</tp:taxon-name></italic>, head, anterior view, female paratype (OSUC 238004) <bold>39</bold> <italic><tp:taxon-name>Odontacolus cardaleae</tp:taxon-name></italic>, vertex, dorsal view, female holotype (OSUC 237936) <bold>40</bold> <italic><tp:taxon-name>Odontacolus heydoni</tp:taxon-name></italic>, vertex, dorsal view, female holotype (OSUC 239203). Scale bars in mm.</p></caption><graphic xmlns:xlink="http://www.w3.org/1999/xlink" xlink:href="ZooKeys-314-001-g010.jpg" position="float" orientation="portrait" xlink:type="simple"/></fig><fig id="F23" position="float" orientation="portrait"><label>Figures 113–118.</label><caption><p><xref ref-type="fn" rid="FN153">153</xref> <italic><tp:taxon-name>Odontacolus cardaleae</tp:taxon-name></italic>, female holotype (OSUC 237936) <bold>113</bold> Lateral habitus <bold>114</bold> Dorsal habitus <bold>115</bold> Mesosoma, lateral view <bold>116</bold> Mesosoma, dorsal view <bold>117</bold> Head, anterior view <bold>118</bold> Metasoma, dorsal view. Scale bars in mm.</p></caption><graphic xmlns:xlink="http://www.w3.org/1999/xlink" xlink:href="ZooKeys-314-001-g023.jpg" position="float" orientation="portrait" xlink:type="simple"/></fig><fn-group><fn id="FN140"><p>140	<ext-link xmlns:xlink="http://www.w3.org/1999/xlink" ext-link-type="uri" xlink:href="http://www.morphbank.net/?id=781379" xlink:type="simple">http://www.morphbank.net/?id=781379</ext-link></p></fn><fn id="FN153"><p>153	<ext-link xmlns:xlink="http://www.w3.org/1999/xlink" ext-link-type="uri" xlink:href="http://www.morphbank.net/?id=781337" xlink:type="simple">http://www.morphbank.net/?id=781337</ext-link></p></fn><fn id="FN45"><p>45	<ext-link xmlns:xlink="http://www.w3.org/1999/xlink" ext-link-type="uri" xlink:href="http://www.morphbank.net/?id=781321" xlink:type="simple">http://www.morphbank.net/?id=781321</ext-link></p></fn><fn id="FN46"><p>46	<ext-link xmlns:xlink="http://www.w3.org/1999/xlink" ext-link-type="uri" xlink:href="http://hol.osu.edu/map-full.html?id=254270" xlink:type="simple">http://hol.osu.edu/map-full.html?id=254270</ext-link></p></fn></fn-group></tp:treatment-sec></tp:taxon-treatment>
