# Supplementary material for: Systematics of Old World Odontacolus Kieffer s.l. (Hymenoptera, Platygastridae s.l.): parasitoids of spider eggs
Source: Zookeys. 2013 Jul 3;(314):1–151. doi: 10.3897/zookeys.314.3475 (PMC3713344; doi:10.3897/zookeys.314.3475)
Supplement: XML Treatment for Odontacolus darwini [file zookeys.314.3475-treatment10.xml]

<!DOCTYPE tp:taxon-treatment
  PUBLIC "-//TaxonX//DTD Taxonomic Treatment Publishing DTD v0 20100105//EN" "tax-treatment-NSO.dtd">
<tp:taxon-treatment xmlns:tp="http://www.plazi.org/taxpub"><tp:treatment-meta><mixed-citation publication-type="journal"><person-group><name><surname>Valerio</surname><given-names>Alejandro A.</given-names></name><name><surname>Austin</surname><given-names>Andrew D.</given-names></name><name><surname>Masner</surname><given-names>Lubomír</given-names></name><name><surname>Johnson</surname><given-names>Norman F.</given-names></name></person-group><article-title>Systematics of Old World
                    <italic>Odontacolus</italic> Kieffer
                    <italic>s.l.</italic> (Hymenoptera, Platygastridae
                    <italic>s.l.</italic>): parasitoids of spider eggs</article-title><source>Zookeys</source><day>3</day><month>7</month><year>2013</year><volume>2013</volume><issue>314</issue><fpage>1</fpage><lpage>151</lpage><pub-id pub-id-type="doi">10.3897/zookeys.314.3475</pub-id></mixed-citation></tp:treatment-meta><tp:nomenclature><tp:taxon-name>
                            <tp:taxon-name-part taxon-name-part-type="genus">Odontacolus</tp:taxon-name-part>
                            <tp:taxon-name-part taxon-name-part-type="species">darwini</tp:taxon-name-part>
                            <object-id xmlns:xlink="http://www.w3.org/1999/xlink" xlink:type="simple">urn:lsid:zoobank.org:act:07961E9D-C67B-415A-A854-7A70FC9B8F9F</object-id>
                            <object-id xmlns:xlink="http://www.w3.org/1999/xlink" xlink:type="simple">urn:lsid:biosci.ohio-state.edu:osuc_concepts:254272</object-id>
                            <object-id xmlns:xlink="http://www.w3.org/1999/xlink" xlink:type="simple">http://species-id.net/wiki/Odontacolus_darwini</object-id>
                        </tp:taxon-name><tp:taxon-authority>Valerio &amp; Austin</tp:taxon-authority><tp:taxon-status xmlns:xlink="http://www.w3.org/1999/xlink" xlink:type="simple">sp. n.</tp:taxon-status><xref ref-type="fig" rid="F14">Figures 63</xref><xref ref-type="fig" rid="F24">, 119–124</xref><xref ref-type="fn" rid="FN47">; Morphbank
                            <sup>47</sup></xref></tp:nomenclature><tp:treatment-sec sec-type="Description"><title>Description.</title><p><italic>Female</italic>. Body length: 1.22 – 1.78 mm (n=5). Antenna color: A1 yellow, otherwise dark brown. Body color: head dark brown, mesosoma, T1 (except dorsal and posterior area of T1 horn dark brown), anterior 1/3 of T2 light orange, remainder of metasoma dark brown. Coxae color: yellow. Leg color (excluding coxae): yellow. Fore wing color: completely hyaline.</p><p><italic>Head</italic>. Size of compound eye: approximately 1/2× height of head. Head shape in lateral view: lower head elongate and broad at mouth, head appearing elongate and somewhat thin.</p><p>Sculpture of antennal scrobe: largely smooth ventrally, dorsally with sinuate, transverse ridges. Surface of torular triangle: flat. Development of central keel on frons: present, elongate (equal to or greater than 1/3× height of frons), but not reaching an<!--PageBreak-->terior ocellus; present, elongate, reaching anterior ocellus. Sculpture on upper frons below anterior ocellus: with sparse, transverse costae mixed with weak, dense granulae. Sculpture of malar space: with sparse, fine, dorsoventral carinae. Furrow at lateral portion of antennal scrobe: absent. Mesal surface of vertex: flat to weakly convex. Size of lateral ocelli: large. Distance between lateral ocellus and occipital carina: 0.5–1.2× maximum ocellar diameter. Lagrimal: absent or minute. Length of OOL: less than or equal to 1/3× width of ocellus. Sculpture of vertex: granulate. Sculpture of occipital carina: weakly crenulate throughout. Distance from occipital carina to orbital carina: at least 2× width of occipital carina. Shape of occipital carina: simply arcuate medially. Sculpture of occiput: with weak, small granulae. Sculpture of gena: granulose.</p><p><italic>Mesosoma</italic>. Dorsal mesosoma in lateral view: convex. Sculpture of pronotal cervical area: with small (at most as large as crenulae on anterior edge of mesoscutum), well-defined foveae. Sculpture of pronotal lateral area: coriaceous. Netrion: present, smooth, well developed, not looking - linear. Notaulus: present, simple. Length of notaulus: approximately less than or equal to 1/3 of length of mesoscutum. Width of notaulus: narrow (notaulus width less than or equal to half the width of tegula). Sculpture of mesoscutum: densely, finely granulate, posterior 1/4 more coarsely coriaceous. Sculpture of mesoscutellum: with weak, fine, granulate sculpture. Mesoscutellar profile: elevated, anterior margin higher than posterior. Mesoscutellar shape: flat, not depressed. Lateral propodeal area: sparsely transversely carinate. Shape of propodeal anterior spine: short, broad, apex subtriangular. Sculpture of propodeum between anterior spines: smooth or largely smooth. Sculpture of ventral half of mesepisternum: smooth or nearly so. Sculpture of upper 1/4 of mesopleuron: densely longitudinally costate across half width. Metapleural sculpture: sparsely longitudinally costate.</p><p><italic>Wings</italic>. Stigmal vein: present, elongate, narrow. Campaniform sensilla at distal area of stigmal vein: present.</p><p><italic>Metasoma</italic>. Shape of T1 horn: broad, short. Sculpture of upper portion of T1 horn: longitudinally carinate. Sculpture of posterior portion of T1 horn: largely smooth, with sparse longitudinal carinae. Lateral carinae on T2: present, well-defined. Sculpture of T2: longitudinally costate on coriaceous background. Sculpture of T3: anterior third weakly costate sublaterally, weakly coriaceous mesally, otherwise granulose. Sculpture of S3–S6: finely, weakly coriaceous. S2 anterior carina: present, cristate, uninterrupted.</p><p><italic>Male</italic>. Unknown.</p></tp:treatment-sec><tp:treatment-sec sec-type="Diagnosis"><title>Diagnosis.</title><p>This species is easily identified based on its unique color pattern; there is no other known species that has the head and metasoma black in combination with an orange mesosoma and yellow legs.</p></tp:treatment-sec><tp:treatment-sec sec-type="Etymology"><title>Etymology.</title><p>This species is named after the famed British biologist Charles Robert Darwin. The epithet is a noun in the genitive case.</p></tp:treatment-sec><tp:treatment-sec sec-type="Link to distribution map"><title>Link to distribution map.</title><p><xref ref-type="fn" rid="FN48">48</xref></p></tp:treatment-sec><tp:treatment-sec sec-type="Material examined"><title>Material examined.</title><p>Holotype female: <bold>THAILAND</bold>: Nakhon Nayok Prov., behind vegetable garden, T149, Khao Yai National Park, <named-content xmlns:xlink="http://www.w3.org/1999/xlink" content-type="dwc:verbatimCoordinates" xlink:type="simple">14°24.761'N, 101°22.815'E</named-content>, 19.VII–26.VII.2006, Malaise trap, P. Sandao, OSUC 233092 (deposited in QSBG). <!--PageBreak--> <italic>Paratypes</italic>: (13 females) <bold>MALAYSIA</bold>: 3 females, OSUC 239206–239207 (CNCI); OSUC 239208 (WINC). <bold>THAILAND</bold>: 10 females, OSUC 247787, 339582, 339603 (OSUC); OSUC 250602, 339576, 339581, 339583, 339589 (QSBG); UCRC ENT 135102, 135138 (UCRC).</p></tp:treatment-sec><tp:treatment-sec sec-type="Comments"><title>Comments.</title><p>The holotype is in perfect condition. Paratype OSUC 250602 is smaller in size than other specimens, and also has the mesal area of T2 smooth, the anterior mesal area of T3 mainly smooth with the exception of some weak, sparse longitudinal costae contrasting with the rest of specimens in which the sculpturing of T3 is as follows: anterior third is weakly costate sublaterally, weakly coriaceous mesally but otherwise granulose. Specimen OSUC 339589 has the metasoma lighter in color than other specimens.</p></tp:treatment-sec><tp:treatment-sec><!--Section generated to contain objects referenced in tp:taxon-treatment.--><fig id="F14" position="float" orientation="portrait"><label>Figures 59–64.</label><caption><p><xref ref-type="fn" rid="FN144">144</xref> <bold>59</bold> <italic><tp:taxon-name>Odontacolus kiau</tp:taxon-name></italic>, S2, ventral view, femaleholotype (OSUC 239159) <bold>60</bold> <italic><tp:taxon-name>Odontacolus veroae</tp:taxon-name></italic>, S2, ventral view, female paratype (FBA030106) <bold>61</bold> <italic><tp:taxon-name>Odontacolus australiensis</tp:taxon-name></italic>, S2, ventral view, female paratype (OSUC 239118) <bold>62</bold> <italic><tp:taxon-name>Odontacolus zborowskii</tp:taxon-name></italic>, S2, ventral view, female paratype (OSUC 237945) <bold>63</bold> <italic><tp:taxon-name>Odontacolus darwini</tp:taxon-name></italic>, S2, ventral view, female paratype (UCRENT 135138) <bold>64</bold> <italic><tp:taxon-name>Odontacolus lamarcki</tp:taxon-name></italic>, S2, ventral view, femaleholotype (OSUC 339597). Scale bars in mm.</p></caption><graphic xmlns:xlink="http://www.w3.org/1999/xlink" xlink:href="ZooKeys-314-001-g014.jpg" position="float" orientation="portrait" xlink:type="simple"/></fig><fig id="F24" position="float" orientation="portrait"><label>Figures 119–124.</label><caption><p><xref ref-type="fn" rid="FN154">154</xref> <italic><tp:taxon-name>Odontacolus darwini</tp:taxon-name></italic>, female holotype (OSUC 233092) <bold>119</bold> Lateral habitus <bold>120</bold> Dorsal habitus <bold>121</bold> Mesosoma, lateral view <bold>122</bold> Mesosoma, dorsal view <bold>123</bold> Head, anterior view <bold>124</bold> Metasoma, dorsal view. Scale bars in mm.</p></caption><graphic xmlns:xlink="http://www.w3.org/1999/xlink" xlink:href="ZooKeys-314-001-g024.jpg" position="float" orientation="portrait" xlink:type="simple"/></fig><fn-group><fn id="FN144"><p>144	<ext-link xmlns:xlink="http://www.w3.org/1999/xlink" ext-link-type="uri" xlink:href="http://www.morphbank.net/?id=781375" xlink:type="simple">http://www.morphbank.net/?id=781375</ext-link></p></fn><fn id="FN154"><p>154	<ext-link xmlns:xlink="http://www.w3.org/1999/xlink" ext-link-type="uri" xlink:href="http://www.morphbank.net/?id=781339" xlink:type="simple">http://www.morphbank.net/?id=781339</ext-link></p></fn><fn id="FN47"><p>47	<ext-link xmlns:xlink="http://www.w3.org/1999/xlink" ext-link-type="uri" xlink:href="http://www.morphbank.net/?id=781320" xlink:type="simple">http://www.morphbank.net/?id=781320</ext-link></p></fn><fn id="FN48"><p>48	<ext-link xmlns:xlink="http://www.w3.org/1999/xlink" ext-link-type="uri" xlink:href="http://hol.osu.edu/map-full.html?id=254272" xlink:type="simple">http://hol.osu.edu/map-full.html?id=254272</ext-link></p></fn></fn-group></tp:treatment-sec></tp:taxon-treatment>
