# Supplementary material for: Systematics of Old World Odontacolus Kieffer s.l. (Hymenoptera, Platygastridae s.l.): parasitoids of spider eggs
Source: Zookeys. 2013 Jul 3;(314):1–151. doi: 10.3897/zookeys.314.3475 (PMC3713344; doi:10.3897/zookeys.314.3475)
Supplement: XML Treatment for Odontacolus dayi [file zookeys.314.3475-treatment11.xml]

<!DOCTYPE tp:taxon-treatment
  PUBLIC "-//TaxonX//DTD Taxonomic Treatment Publishing DTD v0 20100105//EN" "tax-treatment-NSO.dtd">
<tp:taxon-treatment xmlns:tp="http://www.plazi.org/taxpub"><tp:treatment-meta><mixed-citation publication-type="journal"><person-group><name><surname>Valerio</surname><given-names>Alejandro A.</given-names></name><name><surname>Austin</surname><given-names>Andrew D.</given-names></name><name><surname>Masner</surname><given-names>Lubomír</given-names></name><name><surname>Johnson</surname><given-names>Norman F.</given-names></name></person-group><article-title>Systematics of Old World
                    <italic>Odontacolus</italic> Kieffer
                    <italic>s.l.</italic> (Hymenoptera, Platygastridae
                    <italic>s.l.</italic>): parasitoids of spider eggs</article-title><source>Zookeys</source><day>3</day><month>7</month><year>2013</year><volume>2013</volume><issue>314</issue><fpage>1</fpage><lpage>151</lpage><pub-id pub-id-type="doi">10.3897/zookeys.314.3475</pub-id></mixed-citation></tp:treatment-meta><tp:nomenclature><tp:taxon-name>
                            <tp:taxon-name-part taxon-name-part-type="genus">Odontacolus</tp:taxon-name-part>
                            <tp:taxon-name-part taxon-name-part-type="species">dayi</tp:taxon-name-part>
                            <object-id xmlns:xlink="http://www.w3.org/1999/xlink" xlink:type="simple">urn:lsid:zoobank.org:act:A1879B39-5334-4E71-A5E1-5A0082DCD8BD</object-id>
                            <object-id xmlns:xlink="http://www.w3.org/1999/xlink" xlink:type="simple">urn:lsid:biosci.ohio-state.edu:osuc_concepts:254328</object-id>
                            <object-id xmlns:xlink="http://www.w3.org/1999/xlink" xlink:type="simple">http://species-id.net/wiki/Odontacolus_dayi</object-id>
                        </tp:taxon-name><tp:taxon-authority>Valerio &amp; Austin</tp:taxon-authority><tp:taxon-status xmlns:xlink="http://www.w3.org/1999/xlink" xlink:type="simple">sp. n.</tp:taxon-status><xref ref-type="fig" rid="F11">Figures 43</xref><xref ref-type="fig" rid="F25">, 125–130</xref><xref ref-type="fn" rid="FN49">; Morphbank
                            <sup>49</sup></xref></tp:nomenclature><tp:treatment-sec sec-type="Description"><title>Description.</title><p><italic>Female</italic>. Body length: 1.68 mm (n=1). Antenna color: clava and A2 light honey yellow, remainder of antenna yellow. Body color: head and metasoma beyond T1 dark brown, mesosoma and T1 honey yellow. Coxae color: yellow. Leg color (excluding coxae): yellow. Fore wing color: slightly infuscate throughout.</p><p><italic>Head</italic>. Size of compound eye: approximately 1/2× height of head. Head shape in lateral view: lower head elongate and broad at mouth, head appearing elongate and somewhat thin. Sculpture of antennal scrobe: largely smooth ventrally, sparsely granulate ventrally. Surface of torular triangle: flat. Development of central keel on frons: present, elongate (equal to or greater than 1/3× height of frons), but not reaching anterior ocellus. Sculpture on upper frons below anterior ocellus: granulose throughout. Sculpture of malar space: with sparse, short fan-like striae, striae not extending into scrobal area, mixed with weak coriaceous sculpture. Furrow at lateral portion of antennal scrobe: absent. Mesal surface of vertex: slightly depressed. Size of lateral ocelli: large. Distance between lateral ocellus and occipital carina: 0.5–1.2× maximum ocellar diameter. Lagrimal: absent or minute. Length of OOL: less than or equal to 1/3× width of ocellus. Sculpture of vertex: granulate. Sculpture of occipital carina: largely simple, at most with sparse weak crenulae medially. Distance from occipital carina to orbital carina: at least 2× width of occipital carina. Shape of occipital carina: simply arcuate medially. Sculpture of occiput: with weak, small granulae. Sculpture of gena: granulose.</p><!--PageBreak--><p><italic>Mesosoma</italic>. Dorsal mesosoma in lateral view: convex. Sculpture of pronotal cervical area: with small (at most as large as crenulae on anterior edge of mesoscutum), well-defined foveae. Sculpture of pronotal lateral area: coriaceous. Netrion: present, smooth, well developed, sub-obovate. Notaulus: present, simple. Length of notaulus: approximately less than or equal to 1/3 of length of mesoscutum. Width of notaulus: narrow (notaulus width less than or equal to half the width of tegula). Sculpture of mesoscutum: weakly rugulose mixed with weak granulae. Sculpture of mesoscutellum: granulose. Mesoscutellar profile: elevated, anterior margin higher than posterior. Mesoscutellar shape: flat, not depressed. Lateral propodeal area: coarsely rugulose. Shape of propodeal anterior spine: elongate, narrow, apex rounded. Sculpture of propodeum between anterior spines: smooth or largely smooth. Sculpture of ventral half of mesepisternum: smooth or nearly so. Sculpture of upper 1/4 of mesopleuron: densely longitudinally costate across half width. Metapleural sculpture: largely smooth except lower half with longitudinal carinae.</p><p><italic>Wings</italic>. Stigmal vein: present, elongate, narrow. Campaniform sensilla at distal area of stigmal vein: present.</p><p><italic>Metasoma</italic>. Shape of T1 horn: narrow, short. Sculpture of upper portion of T1 horn: longitudinally carinate. Sculpture of posterior portion of T1 horn: largely smooth, with sparse longitudinal carinae. Lateral carinae on T2: present, well-defined. Sculpture of T2: largely weakly coriaceous mixed with longitudinal costae, meson coriaceous. Sculpture of T3: anterior half weakly, longitudinally costate, coriaceous mesally, otherwise weakly coriaceous. Sculpture of S3–S6: finely, weakly coriaceous. S2 anterior carina: present, cristate, uninterrupted.</p><p><italic>Male</italic>. Unknown.</p></tp:treatment-sec><tp:treatment-sec sec-type="Diagnosis"><title>Diagnosis.</title><p>This is the only known species that has a longitudinally depressed vertex. In the Neotropics there is one undescribed species (in CNCI) with a very conspicuous longitudinal depression on the vertex, but the general sculpture of the body is very different from <italic><tp:taxon-name>Odontacolus dayi</tp:taxon-name></italic>.</p></tp:treatment-sec><tp:treatment-sec sec-type="Etymology"><title>Etymology.</title><p>This species is named after the hymenopterist M. C. Day, now retired from the Natural History Museum, London. The epithet is a noun in the genitive case.</p></tp:treatment-sec><tp:treatment-sec sec-type="Link to distribution map"><title>Link to distribution map.</title><p><xref ref-type="fn" rid="FN50">50</xref></p></tp:treatment-sec><tp:treatment-sec sec-type="Material examined"><title>Material examined.</title><p>Holotype female: <bold>INDONESIA</bold>: Maluku Prov., Ceram (Seram) Isl., Solea, VIII–1987, M. C. Day, OSUC 238418 (deposited in BMNH).</p></tp:treatment-sec><tp:treatment-sec sec-type="Comments"><title>Comments.</title><p>The holotype is in perfect condition.</p></tp:treatment-sec><tp:treatment-sec><!--Section generated to contain objects referenced in tp:taxon-treatment.--><fig id="F11" position="float" orientation="portrait"><label>Figures 41–46.</label><caption><p><xref ref-type="fn" rid="FN141">141</xref> <bold>41</bold> <italic><tp:taxon-name>Odontacolus heydoni</tp:taxon-name></italic>, head, anterior view, female paratype (OSUC 268731) <bold>42</bold> <italic><tp:taxon-name>Odontacolus heydoni</tp:taxon-name></italic>, mesoscutum, dorsal view, female paratype (OSUC 268731) <bold>43</bold> <italic><tp:taxon-name>Odontacolus dayi</tp:taxon-name></italic>, vertex, dorsolateral view, female holotype (OSUC 238418) <bold>44</bold> <italic><tp:taxon-name>Odontacolus longiceps</tp:taxon-name></italic>, mesoscutum, dorsal view, female holotype (BMNH TYPE HYM 9400) <bold>45</bold> <italic><tp:taxon-name>Odontacolus lamarcki</tp:taxon-name></italic>, head, dorsal view, female holotype (OSUC 339597) <bold>46</bold> <italic><tp:taxon-name>Odontacolus sharkeyi</tp:taxon-name></italic>, head, anterior view, female holotype (OSUC 321869). Scale bars in mm.</p></caption><graphic xmlns:xlink="http://www.w3.org/1999/xlink" xlink:href="ZooKeys-314-001-g011.jpg" position="float" orientation="portrait" xlink:type="simple"/></fig><fig id="F25" position="float" orientation="portrait"><label>Figures 125–130.</label><caption><p><xref ref-type="fn" rid="FN155">155</xref> <italic><tp:taxon-name>Odontacolus dayi</tp:taxon-name></italic>, female holotype (OSUC 238418) <bold>125</bold> Lateral habitus <bold>126</bold> Dorsal habitus <bold>127</bold> Mesosoma, lateral view <bold>128</bold> Mesosoma, dorsal view <bold>129</bold> Head, anterior view <bold>130</bold> Metasoma, dorsal view. Scale bars in mm.</p></caption><graphic xmlns:xlink="http://www.w3.org/1999/xlink" xlink:href="ZooKeys-314-001-g025.jpg" position="float" orientation="portrait" xlink:type="simple"/></fig><fn-group><fn id="FN141"><p>141	<ext-link xmlns:xlink="http://www.w3.org/1999/xlink" ext-link-type="uri" xlink:href="http://www.morphbank.net/?id=781378" xlink:type="simple">http://www.morphbank.net/?id=781378</ext-link></p></fn><fn id="FN155"><p>155	<ext-link xmlns:xlink="http://www.w3.org/1999/xlink" ext-link-type="uri" xlink:href="http://www.morphbank.net/?id=781340" xlink:type="simple">http://www.morphbank.net/?id=781340</ext-link></p></fn><fn id="FN49"><p>49	<ext-link xmlns:xlink="http://www.w3.org/1999/xlink" ext-link-type="uri" xlink:href="http://www.morphbank.net/?id=781319" xlink:type="simple">http://www.morphbank.net/?id=781319</ext-link></p></fn><fn id="FN50"><p>50	<ext-link xmlns:xlink="http://www.w3.org/1999/xlink" ext-link-type="uri" xlink:href="http://hol.osu.edu/map-full.html?id=254328" xlink:type="simple">http://hol.osu.edu/map-full.html?id=254328</ext-link></p></fn></fn-group></tp:treatment-sec></tp:taxon-treatment>
