# Supplementary material for: Systematics of Old World Odontacolus Kieffer s.l. (Hymenoptera, Platygastridae s.l.): parasitoids of spider eggs
Source: Zookeys. 2013 Jul 3;(314):1–151. doi: 10.3897/zookeys.314.3475 (PMC3713344; doi:10.3897/zookeys.314.3475)
Supplement: XML Treatment for Odontacolus gallowayi [file zookeys.314.3475-treatment12.xml]

<!DOCTYPE tp:taxon-treatment
  PUBLIC "-//TaxonX//DTD Taxonomic Treatment Publishing DTD v0 20100105//EN" "tax-treatment-NSO.dtd">
<tp:taxon-treatment xmlns:tp="http://www.plazi.org/taxpub"><tp:treatment-meta><mixed-citation publication-type="journal"><person-group><name><surname>Valerio</surname><given-names>Alejandro A.</given-names></name><name><surname>Austin</surname><given-names>Andrew D.</given-names></name><name><surname>Masner</surname><given-names>Lubomír</given-names></name><name><surname>Johnson</surname><given-names>Norman F.</given-names></name></person-group><article-title>Systematics of Old World
                    <italic>Odontacolus</italic> Kieffer
                    <italic>s.l.</italic> (Hymenoptera, Platygastridae
                    <italic>s.l.</italic>): parasitoids of spider eggs</article-title><source>Zookeys</source><day>3</day><month>7</month><year>2013</year><volume>2013</volume><issue>314</issue><fpage>1</fpage><lpage>151</lpage><pub-id pub-id-type="doi">10.3897/zookeys.314.3475</pub-id></mixed-citation></tp:treatment-meta><tp:nomenclature><tp:taxon-name>
                            <tp:taxon-name-part taxon-name-part-type="genus">Odontacolus</tp:taxon-name-part>
                            <tp:taxon-name-part taxon-name-part-type="species">gallowayi</tp:taxon-name-part>
                            <object-id xmlns:xlink="http://www.w3.org/1999/xlink" xlink:type="simple">urn:lsid:zoobank.org:act:E956719F-F685-4677-AEEF-F8A6E20F9B76</object-id>
                            <object-id xmlns:xlink="http://www.w3.org/1999/xlink" xlink:type="simple">urn:lsid:biosci.ohio-state.edu:osuc_concepts:254260</object-id>
                            <object-id xmlns:xlink="http://www.w3.org/1999/xlink" xlink:type="simple">http://species-id.net/wiki/Odontacolus_gallowayi</object-id>
                        </tp:taxon-name><tp:taxon-authority>Valerio &amp; Austin</tp:taxon-authority><tp:taxon-status xmlns:xlink="http://www.w3.org/1999/xlink" xlink:type="simple">sp. n.</tp:taxon-status><xref ref-type="fig" rid="F6">Figures 12</xref><xref ref-type="fig" rid="F27">, 137–142</xref><xref ref-type="fn" rid="FN51">; Morphbank
                            <sup>51</sup></xref></tp:nomenclature><tp:treatment-sec sec-type="Description"><title>Description.</title><p><italic>Female</italic>. Body length: 1.49mm (n=2). Antenna color: completely yellow. Body color: completely yellow. Coxae color: yellow. Leg color (excluding coxae): yellow. Fore wing color: completely hyaline.</p><!--PageBreak--><p><italic>Head</italic>. Size of compound eye: approximately 1/2× height of head. Head shape in lateral view: lower head moderately short and strongly narrowed towards mouth, head appearing short and broad. Sculpture of antennal scrobe: smooth throughout. Surface of torular triangle: slightly bulging. Development of central keel on frons: present, elongate, reaching anterior ocellus. Sculpture on upper frons below anterior ocellus: with weak rugulose-aciculate sculpture. Sculpture of malar space: with fan-like striae, striae extending into antennal scrobe. Furrow at lateral portion of antennal scrobe: absent. Mesal surface of vertex: flat to weakly convex. Size of lateral ocelli: small. Distance between lateral ocellus and occipital carina: greater than 1.5× maximum ocellar diameter. Lagrimal: absent or minute. Length of OOL: less than or equal to 1/3× width of ocellus. Sculpture of vertex: with abundant areolate sculpture mixed with dense, fine granulae. Sculpture of occipital carina: weakly crenulate throughout. Distance from occipital carina to orbital carina: at least 2× width of occipital carina. Shape of occipital carina: weakly sinuate medially. Sculpture of occiput: with weakly rugulo aciculate sculpture. Sculpture of gena: with weak rugulose sculpture and granulate background sculpture.</p><p><italic>Mesosoma</italic>. Dorsal mesosoma in lateral view: convex. Sculpture of pronotal cervical area: with small (at most as large as crenulae on anterior edge of mesoscutum), well-defined foveae. Sculpture of pronotal lateral area: largely covered by longitudinal costae except upper 1/5 foveate. Netrion: absent, obscured by longitudinal sculpture of lateral pronotum. Notaulus: present, with low crenulae that do not extend through depth of furrow. Length of notaulus: approximately less than or equal to 1/3 of length of mesoscutum. Width of notaulus: narrow (notaulus width less than or equal to half the width of tegula). Sculpture of mesoscutum: finely granulose. Sculpture of mesoscutellum: with weak, fine, granulate sculpture. Mesoscutellar profile: elevated, anterior margin higher than posterior. Mesoscutellar shape: flat, not depressed. Lateral propodeal area: sparsely transversely carinate. Shape of propodeal anterior spine: short, broad, apex rounded. Sculpture of propodeum between anterior spines: smooth or largely smooth. Sculpture of ventral half of mesepisternum: smooth or nearly so. Sculpture of upper 1/4 of mesopleuron: sparsely longitudinally costate across entire width. Metapleural sculpture: smooth.</p><p><italic>Wings</italic>. Stigmal vein: present, short, narrow. Campaniform sensilla at distal area of stigmal vein: present.</p><p><italic>Metasoma</italic>. Shape of T1 horn: narrow, elongate. Sculpture of upper portion of T1 horn: smooth. Sculpture of posterior portion of T1 horn: longitudinally carinate. Lateral carinae on T2: absent. Sculpture of T2: largely longitudinally costate, meson smooth, weakly granulate laterally. Sculpture of T3: weakly coriaceous. Sculpture of S3–S6: finely, weakly coriaceous. S2 anterior carina: present, rounded, uninterrupted.</p><p><italic>Male</italic>. Unknown.</p></tp:treatment-sec><tp:treatment-sec sec-type="Diagnosis"><title>Diagnosis.</title><p>This is one of two species within a group of taxa that has an obscured netrion, notaular crenulae poorly defined, and the mesoscutum completely sculptured (without smooth areas) and entirely covered by short, abundant setae. <italic><tp:taxon-name>Odontacolus australiensis</tp:taxon-name></italic> can be separated from <italic><tp:taxon-name>Odontacolus gallowayi</tp:taxon-name></italic> by the deep impressed notauli that exhibit few sparse crenulae throughout their length in combination with its brown body color; <italic><tp:taxon-name>Odontacolus gallowayi</tp:taxon-name></italic> has a shallow notauli with dense crenulae throughout its length, and its body color is yellow.</p><!--PageBreak--></tp:treatment-sec><tp:treatment-sec sec-type="Etymology"><title>Etymology.</title><p>This species is named after the Australian hymenopterist I. D. Galloway. The epithet is a noun in the genitive case</p></tp:treatment-sec><tp:treatment-sec sec-type="Link to distribution map"><title>Link to distribution map.</title><p><xref ref-type="fn" rid="FN52">52</xref></p></tp:treatment-sec><tp:treatment-sec sec-type="Material examined"><title>Material examined.</title><p>Holotype female: <bold>AUSTRALIA</bold>: QLD, via Julatten, Mount Lewis, 28.III.1976, I. D. Galloway, OSUC 238000 (deposited in QMBA). <italic>Paratype</italic>: <bold>AUSTRALIA</bold>: 1 female, OSUC 237999 (QDPC).</p></tp:treatment-sec><tp:treatment-sec sec-type="Comments"><title>Comments.</title><p>The holotype is in perfect condition; the paratype has the right hind wing and metasoma detached but glued to a card point.</p></tp:treatment-sec><tp:treatment-sec><!--Section generated to contain objects referenced in tp:taxon-treatment.--><fig id="F6" position="float" orientation="portrait"><label>Figures 11–16.</label><caption><p><xref ref-type="fn" rid="FN136">136</xref> <bold>11</bold> <italic><tp:taxon-name>Odontacolus heratyi</tp:taxon-name></italic>, mesosoma, dorsal view, female paratype (FBA014379) <bold>12</bold> <italic><tp:taxon-name>Odontacolus gallowayi</tp:taxon-name></italic>, mesoscutellum, posterodorsal view, femaleholotype (OSUC 237999) <bold>13</bold> <italic><tp:taxon-name>Odontacolus schlingeri</tp:taxon-name></italic>, mesosoma, lateral view, female holotype (FBA104329) <bold>14</bold> <italic><tp:taxon-name>Odontacolus veroae</tp:taxon-name></italic>, mesosoma, lateral view, female paratype (FBA014430) <bold>15</bold> <italic><tp:taxon-name>Odontacolus veroae</tp:taxon-name></italic>, mesosoma, dorsal view, female paratype (FBA081512) <bold>16</bold> <italic><tp:taxon-name>Odontacolus irwini</tp:taxon-name></italic>, mesosoma, dorsal view, female paratype (FBA059072). Scale bars in mm.</p></caption><graphic xmlns:xlink="http://www.w3.org/1999/xlink" xlink:href="ZooKeys-314-001-g006.jpg" position="float" orientation="portrait" xlink:type="simple"/></fig><fig id="F27" position="float" orientation="portrait"><label>Figures 137–142.</label><caption><p><xref ref-type="fn" rid="FN157">157</xref> <italic><tp:taxon-name>Odontacolus gallowayi</tp:taxon-name></italic>, female holotype (OSUC 238000) <bold>137</bold> Lateral habitus <bold>138</bold> Dorsal habitus <bold>139</bold> Mesosoma, lateral view <bold>140</bold> Mesosoma, dorsal view <bold>141</bold> Head, anterior view <bold>142</bold> Metasoma, dorsal view. Scale bars in mm.</p></caption><graphic xmlns:xlink="http://www.w3.org/1999/xlink" xlink:href="ZooKeys-314-001-g027.jpg" position="float" orientation="portrait" xlink:type="simple"/></fig><fn-group><fn id="FN136"><p>136	<ext-link xmlns:xlink="http://www.w3.org/1999/xlink" ext-link-type="uri" xlink:href="http://www.morphbank.net/?id=781383" xlink:type="simple">http://www.morphbank.net/?id=781383</ext-link></p></fn><fn id="FN157"><p>157	<ext-link xmlns:xlink="http://www.w3.org/1999/xlink" ext-link-type="uri" xlink:href="http://www.morphbank.net/?id=781341" xlink:type="simple">http://www.morphbank.net/?id=781341</ext-link></p></fn><fn id="FN51"><p>51	<ext-link xmlns:xlink="http://www.w3.org/1999/xlink" ext-link-type="uri" xlink:href="http://www.morphbank.net/?id=781317" xlink:type="simple">http://www.morphbank.net/?id=781317</ext-link></p></fn><fn id="FN52"><p>52	<ext-link xmlns:xlink="http://www.w3.org/1999/xlink" ext-link-type="uri" xlink:href="http://hol.osu.edu/map-full.html?id=254260" xlink:type="simple">http://hol.osu.edu/map-full.html?id=254260</ext-link></p></fn></fn-group></tp:treatment-sec></tp:taxon-treatment>
