# Supplementary material for: Systematics of Old World Odontacolus Kieffer s.l. (Hymenoptera, Platygastridae s.l.): parasitoids of spider eggs
Source: Zookeys. 2013 Jul 3;(314):1–151. doi: 10.3897/zookeys.314.3475 (PMC3713344; doi:10.3897/zookeys.314.3475)
Supplement: XML Treatment for Odontacolus guineensis [file zookeys.314.3475-treatment14.xml]

<!DOCTYPE tp:taxon-treatment
  PUBLIC "-//TaxonX//DTD Taxonomic Treatment Publishing DTD v0 20100105//EN" "tax-treatment-NSO.dtd">
<tp:taxon-treatment xmlns:tp="http://www.plazi.org/taxpub"><tp:treatment-meta><mixed-citation publication-type="journal"><person-group><name><surname>Valerio</surname><given-names>Alejandro A.</given-names></name><name><surname>Austin</surname><given-names>Andrew D.</given-names></name><name><surname>Masner</surname><given-names>Lubomír</given-names></name><name><surname>Johnson</surname><given-names>Norman F.</given-names></name></person-group><article-title>Systematics of Old World
                    <italic>Odontacolus</italic> Kieffer
                    <italic>s.l.</italic> (Hymenoptera, Platygastridae
                    <italic>s.l.</italic>): parasitoids of spider eggs</article-title><source>Zookeys</source><day>3</day><month>7</month><year>2013</year><volume>2013</volume><issue>314</issue><fpage>1</fpage><lpage>151</lpage><pub-id pub-id-type="doi">10.3897/zookeys.314.3475</pub-id></mixed-citation></tp:treatment-meta><tp:nomenclature><tp:taxon-name>
                            <tp:taxon-name-part taxon-name-part-type="genus">Odontacolus</tp:taxon-name-part>
                            <tp:taxon-name-part taxon-name-part-type="species">guineensis</tp:taxon-name-part>
                            <object-id xmlns:xlink="http://www.w3.org/1999/xlink" xlink:type="simple">urn:lsid:zoobank.org:act:29CCAAFE-F71F-44F3-89A5-D35DD067BA57</object-id>
                            <object-id xmlns:xlink="http://www.w3.org/1999/xlink" xlink:type="simple">urn:lsid:biosci.ohio-state.edu:osuc_concepts:254257</object-id>
                            <object-id xmlns:xlink="http://www.w3.org/1999/xlink" xlink:type="simple">http://species-id.net/wiki/Odontacolus_guineensis</object-id>
                        </tp:taxon-name><tp:taxon-authority>Valerio &amp; Austin</tp:taxon-authority><tp:taxon-status xmlns:xlink="http://www.w3.org/1999/xlink" xlink:type="simple">sp. n.</tp:taxon-status><xref ref-type="fig" rid="F9">Figures 33–34</xref><xref ref-type="fig" rid="F29">, 149–154</xref><xref ref-type="fn" rid="FN55">; Morphbank
                            <sup>55</sup></xref></tp:nomenclature><tp:treatment-sec sec-type="Description"><title>Description.</title><p><italic>Female</italic>. Body length: 2.38 mm (n=1). Antenna color: A1 yellow, otherwise dark brown. Body color: completely dark brown. Coxae color: yellow. Leg color (excluding coxae): yellow. Fore wing color: slightly infuscate throughout.</p><!--PageBreak--><p><italic>Head</italic>. Size of compound eye: approximately 1/2× height of head. Head shape in lateral view: lower head elongate and broad at mouth, head appearing elongate and somewhat thin. Sculpture of antennal scrobe: with weak, sinuate, transverse ridges throughout. Surface of torular triangle: flat. Development of central keel on frons: present, elongate (equal to or greater than 1/3× height of frons), but not reaching anterior ocellus. Sculpture on upper frons below anterior ocellus: with weak rugulose-aciculate sculpture. Sculpture of malar space: weakly rugulose throughout, without fan-like striae. Furrow at lateral portion of antennal scrobe: absent. Mesal surface of vertex: flat to weakly convex. Size of lateral ocelli: large. Distance between lateral ocellus and occipital carina: 0.5–1.2× maximum ocellar diameter. Lagrimal: absent or minute. Length of OOL: less than or equal to 1/3× width of ocellus. Sculpture of vertex: with abundant areolate sculpture mixed with dense, fine granulae. Sculpture of occipital carina: weakly crenulate throughout. Distance from occipital carina to orbital carina: at least 2× width of occipital carina. Shape of occipital carina: simply arcuate medially. Sculpture of occiput: with weakly rugulo aciculate sculpture. Sculpture of gena: with weak rugulose sculpture and granulate background sculpture.</p><p><italic>Mesosoma</italic>. Dorsal mesosoma in lateral view: convex. Sculpture of pronotal cervical area: with small (at most as large as crenulae on anterior edge of mesoscutum), well-defined foveae. Sculpture of pronotal lateral area: weakly punctate, smooth posteroventrally. Netrion: present, smooth, linear. Notaulus: present, simple. Length of notaulus: approximately less than or equal to 1/3 of length of mesoscutum. Width of notaulus: narrow (notaulus width less than or equal to half the width of tegula). Sculpture of mesoscutum: weakly rugulose mixed with weak granulae. Sculpture of mesoscutellum: granulose. Mesoscutellar profile: mainly flat, anterior and posterior edge at same height or nearly so. Mesoscutellar shape: depressed. Lateral propodeal area: coarsely rugulose. Shape of propodeal anterior spine: elongate, narrow, apex sharply acute. Sculpture of propodeum between anterior spines: longitudinally costate. Sculpture of ventral half of mesepisternum: longitudinally costate on weakly coriaceous background. Sculpture of upper 1/4 of mesopleuron: sparsely longitudinally costate across entire width. Metapleural sculpture: mainly with weak coriaceous sculpture, lower 1/3 without longitudinal costae.</p><p><italic>Wings</italic>. Stigmal vein: present, elongate, narrow. Campaniform sensilla at distal area of stigmal vein: present.</p><p><italic>Metasoma</italic>. Shape of T1 horn: narrow, elongate. Sculpture of upper portion of T1 horn: longitudinally carinate. Sculpture of posterior portion of T1 horn: longitudinally carinate. Lateral carinae on T2: present, poorly defined. Sculpture of T2: longitudinally costate, posterior margin smooth. Sculpture of T3: anterior two-thirds longitudinally costate, otherwise coriaceous. Sculpture of S3–S6: weakly, longitudinally costate mixed with setigerous punctulae. S2 anterior carina: present, cristate, interrupted medially.</p><p><italic>Male</italic>. Unknown.</p></tp:treatment-sec><tp:treatment-sec sec-type="Diagnosis"><title>Diagnosis.</title><p>This species can be distinguished from all other <italic><tp:taxon-name>Odontacolus</tp:taxon-name></italic> in which the netrion is present and the occipital carina almost touches the orbital carina by the interrupted S2 anterior carina, and the depressed posteromesal area of the mesoscutellum.</p></tp:treatment-sec><tp:treatment-sec sec-type="Etymology"><title>Etymology.</title><p>This species is named after the African country from which it was collected. The epithet is used as an adjective.</p></tp:treatment-sec><tp:treatment-sec sec-type="Link to distribution map"><title>Link to distribution map.</title><p><xref ref-type="fn" rid="FN56">56</xref></p><!--PageBreak--></tp:treatment-sec><tp:treatment-sec sec-type="Material examined"><title>Material examined.</title><p>Holotype female: <bold>GUINEA</bold>: Lola Pref., rainforest, Mount Nimba, <named-content xmlns:xlink="http://www.w3.org/1999/xlink" content-type="dwc:verbatimCoordinates" xlink:type="simple">07°41 – 42'N, 08°23'W</named-content>, 514–740m, XII–1990–III–1991, flight intercept trap, L. Leblanc, OSUC 237933 (deposited in CNCI).</p></tp:treatment-sec><tp:treatment-sec sec-type="Comments"><title>Comments.</title><p>The holotype is in perfect condition.</p></tp:treatment-sec><tp:treatment-sec><!--Section generated to contain objects referenced in tp:taxon-treatment.--><fig id="F9" position="float" orientation="portrait"><label>Figures 29–34.</label><caption><p><xref ref-type="fn" rid="FN139">139</xref> <bold>29</bold> <italic><tp:taxon-name>Odontacolus harveyi</tp:taxon-name></italic>, occipital carina, dorsal view, female paratype (OSUC 237919) <bold>30</bold> <italic><tp:taxon-name>Odontacolus madagascarensis</tp:taxon-name></italic>, propodeum, dorsolateral view, female paratype (CASENT 2134814) <bold>31</bold> <italic><tp:taxon-name>Odontacolus jacksonae</tp:taxon-name></italic>, occipital carina and orbital carina, posterodorsal view, female paratype (OSUC 238416) <bold>32</bold> <italic><tp:taxon-name>Odontacolus wallacei</tp:taxon-name></italic>, occipital carina and orbital carina, posterior view, female paratype (OSUC 148684) <bold>33</bold> <italic><tp:taxon-name>Odontacolus guineensis</tp:taxon-name></italic>, mesoscutellum, dorsolateral view <bold>34</bold> mesoscutellum, posterior view, female holotype (OSUC 237933). Scale bars in mm.</p></caption><graphic xmlns:xlink="http://www.w3.org/1999/xlink" xlink:href="ZooKeys-314-001-g009.jpg" position="float" orientation="portrait" xlink:type="simple"/></fig><fig id="F29" position="float" orientation="portrait"><label>Figures 149–154.</label><caption><p><xref ref-type="fn" rid="FN159">159</xref> <italic><tp:taxon-name>Odontacolus guineensis</tp:taxon-name></italic>, female holotype (OSUC 237933) <bold>149</bold> Lateral habitus <bold>150</bold> Dorsal habitus <bold>151</bold> Mesosoma, lateral view <bold>152</bold> Mesosoma, dorsal view <bold>153</bold> Head, anterior view <bold>154</bold> Metasoma, dorsal view. Scale bars in mm.</p></caption><graphic xmlns:xlink="http://www.w3.org/1999/xlink" xlink:href="ZooKeys-314-001-g029.jpg" position="float" orientation="portrait" xlink:type="simple"/></fig><fn-group><fn id="FN139"><p>139	<ext-link xmlns:xlink="http://www.w3.org/1999/xlink" ext-link-type="uri" xlink:href="http://www.morphbank.net/?id=781380" xlink:type="simple">http://www.morphbank.net/?id=781380</ext-link></p></fn><fn id="FN159"><p>159	<ext-link xmlns:xlink="http://www.w3.org/1999/xlink" ext-link-type="uri" xlink:href="http://www.morphbank.net/?id=781343" xlink:type="simple">http://www.morphbank.net/?id=781343</ext-link></p></fn><fn id="FN55"><p>55	<ext-link xmlns:xlink="http://www.w3.org/1999/xlink" ext-link-type="uri" xlink:href="http://www.morphbank.net/?id=781315" xlink:type="simple">http://www.morphbank.net/?id=781315</ext-link></p></fn><fn id="FN56"><p>56	<ext-link xmlns:xlink="http://www.w3.org/1999/xlink" ext-link-type="uri" xlink:href="http://hol.osu.edu/map-full.html?id=254257" xlink:type="simple">http://hol.osu.edu/map-full.html?id=254257</ext-link></p></fn></fn-group></tp:treatment-sec></tp:taxon-treatment>
