# Supplementary material for: Systematics of Old World Odontacolus Kieffer s.l. (Hymenoptera, Platygastridae s.l.): parasitoids of spider eggs
Source: Zookeys. 2013 Jul 3;(314):1–151. doi: 10.3897/zookeys.314.3475 (PMC3713344; doi:10.3897/zookeys.314.3475)
Supplement: XML Treatment for Odontacolus hackeri [file zookeys.314.3475-treatment15.xml]

<!DOCTYPE tp:taxon-treatment
  PUBLIC "-//TaxonX//DTD Taxonomic Treatment Publishing DTD v0 20100105//EN" "tax-treatment-NSO.dtd">
<tp:taxon-treatment xmlns:tp="http://www.plazi.org/taxpub"><tp:treatment-meta><mixed-citation publication-type="journal"><person-group><name><surname>Valerio</surname><given-names>Alejandro A.</given-names></name><name><surname>Austin</surname><given-names>Andrew D.</given-names></name><name><surname>Masner</surname><given-names>Lubomír</given-names></name><name><surname>Johnson</surname><given-names>Norman F.</given-names></name></person-group><article-title>Systematics of Old World
                    <italic>Odontacolus</italic> Kieffer
                    <italic>s.l.</italic> (Hymenoptera, Platygastridae
                    <italic>s.l.</italic>): parasitoids of spider eggs</article-title><source>Zookeys</source><day>3</day><month>7</month><year>2013</year><volume>2013</volume><issue>314</issue><fpage>1</fpage><lpage>151</lpage><pub-id pub-id-type="doi">10.3897/zookeys.314.3475</pub-id></mixed-citation></tp:treatment-meta><tp:nomenclature><tp:taxon-name>
                            <tp:taxon-name-part taxon-name-part-type="genus">Odontacolus</tp:taxon-name-part>
                            <tp:taxon-name-part taxon-name-part-type="species">hackeri</tp:taxon-name-part>
                            <object-id xmlns:xlink="http://www.w3.org/1999/xlink" xlink:type="simple">urn:lsid:zoobank.org:act:4FED7ED3-8261-4A5F-A3E6-BE95A8419ADE</object-id>
                            <object-id xmlns:xlink="http://www.w3.org/1999/xlink" xlink:type="simple">urn:lsid:biosci.ohio-state.edu:osuc_concepts:4947</object-id>
                            <object-id xmlns:xlink="http://www.w3.org/1999/xlink" xlink:type="simple">http://species-id.net/wiki/Odontacolus_hackeri</object-id>
                        </tp:taxon-name><tp:taxon-authority>(Dodd)</tp:taxon-authority><xref ref-type="fig" rid="F30">Figures 155–160</xref><xref ref-type="fn" rid="FN57">; Morphbank
                            <sup>57</sup></xref><tp:nomenclature-citation-list><tp:nomenclature-citation><tp:taxon-name>Ceratobaeoides hackeri</tp:taxon-name><comment><xref ref-type="bibr" rid="B8">Dodd 1913</xref><xref ref-type="bibr" rid="B9">: 337 (original description); Dodd 1914a</xref><xref ref-type="bibr" rid="B21">: 66 (description); Kieffer 1926</xref>: 273 (description, keyed). </comment></tp:nomenclature-citation><tp:nomenclature-citation><tp:taxon-name>Odontacolus hackeri</tp:taxon-name><comment><xref ref-type="bibr" rid="B1">(Dodd): Austin 1981</xref>: 89 (generic transfer, type information). </comment></tp:nomenclature-citation></tp:nomenclature-citation-list></tp:nomenclature><tp:treatment-sec sec-type="Description"><title>Description.</title><p><italic>Female</italic>. Body length: 1.75 mm (n=1). Antenna color: completely dark brown. Body color: head and metasoma honey yellow except for T1 horn which is darker than remainder of metasoma color, mesosoma yellow. Coxae color: yellow. Leg color (excluding coxae): yellow. Fore wing color: slightly infuscate throughout.</p><p><italic>Head</italic>. Size of compound eye: approximately 1/2× height of head. Head shape in lateral view: lower head moderately short and strongly narrowed towards mouth, head appearing short and broad. Sculpture of antennal scrobe: weakly rugulose throughout. Surface of torular triangle: flat. Development of central keel on frons: present, short (less than 1/3 of frons height). Sculpture on upper frons below anterior ocellus: coriaceous throughout. Sculpture of malar space: weakly rugulose throughout, without fan-like striae. Furrow at lateral portion of antennal scrobe: absent. Mesal surface of vertex: flat to weakly convex. Size of lateral ocelli: normal. Lagrimal: absent or minute. Distance from occipital carina to orbital carina: slightly greater than width of occipital carina. Shape of occipital carina: simply arcuate medially. Sculpture of gena: granulose.</p><p><italic>Mesosoma</italic>. Sculpture of pronotal lateral area: upper 1/3 granulose, lower 1/3 with transverse foveae, otherwise smooth. Netrion: present, smooth, linear. Notaulus: present, simple. Length of notaulus: approximately less than or equal to 1/3 of length of mesoscutum. Width of notaulus: narrow (notaulus width less than or equal to half the width of tegula). Sculpture of mesoscutum: weakly rugulose mixed with weak granulae. Sculpture of mesoscutellum: weakly rugulose mixed with granulate sculpture. Mesoscutellar shape: flat, not depressed. Lateral propodeal area: sparsely transversely carinate. Shape of propodeal anterior spine: short, broad, apex rounded. Sculpture of ventral half of mesepisternum: smooth or nearly so. Sculpture of upper 1/4 of mesopleuron: densely longitudinally costate across half width. Metapleural sculpture: smooth.</p><!--PageBreak--><p><italic>Wings</italic>. Stigmal vein: present, elongate, narrow. Campaniform sensilla at distal area of stigmal vein: present.</p><p><italic>Metasoma</italic>. Shape of T1 horn: broad, short. Sculpture of upper portion of T1 horn: longitudinally carinate. Sculpture of posterior portion of T1 horn: transversely carinate. Lateral carinae on T2: present, well-defined. S2 anterior carina: present, cristate, interrupted medially.</p><p><italic>Male</italic>. Unknown.</p></tp:treatment-sec><tp:treatment-sec sec-type="Diagnosis"><title>Diagnosis.</title><p><italic><tp:taxon-name>Odontacolus hackeri</tp:taxon-name></italic> can be distinguished from all other Australian <italic><tp:taxon-name>Odontacolus</tp:taxon-name></italic> species by the short, smooth notauli; a well-defined netrion; a central keel being present, sculptured antennal scrobe; a short, broad T1 horn which has conspicuously transverse carinae on its posterior face; and by the flat vertex.</p></tp:treatment-sec><tp:treatment-sec sec-type="Link to distribution map"><title>Link to distribution map.</title><p><xref ref-type="fn" rid="FN58">58</xref></p></tp:treatment-sec><tp:treatment-sec sec-type="Material examined"><title>Material examined.</title><p>Holotype female, <italic><tp:taxon-name>Ceratobaeoides hackeri</tp:taxon-name></italic>: <bold>AUSTRALIA</bold>: QLD, among undergrowth, Brisbane, 26.IV.1913, H. Hacker, QMBA HY1630 (deposited in QMBA).</p></tp:treatment-sec><tp:treatment-sec sec-type="Comments"><title>Comments.</title><p>The holotype is slide mounted and partly destroyed (<xref ref-type="fig" rid="F30">Figs 155–160</xref>).</p></tp:treatment-sec><tp:treatment-sec><!--Section generated to contain objects referenced in tp:taxon-treatment.--><fig id="F30" position="float" orientation="portrait"><label>Figures 155–160.</label><caption><p><xref ref-type="fn" rid="FN160">160</xref> <italic><tp:taxon-name>Odontacolus hackeri</tp:taxon-name></italic>, female holotype (QMBA HY1630) <bold>155</bold> slide, dorsal view <bold>156</bold> T1 horn, posterior view <bold>157</bold> wings, lateral view <bold>158</bold> Mesosoma, dorsal view <bold>159</bold> Head, anterior view <bold>160</bold> Metasoma, dorsal view. Scale bars in mm.</p></caption><graphic xmlns:xlink="http://www.w3.org/1999/xlink" xlink:href="ZooKeys-314-001-g030.jpg" position="float" orientation="portrait" xlink:type="simple"/></fig><fn-group><fn id="FN160"><p>160	<ext-link xmlns:xlink="http://www.w3.org/1999/xlink" ext-link-type="uri" xlink:href="http://www.morphbank.net/?id=781344" xlink:type="simple">http://www.morphbank.net/?id=781344</ext-link></p></fn><fn id="FN57"><p>57	<ext-link xmlns:xlink="http://www.w3.org/1999/xlink" ext-link-type="uri" xlink:href="http://www.morphbank.net/?id=781314" xlink:type="simple">http://www.morphbank.net/?id=781314</ext-link></p></fn><fn id="FN58"><p>58	<ext-link xmlns:xlink="http://www.w3.org/1999/xlink" ext-link-type="uri" xlink:href="http://hol.osu.edu/map-full.html?id=4947" xlink:type="simple">http://hol.osu.edu/map-full.html?id=4947</ext-link></p></fn></fn-group></tp:treatment-sec><ref-list><ref id="B8"><mixed-citation xmlns:xlink="http://www.w3.org/1999/xlink" xlink:type="simple"><person-group><name name-style="western"><surname>Dodd</surname><given-names>AP</given-names></name></person-group> (<year>1913</year>) <source>Some south Queensland Proctotrypoidea. Memoirs of the Queensland Museum 2: 335 – 339.<sup>110</sup></source></mixed-citation></ref><ref id="B9"><mixed-citation xmlns:xlink="http://www.w3.org/1999/xlink" xlink:type="simple"><person-group><name name-style="western"><surname>Dodd</surname><given-names>AP</given-names></name></person-group> (<year>1914a</year>) <source>Australian Hymenoptera Proctotrypoidea. No. 2. Transactions of the Royal Society of South Australia 38: 58 – 131.<sup>111</sup></source></mixed-citation></ref><ref id="B21"><mixed-citation xmlns:xlink="http://www.w3.org/1999/xlink" xlink:type="simple"><person-group><name name-style="western"><surname>Kieffer</surname><given-names>J-J</given-names></name></person-group> (<year>1926</year>) <source>Scelionidae. Das Tierreich. Vol. 48. Walter de Gruyter &amp; Co., Berlin. 885 pp.<sup>122</sup></source></mixed-citation></ref><ref id="B1"><mixed-citation xmlns:xlink="http://www.w3.org/1999/xlink" xlink:type="simple"><person-group><name name-style="western"><surname>Austin</surname><given-names>AD</given-names></name></person-group> (<year>1981</year>) <source>The types of Australian species in the tribes Idrini, Baeini and Embidobiini (Hymenoptera: Scelionidae: Scelioninae). General and Applied Entomology 13: 81–92.<sup>103</sup></source></mixed-citation></ref></ref-list></tp:taxon-treatment>
