# Supplementary material for: Systematics of Old World Odontacolus Kieffer s.l. (Hymenoptera, Platygastridae s.l.): parasitoids of spider eggs
Source: Zookeys. 2013 Jul 3;(314):1–151. doi: 10.3897/zookeys.314.3475 (PMC3713344; doi:10.3897/zookeys.314.3475)
Supplement: XML Treatment for Odontacolus harveyi [file zookeys.314.3475-treatment16.xml]

<!DOCTYPE tp:taxon-treatment
  PUBLIC "-//TaxonX//DTD Taxonomic Treatment Publishing DTD v0 20100105//EN" "tax-treatment-NSO.dtd">
<tp:taxon-treatment xmlns:tp="http://www.plazi.org/taxpub"><tp:treatment-meta><mixed-citation publication-type="journal"><person-group><name><surname>Valerio</surname><given-names>Alejandro A.</given-names></name><name><surname>Austin</surname><given-names>Andrew D.</given-names></name><name><surname>Masner</surname><given-names>Lubomír</given-names></name><name><surname>Johnson</surname><given-names>Norman F.</given-names></name></person-group><article-title>Systematics of Old World
                    <italic>Odontacolus</italic> Kieffer
                    <italic>s.l.</italic> (Hymenoptera, Platygastridae
                    <italic>s.l.</italic>): parasitoids of spider eggs</article-title><source>Zookeys</source><day>3</day><month>7</month><year>2013</year><volume>2013</volume><issue>314</issue><fpage>1</fpage><lpage>151</lpage><pub-id pub-id-type="doi">10.3897/zookeys.314.3475</pub-id></mixed-citation></tp:treatment-meta><tp:nomenclature><tp:taxon-name>
                            <tp:taxon-name-part taxon-name-part-type="genus">Odontacolus</tp:taxon-name-part>
                            <tp:taxon-name-part taxon-name-part-type="species">harveyi</tp:taxon-name-part>
                            <object-id xmlns:xlink="http://www.w3.org/1999/xlink" xlink:type="simple">urn:lsid:zoobank.org:act:AC5B30E0-0542-45AB-A6E1-13A378F1C1BA</object-id>
                            <object-id xmlns:xlink="http://www.w3.org/1999/xlink" xlink:type="simple">urn:lsid:biosci.ohio-state.edu:osuc_concepts:254264</object-id>
                            <object-id xmlns:xlink="http://www.w3.org/1999/xlink" xlink:type="simple">http://species-id.net/wiki/Odontacolus_harveyi</object-id>
                        </tp:taxon-name><tp:taxon-authority>Valerio &amp; Austin</tp:taxon-authority><tp:taxon-status xmlns:xlink="http://www.w3.org/1999/xlink" xlink:type="simple">sp. n.</tp:taxon-status><xref ref-type="fig" rid="F7">Figures 17</xref><xref ref-type="fig" rid="F9">, 29</xref><xref ref-type="fig" rid="F29">, 153</xref><xref ref-type="fig" rid="F30">–158</xref><xref ref-type="fn" rid="FN59">; Morphbank
                            <sup>59</sup></xref></tp:nomenclature><tp:treatment-sec sec-type="Description"><title>Description.</title><p><italic>Female</italic>. Body length: 1.50 mm (n=1). Antenna color: A1–A5 yellow, otherwise dark brown. Body color: head and body honey yellow, metasoma mainly dark honey yellow, T1 (except horn) and most of T3 yellow. Coxae color: honey yellow. Leg color (excluding coxae): honey yellow. Fore wing color: completely hyaline.</p><p><italic>Head</italic>. Size of compound eye: approximately 1/2× height of head. Head shape in lateral view: lower head moderately short and strongly narrowed towards mouth, head appearing short and broad. Sculpture of antennal scrobe: smooth throughout. Surface of torular triangle: slightly bulging. Development of central keel on frons: present, elongate, reaching anterior ocellus. Sculpture on upper frons below anterior ocellus: covered by sinuate, transverse, fine costae. Sculpture of malar space: with fan-like striae, striae not extending into antennal scrobe. Furrow at lateral portion of antennal scrobe: absent. Mesal surface of vertex: flat to weakly convex. Size of lateral ocelli: minute. Distance between lateral ocellus and occipital carina: greater than 1.5× maximum ocellar diameter. Lagrimal: absent or minute. Length of OOL: less than or equal to 1/3× width of ocellus. Sculpture of vertex: with sparse punctate sculpture mixed with dense, fine granulae. Sculpture of occipital carina: largely simple, at most with sparse weak crenulae medially. Distance from occipital carina to orbital carina: at least 2× width of occipital carina. Shape of occipital carina: weakly sinuate medially. Sculpture of occiput: with weakly rugulo aciculate sculpture. Sculpture of gena: only with weakly rugulose sculpture.</p><!--PageBreak--><p><italic>Mesosoma</italic>. Dorsal mesosoma in lateral view: convex. Sculpture of pronotal cervical area: with small (at most as large as crenulae on anterior edge of mesoscutum), weakly defined foveae. Sculpture of pronotal lateral area: transversely costate. Netrion: absent, obscured by longitudinal sculpture of lateral pronotum. Notaulus: present, simple. Length of notaulus: approximately 0.5× length of mesoscutum. Width of notaulus: narrow (notaulus width less than or equal to half the width of tegula). Sculpture of mesoscutum: granulose, posteriorly with conspicuous smooth areas. Sculpture of mesoscutellum: smooth or nearly so. Mesoscutellar profile: mainly flat, anterior and posterior edge at same height or nearly so. Mesoscutellar shape: flat, not depressed. Lateral propodeal area: sparsely transversely carinate. Shape of propodeal anterior spine: short, broad, apex rounded. Sculpture of propodeum between anterior spines: longitudinally costate. Sculpture of ventral half of mesepisternum: smooth or nearly so. Sculpture of upper 1/4 of mesopleuron: densely longitudinally costate across entire width. Metapleural sculpture: midtransverse area smooth, otherwise with cristate, longitudinal carinae.</p><p><italic>Wings</italic>. Stigmal vein: present, short, broad. Campaniform sensilla at distal area of stigmal vein: present.</p><p><italic>Metasoma</italic>. Shape of T1 horn: narrow, elongate. Sculpture of upper portion of T1 horn: smooth. Sculpture of posterior portion of T1 horn: largely smooth, with sparse longitudinal carinae. Lateral carinae on T2: absent. Sculpture of T2: meson and posterior margin smooth, otherwise longitudinally costate. Sculpture of T3: coriaceous. Sculpture of S3–S6: finely, weakly coriaceous. S2 anterior carina: present, rounded, uninterrupted.</p><p><italic>Male</italic>. Unknown.</p></tp:treatment-sec><tp:treatment-sec sec-type="Diagnosis"><title>Diagnosis.</title><p>This species can be separated from all other species with an obscured netrion by the subtriangular area below the eyes (seen in anterior view) that narrows towards the mandibles, unsculptured notauli, and non-ornamented occipital carina.</p></tp:treatment-sec><tp:treatment-sec sec-type="Etymology"><title>Etymology.</title><p>This species is named after our colleague and arachnologist Dr Mark Harvey from the Western Australian Museum, who also manages to collect numerous parasitic <tp:taxon-name>Hymenoptera</tp:taxon-name>. The epithet is a noun in the genitive case.</p></tp:treatment-sec><tp:treatment-sec sec-type="Link to distribution map"><title>Link to distribution map.</title><p><xref ref-type="fn" rid="FN60">60</xref></p></tp:treatment-sec><tp:treatment-sec sec-type="Material examined"><title>Material examined.</title><p>Holotype female: <bold>AUSTRALIA</bold>: WA, airport site, PA 5, Perth, <named-content xmlns:xlink="http://www.w3.org/1999/xlink" content-type="dwc:verbatimCoordinates" xlink:type="simple">31°58'03"S, 115°58'11"E</named-content>, 11.XI–6.I.1994, pitfall trap, J. M. Waldock, K. Goodsell &amp; J. Webb, OSUC 237921 (deposited in WAMP). <italic>Paratypes</italic>: <bold>AUSTRALIA</bold>: 12 females, OSUC 237917 (OSUC); OSUC 237918–237919, 237922–237929 (WAMP); OSUC 237930 (WINC).</p></tp:treatment-sec><tp:treatment-sec sec-type="Comments"><title>Comments.</title><p>The holotype is in good condition except for the right wings which are missing. The paratypes are in good condition except OSUC 237919 which has the metasoma detached and glued to the wings.</p><p>In some female specimens the color of the mesoscutum varies from completely yellow to almost completely brown. Additionally, the color of the lateral portions of the T1 horn may vary from completely yellow to almost completely light brown.</p><!--PageBreak--></tp:treatment-sec><tp:treatment-sec><!--Section generated to contain objects referenced in tp:taxon-treatment.--><fig id="F7" position="float" orientation="portrait"><label>Figures 17–22.</label><caption><p><xref ref-type="fn" rid="FN137">137</xref> <bold>17</bold> <italic><tp:taxon-name>Odontacolus harveyi</tp:taxon-name></italic>, netrion, lateral view, female paratype (OSUC 237929) <bold>18</bold> <italic><tp:taxon-name>Odontacolus noyesi</tp:taxon-name></italic>, netrion, lateral view, female paratype (OSUC 237931) <bold>19</bold> <italic><tp:taxon-name>Odontacolus zborowskii</tp:taxon-name></italic>, netrion, lateral view, female paratype (OSUC 237946) <bold>20</bold> <italic><tp:taxon-name>Odontacolus pintoi</tp:taxon-name></italic>, netrion, lateral view, female paratype (OSUC 239099) <bold>21</bold> <italic><tp:taxon-name>Odontacolus berryae</tp:taxon-name></italic>, gena, lateral view, female paratype (OSUC 238580) <bold>22</bold> <italic><tp:taxon-name>Odontacolus pintoi</tp:taxon-name></italic>, gena, lateral view, female paratype (OSUC 239099). Scale bars in mm; ne: netrion. Morphbank.</p></caption><graphic xmlns:xlink="http://www.w3.org/1999/xlink" xlink:href="ZooKeys-314-001-g007.jpg" position="float" orientation="portrait" xlink:type="simple"/></fig><fig id="F9" position="float" orientation="portrait"><label>Figures 29–34.</label><caption><p><xref ref-type="fn" rid="FN139">139</xref> <bold>29</bold> <italic><tp:taxon-name>Odontacolus harveyi</tp:taxon-name></italic>, occipital carina, dorsal view, female paratype (OSUC 237919) <bold>30</bold> <italic><tp:taxon-name>Odontacolus madagascarensis</tp:taxon-name></italic>, propodeum, dorsolateral view, female paratype (CASENT 2134814) <bold>31</bold> <italic><tp:taxon-name>Odontacolus jacksonae</tp:taxon-name></italic>, occipital carina and orbital carina, posterodorsal view, female paratype (OSUC 238416) <bold>32</bold> <italic><tp:taxon-name>Odontacolus wallacei</tp:taxon-name></italic>, occipital carina and orbital carina, posterior view, female paratype (OSUC 148684) <bold>33</bold> <italic><tp:taxon-name>Odontacolus guineensis</tp:taxon-name></italic>, mesoscutellum, dorsolateral view <bold>34</bold> mesoscutellum, posterior view, female holotype (OSUC 237933). Scale bars in mm.</p></caption><graphic xmlns:xlink="http://www.w3.org/1999/xlink" xlink:href="ZooKeys-314-001-g009.jpg" position="float" orientation="portrait" xlink:type="simple"/></fig><fig id="F29" position="float" orientation="portrait"><label>Figures 149–154.</label><caption><p><xref ref-type="fn" rid="FN159">159</xref> <italic><tp:taxon-name>Odontacolus guineensis</tp:taxon-name></italic>, female holotype (OSUC 237933) <bold>149</bold> Lateral habitus <bold>150</bold> Dorsal habitus <bold>151</bold> Mesosoma, lateral view <bold>152</bold> Mesosoma, dorsal view <bold>153</bold> Head, anterior view <bold>154</bold> Metasoma, dorsal view. Scale bars in mm.</p></caption><graphic xmlns:xlink="http://www.w3.org/1999/xlink" xlink:href="ZooKeys-314-001-g029.jpg" position="float" orientation="portrait" xlink:type="simple"/></fig><fig id="F30" position="float" orientation="portrait"><label>Figures 155–160.</label><caption><p><xref ref-type="fn" rid="FN160">160</xref> <italic><tp:taxon-name>Odontacolus hackeri</tp:taxon-name></italic>, female holotype (QMBA HY1630) <bold>155</bold> slide, dorsal view <bold>156</bold> T1 horn, posterior view <bold>157</bold> wings, lateral view <bold>158</bold> Mesosoma, dorsal view <bold>159</bold> Head, anterior view <bold>160</bold> Metasoma, dorsal view. Scale bars in mm.</p></caption><graphic xmlns:xlink="http://www.w3.org/1999/xlink" xlink:href="ZooKeys-314-001-g030.jpg" position="float" orientation="portrait" xlink:type="simple"/></fig><fn-group><fn id="FN137"><p>137	<ext-link xmlns:xlink="http://www.w3.org/1999/xlink" ext-link-type="uri" xlink:href="http://www.morphbank.net/?id=781382" xlink:type="simple">http://www.morphbank.net/?id=781382</ext-link></p></fn><fn id="FN139"><p>139	<ext-link xmlns:xlink="http://www.w3.org/1999/xlink" ext-link-type="uri" xlink:href="http://www.morphbank.net/?id=781380" xlink:type="simple">http://www.morphbank.net/?id=781380</ext-link></p></fn><fn id="FN159"><p>159	<ext-link xmlns:xlink="http://www.w3.org/1999/xlink" ext-link-type="uri" xlink:href="http://www.morphbank.net/?id=781343" xlink:type="simple">http://www.morphbank.net/?id=781343</ext-link></p></fn><fn id="FN160"><p>160	<ext-link xmlns:xlink="http://www.w3.org/1999/xlink" ext-link-type="uri" xlink:href="http://www.morphbank.net/?id=781344" xlink:type="simple">http://www.morphbank.net/?id=781344</ext-link></p></fn><fn id="FN59"><p>59	<ext-link xmlns:xlink="http://www.w3.org/1999/xlink" ext-link-type="uri" xlink:href="http://www.morphbank.net/?id=781313" xlink:type="simple">http://www.morphbank.net/?id=781313</ext-link></p></fn><fn id="FN60"><p>60	<ext-link xmlns:xlink="http://www.w3.org/1999/xlink" ext-link-type="uri" xlink:href="http://hol.osu.edu/map-full.html?id=254264" xlink:type="simple">http://hol.osu.edu/map-full.html?id=254264</ext-link></p></fn></fn-group></tp:treatment-sec></tp:taxon-treatment>
