# Supplementary material for: Systematics of Old World Odontacolus Kieffer s.l. (Hymenoptera, Platygastridae s.l.): parasitoids of spider eggs
Source: Zookeys. 2013 Jul 3;(314):1–151. doi: 10.3897/zookeys.314.3475 (PMC3713344; doi:10.3897/zookeys.314.3475)
Supplement: XML Treatment for Odontacolus heratyi [file zookeys.314.3475-treatment17.xml]

<!DOCTYPE tp:taxon-treatment
  PUBLIC "-//TaxonX//DTD Taxonomic Treatment Publishing DTD v0 20100105//EN" "tax-treatment-NSO.dtd">
<tp:taxon-treatment xmlns:tp="http://www.plazi.org/taxpub"><tp:treatment-meta><mixed-citation publication-type="journal"><person-group><name><surname>Valerio</surname><given-names>Alejandro A.</given-names></name><name><surname>Austin</surname><given-names>Andrew D.</given-names></name><name><surname>Masner</surname><given-names>Lubomír</given-names></name><name><surname>Johnson</surname><given-names>Norman F.</given-names></name></person-group><article-title>Systematics of Old World
                    <italic>Odontacolus</italic> Kieffer
                    <italic>s.l.</italic> (Hymenoptera, Platygastridae
                    <italic>s.l.</italic>): parasitoids of spider eggs</article-title><source>Zookeys</source><day>3</day><month>7</month><year>2013</year><volume>2013</volume><issue>314</issue><fpage>1</fpage><lpage>151</lpage><pub-id pub-id-type="doi">10.3897/zookeys.314.3475</pub-id></mixed-citation></tp:treatment-meta><tp:nomenclature><tp:taxon-name>
                            <tp:taxon-name-part taxon-name-part-type="genus">Odontacolus</tp:taxon-name-part>
                            <tp:taxon-name-part taxon-name-part-type="species">heratyi</tp:taxon-name-part>
                            <object-id xmlns:xlink="http://www.w3.org/1999/xlink" xlink:type="simple">urn:lsid:zoobank.org:act:892F4167-310A-425E-B414-C0FE8360761D</object-id>
                            <object-id xmlns:xlink="http://www.w3.org/1999/xlink" xlink:type="simple">urn:lsid:biosci.ohio-state.edu:osuc_concepts:254268</object-id>
                            <object-id xmlns:xlink="http://www.w3.org/1999/xlink" xlink:type="simple">http://species-id.net/wiki/Odontacolus_heratyi</object-id>
                        </tp:taxon-name><tp:taxon-authority>Valerio &amp; Austin</tp:taxon-authority><tp:taxon-status xmlns:xlink="http://www.w3.org/1999/xlink" xlink:type="simple">sp. n.</tp:taxon-status><xref ref-type="fig" rid="F6">Figures 11</xref><xref ref-type="fig" rid="F32">, 167–172</xref><xref ref-type="fn" rid="FN61">; Morphbank
                            <sup>61</sup></xref></tp:nomenclature><tp:treatment-sec sec-type="Description"><title>Description.</title><p><italic>Female</italic>. Body length: 1.40 – 1.82 mm (n=3). Antenna color: completely yellow. Body color: head and mesosoma dark brown, T1 almost completely honey yellow, metasoma otherwise brown, lighter in color than head or mesosoma. Coxae color: yellow. Leg color (excluding coxae): yellow. Fore wing color: slightly infuscate throughout.</p><p><italic>Head</italic>. Size of compound eye: approximately 1/2× height of head. Head shape in lateral view: lower head elongate and broad at mouth, head appearing elongate and somewhat thin. Sculpture of antennal scrobe: weakly rugulose throughout. Surface of torular triangle: flat. Development of central keel on frons: present, elongate (equal to or greater than 1/3× height of frons), but not reaching anterior ocellus. Sculpture on upper frons below anterior ocellus: with weak rugulose-aciculate sculpture. Sculpture of malar space: with weak rugulose sculpture mixed with granulate sculpture. Furrow at lateral portion of antennal scrobe: absent. Mesal surface of vertex: flat to weakly convex. Size of lateral ocelli: large. Distance between lateral ocellus and occipital carina: less than 0.5× maximum ocellar diameter. Lagrimal: absent or minute. Length of OOL: less than or equal to 1/3× width of ocellus. Sculpture of vertex: with abundant areolate sculpture mixed with dense, fine granulae. Sculpture of occipital carina: weakly crenulate throughout. Distance from occipital carina to orbital carina: slightly greater than width of occipital carina. Shape of occipital carina: weakly sinuate medially. Sculpture of occiput: with weakly rugulo aciculate sculpture. Sculpture of gena: with weak rugulose sculpture and granulate background sculpture.</p><p><italic>Mesosoma</italic>. Dorsal mesosoma in lateral view: convex. Sculpture of pronotal cervical area: with small (at most as large as crenulae on anterior edge of mesoscutum), well-defined foveae. Sculpture of pronotal lateral area: largely smooth, dorsal margin with dense, weak punctulae. Netrion: present, smooth, linear. Notaulus: absent. Length of notaulus: not applicable, notauli absent. Width of notaulus: not applicable, notauli absent. Sculpture of mesoscutum: weakly rugulose mixed with weak granulae. Sculpture of mesoscutellum: weakly rugulose mixed with granulate sculpture. Mesoscutellar profile: mainly flat, anterior and posterior edge at same height or nearly so. Mesoscutellar shape: flat, not depressed. Lateral propodeal area: densely, finely rugulose. Shape of propodeal anterior spine: elongate, narrow, apex rounded. Sculpture of propodeum between anterior spines: longitudinally costate. Sculpture of ventral half of mesepisternum: weakly coriaceous. Sculpture of upper 1/4 of mesopleuron: densely longitudinally costate across entire width. Metapleural sculpture: smooth.</p><p><italic>Wings</italic>. Stigmal vein: present, elongate, narrow. Campaniform sensilla at distal area of stigmal vein: present.</p><!--PageBreak--><p><italic>Metasoma</italic>. Shape of T1 horn: narrow, elongate. Sculpture of upper portion of T1 horn: longitudinally carinate. Sculpture of posterior portion of T1 horn: largely smooth, with sparse longitudinal carinae. Lateral carinae on T2: present, well-defined. Sculpture of T2: longitudinally costate on coriaceous background. Sculpture of T3: anterior two-thirds longitudinally costate, otherwise coriaceous. Sculpture of S3–S6: finely, weakly coriaceous. S2 anterior carina: absent.</p><p><italic>Male</italic>. Unknown.</p></tp:treatment-sec><tp:treatment-sec sec-type="Diagnosis"><title>Diagnosis.</title><p>This species can be distinguished from the other species from Fiji, all of which lack notauli, by the convex mesosoma, and the short distance between the posterior ocellus and occipital carina (approximately 0.5× the ocellar diameter).</p></tp:treatment-sec><tp:treatment-sec sec-type="Etymology"><title>Etymology.</title><p>This species is named after our friend and colleague Dr John Heraty, from the University of California, Riverside. The epithet is a noun in the genitive case.</p></tp:treatment-sec><tp:treatment-sec sec-type="Link to distribution map"><title>Link to distribution map.</title><p><xref ref-type="fn" rid="FN62">62</xref></p></tp:treatment-sec><tp:treatment-sec sec-type="Material examined"><title>Material examined.</title><p>Holotype female: <bold>FIJI</bold>: Western Div., Ba Prov., Viti Levu Isl., Eteni, FJ_11a, Navai, <named-content xmlns:xlink="http://www.w3.org/1999/xlink" content-type="dwc:verbatimCoordinates" xlink:type="simple">17°37'S, 177°59'E</named-content>, 700m, 15.V–2.VII.2003, malaise trap, M. Irwin, E. Schlinger &amp; M. Tokota’a, FBA029316 (deposited in BPBM). <italic>Paratypes</italic>: <bold>FIJI</bold>: 3 females, FBA014379, FBA041608 (BPBM); OSUC 237934 (CNCI).</p></tp:treatment-sec><tp:treatment-sec sec-type="Comments"><title>Comments.</title><p>The holotype and paratypes are in perfect condition.</p></tp:treatment-sec><tp:treatment-sec><!--Section generated to contain objects referenced in tp:taxon-treatment.--><fig id="F6" position="float" orientation="portrait"><label>Figures 11–16.</label><caption><p><xref ref-type="fn" rid="FN136">136</xref> <bold>11</bold> <italic><tp:taxon-name>Odontacolus heratyi</tp:taxon-name></italic>, mesosoma, dorsal view, female paratype (FBA014379) <bold>12</bold> <italic><tp:taxon-name>Odontacolus gallowayi</tp:taxon-name></italic>, mesoscutellum, posterodorsal view, femaleholotype (OSUC 237999) <bold>13</bold> <italic><tp:taxon-name>Odontacolus schlingeri</tp:taxon-name></italic>, mesosoma, lateral view, female holotype (FBA104329) <bold>14</bold> <italic><tp:taxon-name>Odontacolus veroae</tp:taxon-name></italic>, mesosoma, lateral view, female paratype (FBA014430) <bold>15</bold> <italic><tp:taxon-name>Odontacolus veroae</tp:taxon-name></italic>, mesosoma, dorsal view, female paratype (FBA081512) <bold>16</bold> <italic><tp:taxon-name>Odontacolus irwini</tp:taxon-name></italic>, mesosoma, dorsal view, female paratype (FBA059072). Scale bars in mm.</p></caption><graphic xmlns:xlink="http://www.w3.org/1999/xlink" xlink:href="ZooKeys-314-001-g006.jpg" position="float" orientation="portrait" xlink:type="simple"/></fig><fig id="F32" position="float" orientation="portrait"><label>Figures 167–172.</label><caption><p><xref ref-type="fn" rid="FN162">162</xref> <italic><tp:taxon-name>Odontacolus heratyi</tp:taxon-name></italic>, female paratype (OSUC 237934) <bold>167</bold> Lateral habitus <bold>168</bold> Dorsal habitus <bold>169</bold> Mesosoma, lateral view <bold>170</bold> Mesosoma, dorsal view <bold>171</bold> Head, anterior view <bold>172</bold> Metasoma, dorsal view. Scale bars in mm.</p></caption><graphic xmlns:xlink="http://www.w3.org/1999/xlink" xlink:href="ZooKeys-314-001-g032.jpg" position="float" orientation="portrait" xlink:type="simple"/></fig><fn-group><fn id="FN136"><p>136	<ext-link xmlns:xlink="http://www.w3.org/1999/xlink" ext-link-type="uri" xlink:href="http://www.morphbank.net/?id=781383" xlink:type="simple">http://www.morphbank.net/?id=781383</ext-link></p></fn><fn id="FN162"><p>162	<ext-link xmlns:xlink="http://www.w3.org/1999/xlink" ext-link-type="uri" xlink:href="http://www.morphbank.net/?id=781346" xlink:type="simple">http://www.morphbank.net/?id=781346</ext-link></p></fn><fn id="FN61"><p>61	<ext-link xmlns:xlink="http://www.w3.org/1999/xlink" ext-link-type="uri" xlink:href="http://www.morphbank.net/?id=781312" xlink:type="simple">http://www.morphbank.net/?id=781312</ext-link></p></fn><fn id="FN62"><p>62	<ext-link xmlns:xlink="http://www.w3.org/1999/xlink" ext-link-type="uri" xlink:href="http://hol.osu.edu/map-full.html?id=254268" xlink:type="simple">http://hol.osu.edu/map-full.html?id=254268</ext-link></p></fn></fn-group></tp:treatment-sec></tp:taxon-treatment>
