# Supplementary material for: Systematics of Old World Odontacolus Kieffer s.l. (Hymenoptera, Platygastridae s.l.): parasitoids of spider eggs
Source: Zookeys. 2013 Jul 3;(314):1–151. doi: 10.3897/zookeys.314.3475 (PMC3713344; doi:10.3897/zookeys.314.3475)
Supplement: XML Treatment for Odontacolus heydoni [file zookeys.314.3475-treatment18.xml]

<!DOCTYPE tp:taxon-treatment
  PUBLIC "-//TaxonX//DTD Taxonomic Treatment Publishing DTD v0 20100105//EN" "tax-treatment-NSO.dtd">
<tp:taxon-treatment xmlns:tp="http://www.plazi.org/taxpub"><tp:treatment-meta><mixed-citation publication-type="journal"><person-group><name><surname>Valerio</surname><given-names>Alejandro A.</given-names></name><name><surname>Austin</surname><given-names>Andrew D.</given-names></name><name><surname>Masner</surname><given-names>Lubomír</given-names></name><name><surname>Johnson</surname><given-names>Norman F.</given-names></name></person-group><article-title>Systematics of Old World
                    <italic>Odontacolus</italic> Kieffer
                    <italic>s.l.</italic> (Hymenoptera, Platygastridae
                    <italic>s.l.</italic>): parasitoids of spider eggs</article-title><source>Zookeys</source><day>3</day><month>7</month><year>2013</year><volume>2013</volume><issue>314</issue><fpage>1</fpage><lpage>151</lpage><pub-id pub-id-type="doi">10.3897/zookeys.314.3475</pub-id></mixed-citation></tp:treatment-meta><tp:nomenclature><tp:taxon-name>
                            <tp:taxon-name-part taxon-name-part-type="genus">Odontacolus</tp:taxon-name-part>
                            <tp:taxon-name-part taxon-name-part-type="species">heydoni</tp:taxon-name-part>
                            <object-id xmlns:xlink="http://www.w3.org/1999/xlink" xlink:type="simple">urn:lsid:zoobank.org:act:8D42F907-EA56-4875-91C8-96330AFB3F4B</object-id>
                            <object-id xmlns:xlink="http://www.w3.org/1999/xlink" xlink:type="simple">urn:lsid:biosci.ohio-state.edu:osuc_concepts:254271</object-id>
                            <object-id xmlns:xlink="http://www.w3.org/1999/xlink" xlink:type="simple">http://species-id.net/wiki/Odontacolus_heydoni</object-id>
                        </tp:taxon-name><tp:taxon-authority>Valerio &amp; Austin</tp:taxon-authority><tp:taxon-status xmlns:xlink="http://www.w3.org/1999/xlink" xlink:type="simple">sp. n.</tp:taxon-status><xref ref-type="fig" rid="F11">Figures 41–42</xref><xref ref-type="fig" rid="F33">, 173–178</xref><xref ref-type="fn" rid="FN63">; Morphbank
                            <sup>63</sup></xref></tp:nomenclature><tp:treatment-sec sec-type="Description"><title>Description.</title><p><italic>Female</italic>. Body length: 1.69 – 1.98 mm (n=3). Antenna color: completely yellow except distal half of clava slightly darker than remainder of antenna. Body color: mostly yellow, distal half of T1, margins and mesal areas of T2–T3, T4–T6 honey yellow. Coxae color: yellow. Leg color (excluding coxae): yellow. Fore wing color: completely hyaline.</p><!--PageBreak--><p><italic>Head</italic>. Size of compound eye: approximately 1/2× height of head. Head shape in lateral view: lower head elongate and broad at mouth, head appearing elongate and somewhat thin. Sculpture of antennal scrobe: coriaceous throughout. Surface of torular triangle: flat. Development of central keel on frons: present, elongate (equal to or greater than 1/3× height of frons), but not reaching anterior ocellus. Sculpture on upper frons below anterior ocellus: with sparse, transverse costae mixed with weak, dense granulae. Sculpture of malar space: granulose throughout, without fan-like striae. Furrow at lateral portion of antennal scrobe: absent. Mesal surface of vertex: flat to weakly convex. Size of lateral ocelli: large. Distance between lateral ocellus and occipital carina: 0.5–1.2× maximum ocellar diameter. Lagrimal: absent or minute. Length of OOL: less than or equal to 1/3× width of ocellus. Sculpture of vertex: granulate. Sculpture of occipital carina: largely simple, at most with sparse weak crenulae medially. Distance from occipital carina to orbital carina: at least 2× width of occipital carina. Shape of occipital carina: simply arcuate medially. Sculpture of occiput: with weak, small granulae. Sculpture of gena: granulose.</p><p><italic>Mesosoma</italic>. Dorsal mesosoma in lateral view: convex. Sculpture of pronotal cervical area: with small (at most as large as crenulae on anterior edge of mesoscutum), well-defined foveae. Sculpture of pronotal lateral area: coriaceous. Netrion: present, smooth, well developed, sub-obovate. Notaulus: present, simple. Length of notaulus: approximately less than or equal to 1/3 of length of mesoscutum. Width of notaulus: narrow (notaulus width less than or equal to half the width of tegula). Sculpture of mesoscutum: finely granulose. Sculpture of mesoscutellum: with weak, fine, granulate sculpture. Mesoscutellar profile: mainly flat, anterior and posterior edge at same height or nearly so. Mesoscutellar shape: flat, not depressed. Lateral propodeal area: sparsely transversely carinate. Shape of propodeal anterior spine: elongate, narrow, apex rounded. Sculpture of propodeum between anterior spines: smooth or largely smooth. Sculpture of ventral half of mesepisternum: weakly coriaceous. Sculpture of upper 1/4 of mesopleuron: densely longitudinally costate across half width. Metapleural sculpture: largely smooth except lower half with longitudinal carinae.</p><p><italic>Wings</italic>. Stigmal vein: present, elongate, narrow. Campaniform sensilla at distal area of stigmal vein: present.</p><p><italic>Metasoma</italic>. Shape of T1 horn: narrow, elongate. Sculpture of upper portion of T1 horn: longitudinally carinate. Sculpture of posterior portion of T1 horn: largely smooth, with sparse longitudinal carinae. Lateral carinae on T2: present, well-defined. Sculpture of T2: longitudinally costate on coriaceous background. Sculpture of T3: weakly coriaceous. Sculpture of S3–S6: finely, weakly coriaceous. S2 anterior carina: present, cristate, uninterrupted.</p><p>Male. Unknown.</p></tp:treatment-sec><tp:treatment-sec sec-type="Diagnosis"><title>Diagnosis.</title><p><italic><tp:taxon-name>Odontacolus heydoni</tp:taxon-name></italic> belongs to a group of species that has the occipital carina separated from the orbital carina, a well-defined netrion, a central keel on the frons, and well-defined notauli. Along with <italic><tp:taxon-name>Odontacolus cardaleae</tp:taxon-name></italic> it is the only species in the group that has a few, broad crenulae across the notauli and the antennal scrobes with transverse sinuate ridges. <italic><tp:taxon-name>Odontacolus heydoni</tp:taxon-name></italic> can be separated from <italic><tp:taxon-name>Odontacolus cardaleae</tp:taxon-name></italic> by its large ocelli (<xref ref-type="fig" rid="F10">Fig. 40</xref>) and the short distance between the lateral ocellus and occipital carina (approximately 0.5× ocellar diameter); <italic><tp:taxon-name>Odontacolus cardaleae</tp:taxon-name></italic> has small ocelli and the distance between lateral ocellus and occipital carina is approximately 1.5× the ocellar diameter.</p></tp:treatment-sec><tp:treatment-sec sec-type="Etymology"><title>Etymology.</title><p>This species is named after Dr Steve Heydon at the Bohart Museum, who collected this magnificent species. The epithet is a noun in the genitive case.</p></tp:treatment-sec><tp:treatment-sec sec-type="Link to distribution map"><title>Link to distribution map.</title><p><xref ref-type="fn" rid="FN64">64</xref></p></tp:treatment-sec><tp:treatment-sec sec-type="Material examined"><title>Material examined.</title><p>Holotype female: <bold>MALAYSIA</bold>: Sarawak St., Borneo Isl., SW of Mount Buda, <named-content xmlns:xlink="http://www.w3.org/1999/xlink" content-type="dwc:verbatimCoordinates" xlink:type="simple">04°13'N, 114°56'E</named-content>, 22.XI–28.XI.1996, Malaise trap, S. Heydon, OSUC 239203 (deposited in CNCI). <italic>Paratypes</italic>: <bold>THAILAND</bold>: 2 females, OSUC 238768 (CNCI); OSUC 268731 (OSUC).</p></tp:treatment-sec><tp:treatment-sec sec-type="Comments"><title>Comments.</title><p>The holotype is in perfect condition as are the paratypes except for OSUC 238768 which has the right antenna missing. Some specimens have the body color completely yellow and without darker areas on the metasomal terga.</p><!--PageBreak--></tp:treatment-sec><tp:treatment-sec><!--Section generated to contain objects referenced in tp:taxon-treatment.--><fig id="F11" position="float" orientation="portrait"><label>Figures 41–46.</label><caption><p><xref ref-type="fn" rid="FN141">141</xref> <bold>41</bold> <italic><tp:taxon-name>Odontacolus heydoni</tp:taxon-name></italic>, head, anterior view, female paratype (OSUC 268731) <bold>42</bold> <italic><tp:taxon-name>Odontacolus heydoni</tp:taxon-name></italic>, mesoscutum, dorsal view, female paratype (OSUC 268731) <bold>43</bold> <italic><tp:taxon-name>Odontacolus dayi</tp:taxon-name></italic>, vertex, dorsolateral view, female holotype (OSUC 238418) <bold>44</bold> <italic><tp:taxon-name>Odontacolus longiceps</tp:taxon-name></italic>, mesoscutum, dorsal view, female holotype (BMNH TYPE HYM 9400) <bold>45</bold> <italic><tp:taxon-name>Odontacolus lamarcki</tp:taxon-name></italic>, head, dorsal view, female holotype (OSUC 339597) <bold>46</bold> <italic><tp:taxon-name>Odontacolus sharkeyi</tp:taxon-name></italic>, head, anterior view, female holotype (OSUC 321869). Scale bars in mm.</p></caption><graphic xmlns:xlink="http://www.w3.org/1999/xlink" xlink:href="ZooKeys-314-001-g011.jpg" position="float" orientation="portrait" xlink:type="simple"/></fig><fig id="F33" position="float" orientation="portrait"><label>Figures 173–178.</label><caption><p><xref ref-type="fn" rid="FN163">163</xref> <italic><tp:taxon-name>Odontacolus heydoni</tp:taxon-name></italic>, female holotype (OSUC 239203) <bold>173</bold> Lateral habitus <bold>174</bold> Dorsal habitus <bold>175</bold> Mesosoma, lateral view <bold>176</bold> Mesosoma, dorsal view <bold>177</bold> Head, anterior view <bold>178</bold> Metasoma, dorsal view. Scale bars in mm.</p></caption><graphic xmlns:xlink="http://www.w3.org/1999/xlink" xlink:href="ZooKeys-314-001-g033.jpg" position="float" orientation="portrait" xlink:type="simple"/></fig><fig id="F10" position="float" orientation="portrait"><label>Figures 35–40.</label><caption><p><xref ref-type="fn" rid="FN140">140</xref> <bold>35</bold> <italic><tp:taxon-name>Odontacolus jacksonae</tp:taxon-name></italic>, lagrimal, lateral view, female paratype (OSUC 238416) <bold>36</bold> <italic><tp:taxon-name>Odontacolus gentingensis</tp:taxon-name></italic>, lagrimal, lateral view, female holotype (OSUC 237935) <bold>37</bold> <italic><tp:taxon-name>Odontacolus wallacei</tp:taxon-name></italic>, vertex, dorsal view, female holotype (OSUC 238001) <bold>38</bold> <italic><tp:taxon-name>Odontacolus wallacei</tp:taxon-name></italic>, head, anterior view, female paratype (OSUC 238004) <bold>39</bold> <italic><tp:taxon-name>Odontacolus cardaleae</tp:taxon-name></italic>, vertex, dorsal view, female holotype (OSUC 237936) <bold>40</bold> <italic><tp:taxon-name>Odontacolus heydoni</tp:taxon-name></italic>, vertex, dorsal view, female holotype (OSUC 239203). Scale bars in mm.</p></caption><graphic xmlns:xlink="http://www.w3.org/1999/xlink" xlink:href="ZooKeys-314-001-g010.jpg" position="float" orientation="portrait" xlink:type="simple"/></fig><fn-group><fn id="FN141"><p>141	<ext-link xmlns:xlink="http://www.w3.org/1999/xlink" ext-link-type="uri" xlink:href="http://www.morphbank.net/?id=781378" xlink:type="simple">http://www.morphbank.net/?id=781378</ext-link></p></fn><fn id="FN163"><p>163	<ext-link xmlns:xlink="http://www.w3.org/1999/xlink" ext-link-type="uri" xlink:href="http://www.morphbank.net/?id=781347" xlink:type="simple">http://www.morphbank.net/?id=781347</ext-link></p></fn><fn id="FN63"><p>63	<ext-link xmlns:xlink="http://www.w3.org/1999/xlink" ext-link-type="uri" xlink:href="http://www.morphbank.net/?id=781311" xlink:type="simple">http://www.morphbank.net/?id=781311</ext-link></p></fn><fn id="FN140"><p>140	<ext-link xmlns:xlink="http://www.w3.org/1999/xlink" ext-link-type="uri" xlink:href="http://www.morphbank.net/?id=781379" xlink:type="simple">http://www.morphbank.net/?id=781379</ext-link></p></fn><fn id="FN64"><p>64	<ext-link xmlns:xlink="http://www.w3.org/1999/xlink" ext-link-type="uri" xlink:href="http://hol.osu.edu/map-full.html?id=254271" xlink:type="simple">http://hol.osu.edu/map-full.html?id=254271</ext-link></p></fn></fn-group></tp:treatment-sec></tp:taxon-treatment>
