# Supplementary material for: Systematics of Old World Odontacolus Kieffer s.l. (Hymenoptera, Platygastridae s.l.): parasitoids of spider eggs
Source: Zookeys. 2013 Jul 3;(314):1–151. doi: 10.3897/zookeys.314.3475 (PMC3713344; doi:10.3897/zookeys.314.3475)
Supplement: XML Treatment for Odontacolus irwini [file zookeys.314.3475-treatment19.xml]

<!DOCTYPE tp:taxon-treatment
  PUBLIC "-//TaxonX//DTD Taxonomic Treatment Publishing DTD v0 20100105//EN" "tax-treatment-NSO.dtd">
<tp:taxon-treatment xmlns:tp="http://www.plazi.org/taxpub"><tp:treatment-meta><mixed-citation publication-type="journal"><person-group><name><surname>Valerio</surname><given-names>Alejandro A.</given-names></name><name><surname>Austin</surname><given-names>Andrew D.</given-names></name><name><surname>Masner</surname><given-names>Lubomír</given-names></name><name><surname>Johnson</surname><given-names>Norman F.</given-names></name></person-group><article-title>Systematics of Old World
                    <italic>Odontacolus</italic> Kieffer
                    <italic>s.l.</italic> (Hymenoptera, Platygastridae
                    <italic>s.l.</italic>): parasitoids of spider eggs</article-title><source>Zookeys</source><day>3</day><month>7</month><year>2013</year><volume>2013</volume><issue>314</issue><fpage>1</fpage><lpage>151</lpage><pub-id pub-id-type="doi">10.3897/zookeys.314.3475</pub-id></mixed-citation></tp:treatment-meta><tp:nomenclature><tp:taxon-name>
                            <tp:taxon-name-part taxon-name-part-type="genus">Odontacolus</tp:taxon-name-part>
                            <tp:taxon-name-part taxon-name-part-type="species">irwini</tp:taxon-name-part>
                            <object-id xmlns:xlink="http://www.w3.org/1999/xlink" xlink:type="simple">urn:lsid:zoobank.org:act:FFD246F0-54BE-4DCD-92BD-1C7671D55D35</object-id>
                            <object-id xmlns:xlink="http://www.w3.org/1999/xlink" xlink:type="simple">urn:lsid:biosci.ohio-state.edu:osuc_concepts:254275</object-id>
                            <object-id xmlns:xlink="http://www.w3.org/1999/xlink" xlink:type="simple">http://species-id.net/wiki/Odontacolus_irwini</object-id>
                        </tp:taxon-name><tp:taxon-authority>Valerio &amp; Austin</tp:taxon-authority><tp:taxon-status xmlns:xlink="http://www.w3.org/1999/xlink" xlink:type="simple">sp. n.</tp:taxon-status><xref ref-type="fig" rid="F6">Figures 16</xref><xref ref-type="fig" rid="F34">, 179–184</xref><xref ref-type="fn" rid="FN65">; Morphbank
                            <sup>65</sup></xref></tp:nomenclature><tp:treatment-sec sec-type="Description"><title>Description.</title><p><italic>Female</italic>. Body length: 1.04 mm (n=1). Antenna color: completely yellow. Body color: head and mesosoma dark brown, metasoma honey yellow. Coxae color: yellow. Leg color (excluding coxae): yellow. Fore wing color: slightly infuscate throughout.</p><p><italic>Head</italic>. Size of compound eye: approximately 1/2× height of head. Head shape in lateral view: lower head elongate and broad at mouth, head appearing elongate and somewhat thin. Sculpture of antennal scrobe: weakly granulose throughout. Surface of torular triangle: slightly bulging. Development of central keel on frons: present, short (less than 1/3 of frons height). Sculpture on upper frons below anterior ocellus: granulose throughout. Sculpture of malar space: with weak rugulose sculpture mixed with granulate sculpture. Furrow at lateral portion of antennal scrobe: absent. Mesal surface of vertex: flat to weakly convex. Size of lateral ocelli: normal. Distance between lateral ocellus and occipital carina: 0.5–1.2× maximum ocellar diameter. Lagrimal: absent or minute. Length of OOL: less than or equal to 1/3× width of ocellus. Sculpture of vertex: granulate. Sculpture of occipital carina: weakly crenulate throughout. Distance from occipital carina to orbital carina: at least 2× width of occipital carina. Shape of occipital carina: weakly sinuate medially. Sculpture of occiput: with weak, small granulae. Sculpture of gena: with weak rugulose sculpture and granulate background sculpture.</p><p><italic>Mesosoma</italic>. Dorsal mesosoma in lateral view: convex. Sculpture of pronotal cervical area: with small (at most as large as crenulae on anterior edge of mesoscutum), weakly defined foveae. Sculpture of pronotal lateral area: largely smooth, dorsal margin with dense, weak punctulae. Netrion: present, smooth, well-developed, not looking linear. Notaulus: absent. Length of notaulus: not applicable, notauli absent. Width of notaulus: not applicable, notauli absent. Sculpture of mesoscutum: finely granulose. Sculpture of mesoscutellum: with weak, fine, granulate sculpture. Mesoscutellar profile: mainly flat, anterior and posterior edge at same height or nearly so. Mesoscutellar shape: flat, not depressed. Lateral propodeal area: longitudinally costate. Shape of propodeal anterior spine: short, broad, apex subtriangular. Sculpture of propodeum between anterior spines: smooth or largely smooth. Sculpture of ventral half of mesepisternum: smooth or nearly so. Sculpture of upper 1/4 of mesopleuron: smooth. Metapleural sculpture: smooth.</p><p><italic>Wings</italic>. Stigmal vein: present, elongate, narrow. Campaniform sensilla at distal area of stigmal vein: present.</p><!--PageBreak--><p><italic>Metasoma</italic>. Shape of T1 horn: broad, short. Sculpture of upper portion of T1 horn: longitudinally carinate. Sculpture of posterior portion of T1 horn: largely smooth, with sparse longitudinal carinae. Lateral carinae on T2: absent. Sculpture of T2: meson and posterior margin smooth, otherwise longitudinally costate. Sculpture of T3: weakly coriaceous. Sculpture of S3–S6: mainly smooth, with sparse, setigerous punctulae. S2 anterior carina: absent.</p><p><italic>Male</italic>. Unknown.</p></tp:treatment-sec><tp:treatment-sec sec-type="Diagnosis"><title>Diagnosis.</title><p>This species can be distinguished from <italic><tp:taxon-name>Odontacolus veroae</tp:taxon-name></italic> by the cicatrose sculpture on the posterior sublateral areas of the mesoscutum, the remainder of the sclerite having dense, weak, granulate sculpture; and the large body size (1.47–1.71 mm). Additionally, within the Fijian group of species, <italic><tp:taxon-name>Odontacolus irwini</tp:taxon-name></italic> can be separated from <italic><tp:taxon-name>Odontacolus heratyi</tp:taxon-name></italic> by the wider space between the occipital carina and the ocular carina, and from <italic><tp:taxon-name>Odontacolus schlingeri</tp:taxon-name></italic> by the convex mesosoma.</p></tp:treatment-sec><tp:treatment-sec sec-type="Etymology"><title>Etymology.</title><p>This species is named after the dipterist Dr Mike Irwin, who collected the type series. The epithet is a noun in the genitive case.</p></tp:treatment-sec><tp:treatment-sec sec-type="Link to distribution map"><title>Link to distribution map.</title><p><xref ref-type="fn" rid="FN66">66</xref></p></tp:treatment-sec><tp:treatment-sec sec-type="Material examined"><title>Material examined.</title><p>Holotype female: <bold>FIJI</bold>: Western Div., Ba Prov., Viti Levu Isl., Eteni, FJ_11D, Navai, <named-content xmlns:xlink="http://www.w3.org/1999/xlink" content-type="dwc:verbatimCoordinates" xlink:type="simple">17°37'S, 177°59'E</named-content>, 700m, 24.X–8.XI.2003, Malaise trap, M. Irwin, E. Schlinger &amp; M. Tokota’a, FBA021030 (deposited in BPBM). <italic>Paratypes</italic>: <bold>FIJI</bold>: 3 females, FBA014433 (BPBM), FBA059072 (FNIC); FBA074688 (OSUC).</p></tp:treatment-sec><tp:treatment-sec sec-type="Comments"><title>Comments.</title><p>The holotype is in perfect condition as are the paratypes.</p></tp:treatment-sec><tp:treatment-sec><!--Section generated to contain objects referenced in tp:taxon-treatment.--><fig id="F6" position="float" orientation="portrait"><label>Figures 11–16.</label><caption><p><xref ref-type="fn" rid="FN136">136</xref> <bold>11</bold> <italic><tp:taxon-name>Odontacolus heratyi</tp:taxon-name></italic>, mesosoma, dorsal view, female paratype (FBA014379) <bold>12</bold> <italic><tp:taxon-name>Odontacolus gallowayi</tp:taxon-name></italic>, mesoscutellum, posterodorsal view, femaleholotype (OSUC 237999) <bold>13</bold> <italic><tp:taxon-name>Odontacolus schlingeri</tp:taxon-name></italic>, mesosoma, lateral view, female holotype (FBA104329) <bold>14</bold> <italic><tp:taxon-name>Odontacolus veroae</tp:taxon-name></italic>, mesosoma, lateral view, female paratype (FBA014430) <bold>15</bold> <italic><tp:taxon-name>Odontacolus veroae</tp:taxon-name></italic>, mesosoma, dorsal view, female paratype (FBA081512) <bold>16</bold> <italic><tp:taxon-name>Odontacolus irwini</tp:taxon-name></italic>, mesosoma, dorsal view, female paratype (FBA059072). Scale bars in mm.</p></caption><graphic xmlns:xlink="http://www.w3.org/1999/xlink" xlink:href="ZooKeys-314-001-g006.jpg" position="float" orientation="portrait" xlink:type="simple"/></fig><fig id="F34" position="float" orientation="portrait"><label>Figures 179–184.</label><caption><p><xref ref-type="fn" rid="FN164">164</xref> <italic><tp:taxon-name>Odontacolus irwini</tp:taxon-name></italic>, female paratype (FBA074688) <bold>179</bold> Lateral habitus <bold>180</bold> Dorsal habitus <bold>181</bold> Mesosoma, lateral view <bold>182</bold> Mesosoma, dorsal view <bold>183</bold> Head, anterior view <bold>184</bold> Metasoma, dorsal view. Scale bars in mm.</p></caption><graphic xmlns:xlink="http://www.w3.org/1999/xlink" xlink:href="ZooKeys-314-001-g034.jpg" position="float" orientation="portrait" xlink:type="simple"/></fig><fn-group><fn id="FN136"><p>136	<ext-link xmlns:xlink="http://www.w3.org/1999/xlink" ext-link-type="uri" xlink:href="http://www.morphbank.net/?id=781383" xlink:type="simple">http://www.morphbank.net/?id=781383</ext-link></p></fn><fn id="FN164"><p>164	<ext-link xmlns:xlink="http://www.w3.org/1999/xlink" ext-link-type="uri" xlink:href="http://www.morphbank.net/?id=781348" xlink:type="simple">http://www.morphbank.net/?id=781348</ext-link></p></fn><fn id="FN65"><p>65	<ext-link xmlns:xlink="http://www.w3.org/1999/xlink" ext-link-type="uri" xlink:href="http://www.morphbank.net/?id=781310" xlink:type="simple">http://www.morphbank.net/?id=781310</ext-link></p></fn><fn id="FN66"><p>66	<ext-link xmlns:xlink="http://www.w3.org/1999/xlink" ext-link-type="uri" xlink:href="http://hol.osu.edu/map-full.html?id=254275" xlink:type="simple">http://hol.osu.edu/map-full.html?id=254275</ext-link></p></fn></fn-group></tp:treatment-sec></tp:taxon-treatment>
