# Supplementary material for: Systematics of Old World Odontacolus Kieffer s.l. (Hymenoptera, Platygastridae s.l.): parasitoids of spider eggs
Source: Zookeys. 2013 Jul 3;(314):1–151. doi: 10.3897/zookeys.314.3475 (PMC3713344; doi:10.3897/zookeys.314.3475)
Supplement: XML Treatment for Odontacolus jacksonae [file zookeys.314.3475-treatment20.xml]

<!DOCTYPE tp:taxon-treatment
  PUBLIC "-//TaxonX//DTD Taxonomic Treatment Publishing DTD v0 20100105//EN" "tax-treatment-NSO.dtd">
<tp:taxon-treatment xmlns:tp="http://www.plazi.org/taxpub"><tp:treatment-meta><mixed-citation publication-type="journal"><person-group><name><surname>Valerio</surname><given-names>Alejandro A.</given-names></name><name><surname>Austin</surname><given-names>Andrew D.</given-names></name><name><surname>Masner</surname><given-names>Lubomír</given-names></name><name><surname>Johnson</surname><given-names>Norman F.</given-names></name></person-group><article-title>Systematics of Old World
                    <italic>Odontacolus</italic> Kieffer
                    <italic>s.l.</italic> (Hymenoptera, Platygastridae
                    <italic>s.l.</italic>): parasitoids of spider eggs</article-title><source>Zookeys</source><day>3</day><month>7</month><year>2013</year><volume>2013</volume><issue>314</issue><fpage>1</fpage><lpage>151</lpage><pub-id pub-id-type="doi">10.3897/zookeys.314.3475</pub-id></mixed-citation></tp:treatment-meta><tp:nomenclature><tp:taxon-name>
                            <tp:taxon-name-part taxon-name-part-type="genus">Odontacolus</tp:taxon-name-part>
                            <tp:taxon-name-part taxon-name-part-type="species">jacksonae</tp:taxon-name-part>
                            <object-id xmlns:xlink="http://www.w3.org/1999/xlink" xlink:type="simple">urn:lsid:zoobank.org:act:F80D0041-7F6D-47ED-9D3F-80007373DFB8</object-id>
                            <object-id xmlns:xlink="http://www.w3.org/1999/xlink" xlink:type="simple">urn:lsid:biosci.ohio-state.edu:osuc_concepts:254256</object-id>
                            <object-id xmlns:xlink="http://www.w3.org/1999/xlink" xlink:type="simple">http://species-id.net/wiki/Odontacolus_jacksonae</object-id>
                        </tp:taxon-name><tp:taxon-authority>Valerio &amp; Austin</tp:taxon-authority><tp:taxon-status xmlns:xlink="http://www.w3.org/1999/xlink" xlink:type="simple">sp. n.</tp:taxon-status><xref ref-type="fig" rid="F1">Figures 1</xref><xref ref-type="fig" rid="F10">, 35</xref><xref ref-type="fig" rid="F15">, 65</xref><xref ref-type="fig" rid="F35">, 185–190</xref><xref ref-type="fn" rid="FN67">; Morphbank
                            <sup>67</sup></xref></tp:nomenclature><tp:treatment-sec sec-type="Description"><title>Description.</title><p><italic>Female</italic>. Body length: 1.75 – 1.78 mm (n=2). Antenna color: A1 yellow, otherwise dark brown. Body color: completely dark brown. Coxae color: honey yellow. Leg color (excluding coxae): legs yellow with hind femora honey yellow. Fore wing color: slightly infuscate throughout.</p><!--PageBreak--><p><italic>Head</italic>. Size of compound eye: approximately 1/2× height of head. Head shape in lateral view: lower head elongate and broad at mouth, head appearing elongate and somewhat thin. Sculpture of antennal scrobe: largely smooth ventrally, sparsely granulate ventrally. Surface of torular triangle: slightly bulging. Development of central keel on frons: present, elongate (equal to or greater than 1/3× height of frons), but not reaching anterior ocellus. Sculpture on upper frons below anterior ocellus: with weak rugulose-aciculate sculpture. Sculpture of malar space: with sparse, short fan-like striae, striae not extending into scrobal area, mixed with weak coriaceous sculpture. Furrow at lateral portion of antennal scrobe: absent. Mesal surface of vertex: flat to weakly convex. Size of lateral ocelli: normal. Distance between lateral ocellus and occipital carina: 0.5–1.2× maximum ocellar diameter. Lagrimal: absent or minute. Length of OOL: less than or equal to 1/3× width of ocellus. Sculpture of vertex: granulate. Sculpture of occipital carina: weakly crenulate throughout. Distance from occipital carina to orbital carina: contiguous or nearly so, subequal to width of occipital carina. Shape of occipital carina: simply arcuate medially. Sculpture of occiput: with weakly rugulo aciculate sculpture. Sculpture of gena: granulose.</p><p><italic>Mesosoma</italic>. Dorsal mesosoma in lateral view: convex. Sculpture of pronotal cervical area: with small (at most as large as crenulae on anterior edge of mesoscutum), well-defined foveae. Sculpture of pronotal lateral area: dorsally punctate, otherwise smooth. Netrion: present, smooth, linear. Notaulus: present, simple. Length of notaulus: approximately less than or equal to 1/3 of length of mesoscutum. Width of notaulus: narrow (notaulus width less than or equal to half the width of tegula). Sculpture of mesoscutum: finely granulose. Sculpture of mesoscutellum: granulose. Mesoscutellar profile: mainly flat, anterior and posterior edge at same height or nearly so. Mesoscutellar shape: flat, not depressed. Lateral propodeal area: coarsely rugulose. Shape of propodeal anterior spine: elongate, narrow, apex sharply acute. Sculpture of propodeum between anterior spines: smooth or largely smooth. Sculpture of ventral half of mesepisternum: weakly, finely coriaceous. Sculpture of upper 1/4 of mesopleuron: densely longitudinally costate across entire width. Metapleural sculpture: largely smooth except lower half with longitudinal carinae.</p><p><italic>Wings</italic>. Stigmal vein: present, elongate, narrow. Campaniform sensilla at distal area of stigmal vein: present.</p><p><italic>Metasoma</italic>. Shape of T1 horn: narrow, elongate. Sculpture of upper portion of T1 horn: longitudinally carinate. Sculpture of posterior portion of T1 horn: longitudinally carinate. Lateral carinae on T2: present, poorly defined. Sculpture of T2: finely longitudinally costate, granulate laterally. Sculpture of T3: smooth mesally, area flanking mesal smooth area weakly costate in anterior third, otherwise weakly coriaceous. Sculpture of S3–S6: S3 weakly granulose, S4–S6 weakly, finely coriaceous. S2 anterior carina: present, cristate, interrupted medially.</p><p><italic>Male</italic>. Unknown.</p></tp:treatment-sec><tp:treatment-sec sec-type="Diagnosis"><title>Diagnosis.</title><p>Within the group of species with a netrion present, the occipital carina almost touching the orbital carina, and having a sculptured gena, <italic><tp:taxon-name>Odontacolus jacksonae</tp:taxon-name></italic> can be separated from <italic><tp:taxon-name>Odontacolus gentingensis</tp:taxon-name></italic> by having a reduced lagrimal; in <italic><tp:taxon-name>Odontacolus gentingensis</tp:taxon-name></italic> the lagrimal is larger and very conspicuous.</p></tp:treatment-sec><tp:treatment-sec sec-type="Etymology"><title>Etymology.</title><p>This species is named after Ms Dorothy Jackson, who collected <tp:taxon-name>Hymenoptera</tp:taxon-name> for the BMNH in Cameroon, including this species. The epithet is a noun in the genitive case.</p></tp:treatment-sec><tp:treatment-sec sec-type="Link to distribution map"><title>Link to distribution map.</title><p><xref ref-type="fn" rid="FN68">68</xref></p></tp:treatment-sec><tp:treatment-sec sec-type="Material examined"><title>Material examined.</title><p>Holotype female: <bold>CAMEROON</bold>: Nkoemvom, IV-1980–V-1980, D. Jackson, OSUC 238415 (deposited in BMNH). <italic>Paratypes</italic>: (17 females) <bold>CAMEROON</bold>: 13 females, OSUC 238414, 238416, 238432–238433, 238440–238441, 238443, 321892–321893, 321896(BMNH); OSUC 321898(WINC); OSUC 238420, 238434 (CNCI). <bold>GUINEA</bold>: 2 females, OSUC 238417 (BMNH); OSUC 238431 (CNCI). <bold>MADAGASCAR</bold>: 2 females, CASENT 2079143 (CASC); OSUC 229796 (OSUC).</p></tp:treatment-sec><tp:treatment-sec sec-type="Comments"><title>Comments.</title><p>The holotype is in perfect condition as are the paratypes.</p><!--PageBreak--></tp:treatment-sec><tp:treatment-sec><!--Section generated to contain objects referenced in tp:taxon-treatment.--><fig id="F1" position="float" orientation="portrait"><label>Figure 1.</label><caption><p>Representation of theexternal shape of T1 horn (T1H), shape of the ovipositor shaft (OS) and invaginated intersegmental membrane (IM) for <italic><tp:taxon-name>Idris</tp:taxon-name></italic> sp. (<bold>A</bold>) <italic><tp:taxon-name>Idris (Ceratobaeus)</tp:taxon-name></italic> sp. (<bold>B</bold>) and <italic><tp:taxon-name>Odontacolus</tp:taxon-name></italic> sp. (<bold>C</bold>).</p></caption><graphic xmlns:xlink="http://www.w3.org/1999/xlink" xlink:href="ZooKeys-314-001-g001.jpg" position="float" orientation="portrait" xlink:type="simple"/></fig><fig id="F10" position="float" orientation="portrait"><label>Figures 35–40.</label><caption><p><xref ref-type="fn" rid="FN140">140</xref> <bold>35</bold> <italic><tp:taxon-name>Odontacolus jacksonae</tp:taxon-name></italic>, lagrimal, lateral view, female paratype (OSUC 238416) <bold>36</bold> <italic><tp:taxon-name>Odontacolus gentingensis</tp:taxon-name></italic>, lagrimal, lateral view, female holotype (OSUC 237935) <bold>37</bold> <italic><tp:taxon-name>Odontacolus wallacei</tp:taxon-name></italic>, vertex, dorsal view, female holotype (OSUC 238001) <bold>38</bold> <italic><tp:taxon-name>Odontacolus wallacei</tp:taxon-name></italic>, head, anterior view, female paratype (OSUC 238004) <bold>39</bold> <italic><tp:taxon-name>Odontacolus cardaleae</tp:taxon-name></italic>, vertex, dorsal view, female holotype (OSUC 237936) <bold>40</bold> <italic><tp:taxon-name>Odontacolus heydoni</tp:taxon-name></italic>, vertex, dorsal view, female holotype (OSUC 239203). Scale bars in mm.</p></caption><graphic xmlns:xlink="http://www.w3.org/1999/xlink" xlink:href="ZooKeys-314-001-g010.jpg" position="float" orientation="portrait" xlink:type="simple"/></fig><fig id="F15" position="float" orientation="portrait"><label>Figures 65–70.</label><caption><p><xref ref-type="fn" rid="FN145">145</xref> <bold>65</bold> <italic><tp:taxon-name>Odontacolus jacksonae</tp:taxon-name></italic>, S2, ventral view, female paratype (OSUC 238416) <bold>66</bold> <italic><tp:taxon-name>Odontacolus africanus</tp:taxon-name></italic>, S2, ventral view, female paratype (OSUC 238722) <bold>67</bold> <italic><tp:taxon-name>Odontacolus berryae</tp:taxon-name></italic>, S2, ventral view, female paratype (OSUC 238560) <bold>68</bold> <italic><tp:taxon-name>Odontacolus gallowayi</tp:taxon-name></italic>, S2, ventral view, female holotype (OSUC 237999) <bold>69</bold> <italic><tp:taxon-name>Odontacolus anningae</tp:taxon-name></italic>, S2, ventral view, female holotype (OSUC 238445) <bold>70</bold> <italic><tp:taxon-name>Odontacolus baeri</tp:taxon-name></italic>, S2, ventral view, female holotype (OSUC 238430).Scale bars in mm.</p></caption><graphic xmlns:xlink="http://www.w3.org/1999/xlink" xlink:href="ZooKeys-314-001-g015.jpg" position="float" orientation="portrait" xlink:type="simple"/></fig><fig id="F35" position="float" orientation="portrait"><label>Figures 185–190.</label><caption><p><xref ref-type="fn" rid="FN165">165</xref> <italic><tp:taxon-name>Odontacolus jacksonae</tp:taxon-name></italic>, female holotype (OSUC 238415) <bold>185</bold> Lateral habitus <bold>186</bold> Dorsal habitus <bold>187</bold> Mesosoma, lateral view <bold>188</bold> Mesosoma, dorsal view <bold>189</bold> Head, anterior view <bold>190</bold> Metasoma, dorsal view. Scale bars in mm.</p></caption><graphic xmlns:xlink="http://www.w3.org/1999/xlink" xlink:href="ZooKeys-314-001-g035.jpg" position="float" orientation="portrait" xlink:type="simple"/></fig><fn-group><fn id="FN140"><p>140	<ext-link xmlns:xlink="http://www.w3.org/1999/xlink" ext-link-type="uri" xlink:href="http://www.morphbank.net/?id=781379" xlink:type="simple">http://www.morphbank.net/?id=781379</ext-link></p></fn><fn id="FN145"><p>145	<ext-link xmlns:xlink="http://www.w3.org/1999/xlink" ext-link-type="uri" xlink:href="http://www.morphbank.net/?id=781374" xlink:type="simple">http://www.morphbank.net/?id=781374</ext-link></p></fn><fn id="FN165"><p>165	<ext-link xmlns:xlink="http://www.w3.org/1999/xlink" ext-link-type="uri" xlink:href="http://www.morphbank.net/?id=781349" xlink:type="simple">http://www.morphbank.net/?id=781349</ext-link></p></fn><fn id="FN67"><p>67	<ext-link xmlns:xlink="http://www.w3.org/1999/xlink" ext-link-type="uri" xlink:href="http://www.morphbank.net/?id=781309" xlink:type="simple">http://www.morphbank.net/?id=781309</ext-link></p></fn><fn id="FN68"><p>68	<ext-link xmlns:xlink="http://www.w3.org/1999/xlink" ext-link-type="uri" xlink:href="http://hol.osu.edu/map-full.html?id=254256" xlink:type="simple">http://hol.osu.edu/map-full.html?id=254256</ext-link></p></fn></fn-group></tp:treatment-sec></tp:taxon-treatment>
