# Supplementary material for: Systematics of Old World Odontacolus Kieffer s.l. (Hymenoptera, Platygastridae s.l.): parasitoids of spider eggs
Source: Zookeys. 2013 Jul 3;(314):1–151. doi: 10.3897/zookeys.314.3475 (PMC3713344; doi:10.3897/zookeys.314.3475)
Supplement: XML Treatment for Odontacolus kiau [file zookeys.314.3475-treatment21.xml]

<!DOCTYPE tp:taxon-treatment
  PUBLIC "-//TaxonX//DTD Taxonomic Treatment Publishing DTD v0 20100105//EN" "tax-treatment-NSO.dtd">
<tp:taxon-treatment xmlns:tp="http://www.plazi.org/taxpub"><tp:treatment-meta><mixed-citation publication-type="journal"><person-group><name><surname>Valerio</surname><given-names>Alejandro A.</given-names></name><name><surname>Austin</surname><given-names>Andrew D.</given-names></name><name><surname>Masner</surname><given-names>Lubomír</given-names></name><name><surname>Johnson</surname><given-names>Norman F.</given-names></name></person-group><article-title>Systematics of Old World
                    <italic>Odontacolus</italic> Kieffer
                    <italic>s.l.</italic> (Hymenoptera, Platygastridae
                    <italic>s.l.</italic>): parasitoids of spider eggs</article-title><source>Zookeys</source><day>3</day><month>7</month><year>2013</year><volume>2013</volume><issue>314</issue><fpage>1</fpage><lpage>151</lpage><pub-id pub-id-type="doi">10.3897/zookeys.314.3475</pub-id></mixed-citation></tp:treatment-meta><tp:nomenclature><tp:taxon-name>
                            <tp:taxon-name-part taxon-name-part-type="genus">Odontacolus</tp:taxon-name-part>
                            <tp:taxon-name-part taxon-name-part-type="species">kiau</tp:taxon-name-part>
                            <object-id xmlns:xlink="http://www.w3.org/1999/xlink" xlink:type="simple">urn:lsid:zoobank.org:act:EEC2DDAA-3DB7-4427-AF41-30B897C3BA96</object-id>
                            <object-id xmlns:xlink="http://www.w3.org/1999/xlink" xlink:type="simple">urn:lsid:biosci.ohio-state.edu:osuc_concepts:280211</object-id>
                            <object-id xmlns:xlink="http://www.w3.org/1999/xlink" xlink:type="simple">http://species-id.net/wiki/Odontacolus–kiau</object-id>
                        </tp:taxon-name><tp:taxon-authority>Valerio &amp; Austin</tp:taxon-authority><tp:taxon-status xmlns:xlink="http://www.w3.org/1999/xlink" xlink:type="simple">sp. n.</tp:taxon-status><xref ref-type="fig" rid="F14">Figures 59</xref><xref ref-type="fig" rid="F36">, 191–196</xref><xref ref-type="fn" rid="FN69">; Morphbank
                            <sup>69</sup></xref></tp:nomenclature><tp:treatment-sec sec-type="Description"><title>Description.</title><p><italic>Female</italic>. Body length: 1.68 mm (n=1). Antenna color: completely yellow. Body color: completely dark brown. Coxae color: dark brown. Leg color (excluding coxae): honey yellow. Fore wing color: slightly infuscate throughout.</p><p><italic>Head</italic>. Size of compound eye: approximately 1/2× height of head. Head shape in lateral view: lower head elongate and broad at mouth, head appearing elongate and somewhat thin. Sculpture of antennal scrobe: largely smooth ventrally, dorsally with sinuate, transverse ridges.Surface of torular triangle: flat. Development of central keel on frons: present, short (less than 1/3 of frons height). Sculpture on upper frons below anterior ocellus: with sparse, transverse costae mixed with weak, dense granulae. Sculpture of malar space: weakly rugulose throughout, without fan-like striae. Furrow at lateral portion of antennal scrobe: absent. Mesal surface of vertex: flat to weakly convex. Size of lateral ocelli: large. Distance between lateral ocellus and occipital carina: 0.5–1.2× maximum ocellar diameter. Lagrimal: absent or minute. Length of OOL: less than or equal to 1/3× width of ocellus. Sculpture of vertex: granulate. Sculpture of occipital carina: weakly crenulate throughout. Distance from occipital carina to orbital carina: at least 2× width of occipital carina. Shape of occipital carina: simply arcuate medially. Sculpture of occiput: with weakly rugulo aciculate sculpture. Sculpture of gena: granulose.</p><p><italic>Mesosoma</italic>. Dorsal mesosoma in lateral view: convex. Sculpture of pronotal cervical area: with small (at most as large as crenulae on anterior edge of mesoscutum), well-defined foveae. Sculpture of pronotal lateral area: coriaceous. Netrion: present, smooth, well developed, sub-obovate. Notaulus: present, simple. Length of notaulus: approximately less than or equal to 1/3 of length of mesoscutum. Width of notaulus: narrow (notaulus width less than or equal to half the width of tegula). Sculpture of mesoscutum: weakly rugulose mixed with weak granulae. Sculpture of mesoscutellum: granulose. Mesoscutellar profile: elevated, anterior margin higher than posterior. Mesoscutellar shape: flat, not depressed. Lateral propodeal area: densely, finely rugulose. Shape of propodeal anterior spine: short, broad, apex rounded. Sculpture of propodeum between anterior spines: smooth or largely smooth. Sculpture of ventral half of mesepisternum: smooth or nearly so. Sculpture of upper 1/4 of mesopleuron: densely longitudinally costate across entire width. Metapleural sculpture: mainly with weak coriaceous sculpture, lower 1/3 without longitudinal costae.</p><p><italic>Wings</italic>. Stigmal vein: present, elongate, narrow. Campaniform sensilla at distal area of stigmal vein: present.</p><!--PageBreak--><p><italic>Metasoma</italic>. Shape of T1 horn: narrow, elongate. Sculpture of upper portion of T1 horn: longitudinally carinate. Sculpture of posterior portion of T1 horn: largely smooth, with sparse longitudinal carinae. Lateral carinae on T2: present, well-defined. Sculpture of T2: longitudinally costate on weak coriaceous background. Sculpture of T3: weakly coriaceous. Sculpture of S3–S6: S3 weakly granulose, S4–S6 weakly, finely coriaceous. S2 anterior carina: absent.</p><p><italic>Male</italic>. Unknown.</p></tp:treatment-sec><tp:treatment-sec sec-type="Diagnosis"><title>Diagnosis.</title><p><italic><tp:taxon-name>Odontacolus kiau</tp:taxon-name></italic> is very similar to <italic><tp:taxon-name>Odontacolus whitfieldi</tp:taxon-name></italic>, but the former lacks an anterior transverse carina on S2; <italic><tp:taxon-name>Odontacolus whitfieldi</tp:taxon-name></italic> has this carina complete and cristate. Thesespecies belong to a group that have short, smooth notauli, a well-defined netrion, a central keel on the frons, and the sculpture of the frons always has transverse costae. Additionally, <italic><tp:taxon-name>Odontacolus kiau</tp:taxon-name></italic> can be separated from <italic><tp:taxon-name>Odontacolus mayri</tp:taxon-name></italic> by the dark brown coxae and the slightly bulging torular triangle observed on the former; in <italic><tp:taxon-name>Odontacolus mayri</tp:taxon-name></italic> the coxae are yellow and the torular triangle is flat.</p></tp:treatment-sec><tp:treatment-sec sec-type="Etymology"><title>Etymology.</title><p>This species is named after the East New Britain word ‘kiau’ (in Kuanua language) which means ‘egg’, and refers to the stage of the host parasitized by <italic><tp:taxon-name>Odontacolus</tp:taxon-name></italic>. The name is used as a noun in apposition.</p></tp:treatment-sec><tp:treatment-sec sec-type="Link to distribution map"><title>Link to distribution map.</title><p><xref ref-type="fn" rid="FN70">70</xref></p></tp:treatment-sec><tp:treatment-sec sec-type="Material examined"><title>Material examined.</title><p>Holotype female: <bold>PAPUA NEW GUINEA</bold>: East New Britain Prov., DPI base camp, Baining Mountains, <named-content xmlns:xlink="http://www.w3.org/1999/xlink" content-type="dwc:verbatimCoordinates" xlink:type="simple">04°26.36'S, 151°49.02'E</named-content>, 28.X–11.XI.1999, flight intercept trap, A. Mararuai &amp; M. Kalamen, OSUC 239159 (deposited in CNCI).</p></tp:treatment-sec><tp:treatment-sec sec-type="Comments"><title>Comments.</title><p>The holotype is in perfect condition.</p></tp:treatment-sec><tp:treatment-sec><!--Section generated to contain objects referenced in tp:taxon-treatment.--><fig id="F14" position="float" orientation="portrait"><label>Figures 59–64.</label><caption><p><xref ref-type="fn" rid="FN144">144</xref> <bold>59</bold> <italic><tp:taxon-name>Odontacolus kiau</tp:taxon-name></italic>, S2, ventral view, femaleholotype (OSUC 239159) <bold>60</bold> <italic><tp:taxon-name>Odontacolus veroae</tp:taxon-name></italic>, S2, ventral view, female paratype (FBA030106) <bold>61</bold> <italic><tp:taxon-name>Odontacolus australiensis</tp:taxon-name></italic>, S2, ventral view, female paratype (OSUC 239118) <bold>62</bold> <italic><tp:taxon-name>Odontacolus zborowskii</tp:taxon-name></italic>, S2, ventral view, female paratype (OSUC 237945) <bold>63</bold> <italic><tp:taxon-name>Odontacolus darwini</tp:taxon-name></italic>, S2, ventral view, female paratype (UCRENT 135138) <bold>64</bold> <italic><tp:taxon-name>Odontacolus lamarcki</tp:taxon-name></italic>, S2, ventral view, femaleholotype (OSUC 339597). Scale bars in mm.</p></caption><graphic xmlns:xlink="http://www.w3.org/1999/xlink" xlink:href="ZooKeys-314-001-g014.jpg" position="float" orientation="portrait" xlink:type="simple"/></fig><fig id="F36" position="float" orientation="portrait"><label>Figures 191–196.</label><caption><p><xref ref-type="fn" rid="FN166">166</xref> <italic><tp:taxon-name>Odontacolus kiau</tp:taxon-name></italic>, female holotype (OSUC 239159) <bold>191</bold> Lateral habitus <bold>192</bold> Dorsal habitus <bold>193</bold> Mesosoma, lateral view <bold>194</bold> Mesosoma, dorsal view <bold>195</bold> Head, anterior view <bold>196</bold> Metasoma, dorsal view. Scale bars in mm.</p></caption><graphic xmlns:xlink="http://www.w3.org/1999/xlink" xlink:href="ZooKeys-314-001-g036.jpg" position="float" orientation="portrait" xlink:type="simple"/></fig><fn-group><fn id="FN144"><p>144	<ext-link xmlns:xlink="http://www.w3.org/1999/xlink" ext-link-type="uri" xlink:href="http://www.morphbank.net/?id=781375" xlink:type="simple">http://www.morphbank.net/?id=781375</ext-link></p></fn><fn id="FN166"><p>166	<ext-link xmlns:xlink="http://www.w3.org/1999/xlink" ext-link-type="uri" xlink:href="http://www.morphbank.net/?id=781350" xlink:type="simple">http://www.morphbank.net/?id=781350</ext-link></p></fn><fn id="FN69"><p>69	<ext-link xmlns:xlink="http://www.w3.org/1999/xlink" ext-link-type="uri" xlink:href="http://www.morphbank.net/?id=781308" xlink:type="simple">http://www.morphbank.net/?id=781308</ext-link></p></fn><fn id="FN70"><p>70	<ext-link xmlns:xlink="http://www.w3.org/1999/xlink" ext-link-type="uri" xlink:href="http://hol.osu.edu/map-full.html?id=280211" xlink:type="simple">http://hol.osu.edu/map-full.html?id=280211</ext-link></p></fn></fn-group></tp:treatment-sec></tp:taxon-treatment>
