# Supplementary material for: Systematics of Old World Odontacolus Kieffer s.l. (Hymenoptera, Platygastridae s.l.): parasitoids of spider eggs
Source: Zookeys. 2013 Jul 3;(314):1–151. doi: 10.3897/zookeys.314.3475 (PMC3713344; doi:10.3897/zookeys.314.3475)
Supplement: XML Treatment for Odontacolus lamarcki [file zookeys.314.3475-treatment22.xml]

<!DOCTYPE tp:taxon-treatment
  PUBLIC "-//TaxonX//DTD Taxonomic Treatment Publishing DTD v0 20100105//EN" "tax-treatment-NSO.dtd">
<tp:taxon-treatment xmlns:tp="http://www.plazi.org/taxpub"><tp:treatment-meta><mixed-citation publication-type="journal"><person-group><name><surname>Valerio</surname><given-names>Alejandro A.</given-names></name><name><surname>Austin</surname><given-names>Andrew D.</given-names></name><name><surname>Masner</surname><given-names>Lubomír</given-names></name><name><surname>Johnson</surname><given-names>Norman F.</given-names></name></person-group><article-title>Systematics of Old World
                    <italic>Odontacolus</italic> Kieffer
                    <italic>s.l.</italic> (Hymenoptera, Platygastridae
                    <italic>s.l.</italic>): parasitoids of spider eggs</article-title><source>Zookeys</source><day>3</day><month>7</month><year>2013</year><volume>2013</volume><issue>314</issue><fpage>1</fpage><lpage>151</lpage><pub-id pub-id-type="doi">10.3897/zookeys.314.3475</pub-id></mixed-citation></tp:treatment-meta><tp:nomenclature><tp:taxon-name>
                            <tp:taxon-name-part taxon-name-part-type="genus">Odontacolus</tp:taxon-name-part>
                            <tp:taxon-name-part taxon-name-part-type="species">lamarcki</tp:taxon-name-part>
                            <object-id xmlns:xlink="http://www.w3.org/1999/xlink" xlink:type="simple">urn:lsid:zoobank.org:act:A7EDDF35-0A42-47C0-AB41-14FCA5812BBD</object-id>
                            <object-id xmlns:xlink="http://www.w3.org/1999/xlink" xlink:type="simple">urn:lsid:biosci.ohio-state.edu:osuc_concepts:280244</object-id>
                            <object-id xmlns:xlink="http://www.w3.org/1999/xlink" xlink:type="simple">http://species-id.net/wiki/Odontacolus_lamarcki</object-id>
                        </tp:taxon-name><tp:taxon-authority>Valerio &amp; Austin</tp:taxon-authority><tp:taxon-status xmlns:xlink="http://www.w3.org/1999/xlink" xlink:type="simple">sp. n.</tp:taxon-status><xref ref-type="fig" rid="F11">Figures 45</xref><xref ref-type="fig" rid="F15">, 66</xref><xref ref-type="fig" rid="F37">, 197–202</xref><xref ref-type="fn" rid="FN71">; Morphbank
                            <sup>71</sup></xref></tp:nomenclature><tp:treatment-sec sec-type="Description"><title>Description.</title><p><italic>Female</italic>. Body length: 1.19 mm (n=1). Antenna color: completely yellow. Body color: head and metasoma honey yellow except for T1 horn which is darker than remainder of metasoma color, mesosoma yellow. Coxae color: whitish yellow. Leg color (excluding coxae): yellow. Fore wing color: slightly infuscate throughout.</p><!--PageBreak--><p><italic>Head</italic>. Size of compound eye: approximately 1/2× height of head. Head shape in lateral view: lower head elongate and broad at mouth, head appearing elongate and somewhat thin. Sculpture of antennal scrobe: largely smooth ventrally, dorsally with sinuate, transverse ridges. Surface of torular triangle: slightly bulging. Development of central keel on frons: completely absent. Sculpture on upper frons below anterior ocellus: granulose throughout. Sculpture of malar space: granulose throughout. Furrow at lateral portion of antennal scrobe: absent. Mesal surface of vertex: flat to weakly convex. Size of lateral ocelli: normal. Distance between lateral ocellus and occipital carina: 0.5–1.2× maximum ocellar diameter. Lagrimal: absent or minute. Length of OOL: less than or equal to 1/3× width of ocellus. Sculpture of vertex: granulate. Sculpture of occipital carina: weakly crenulate throughout. Distance from occipital carina to orbital carina: at least 2× width of occipital carina. Shape of occipital carina: simply arcuate medially. Sculpture of occiput: with weak, small granulae. Sculpture of gena: granulose.</p><p><italic>Mesosoma</italic>. Dorsal mesosoma in lateral view: convex. Sculpture of pronotal cervical area: with small (at most as large as crenulae on anterior edge of mesoscutum), weakly defined foveae. Sculpture of pronotal lateral area: upper 1/3 granulose, lower 1/3 with transverse foveae, otherwise smooth. Netrion: present, smooth, well developed, sub-obovate. Notaulus: present, simple. Length of notaulus: approximately less than or equal to 1/3 of length of mesoscutum. Width of notaulus: narrow (notaulus width less than or equal to half the width of tegula). Sculpture of mesoscutum: weakly rugulose mixed with weak granulae. Sculpture of mesoscutellum: granulose. Mesoscutellar profile: mainly flat, anterior and posterior edge at same height or nearly so. Mesoscutellar shape: flat, not depressed. Lateral propodeal area: longitudinally costate. Shape of propodeal anterior spine: elongate, narrow, apex rounded. Sculpture of propodeum between anterior spines: smooth or largely smooth. Sculpture of ventral half of mesepisternum: smooth or nearly so. Sculpture of upper 1/4 of mesopleuron: densely longitudinally costate across half width. Metapleural sculpture: largely smooth except lower half with longitudinal carinae.</p><p><italic>Wings</italic>. Stigmal vein: present, elongate, narrow. Campaniform sensilla at distal area of stigmal vein: present.</p><p><italic>Metasoma</italic>. Shape of T1 horn: broad, short. Sculpture of upper portion of T1 horn: longitudinally carinate. Sculpture of posterior portion of T1 horn: largely smooth, with sparse longitudinal carinae. Lateral carinae on T2: present, well-defined. Sculpture of T2: largely weakly coriaceous mixed with longitudinal costae, meson coriaceous. Sculpture of T3: smooth mesally, otherwise weakly coriaceous. Sculpture of S3–S6: finely, weakly coriaceous. S2 anterior carina: present, cristate, uninterrupted.</p><p><italic>Male</italic>. Unknown.</p></tp:treatment-sec><tp:treatment-sec sec-type="Diagnosis"><title>Diagnosis.</title><p>Along with <italic><tp:taxon-name>Odontacolus wallacei</tp:taxon-name></italic> this is the only other species without a medial facial keel in combination with a well-defined netrion, and the occipital carina being separated from the orbital carina. <italic><tp:taxon-name>Odontacolus lamarcki</tp:taxon-name></italic> can be separated from <italic><tp:taxon-name>Odontacolus wallacei</tp:taxon-name></italic> by the short distance between the occipital carina and the lateral ocellus (approximately less than or equal to 0.6× ocellus diameter); in <italic><tp:taxon-name>Odontacolus wallacei</tp:taxon-name></italic> the distance between the occipital carina and the lateral ocellus is approximately equal to or greater than 1.2×.</p></tp:treatment-sec><tp:treatment-sec sec-type="Etymology"><title>Etymology.</title><p>This species is named after the great French zoologist Jean-Baptiste Lamarck. The epithet is a noun in the genitive case.</p></tp:treatment-sec><tp:treatment-sec sec-type="Link to distribution map"><title>Link to distribution map.</title><p><xref ref-type="fn" rid="FN72">72</xref></p></tp:treatment-sec><tp:treatment-sec sec-type="Material examined"><title>Material examined.</title><p>Holotype female: <bold>THAILAND</bold>: Phetchabun Prov., mixed deciduous forest, T1398, Khao Kho National Park, <named-content xmlns:xlink="http://www.w3.org/1999/xlink" content-type="dwc:verbatimCoordinates" xlink:type="simple">16°39.589'N, 101°08.185'E</named-content>, 168m, 19.I–26.I.2007, Malaise trap, S. Chachumnan &amp; S. Singtong, OSUC 339597 (deposited in QSBG).</p></tp:treatment-sec><tp:treatment-sec sec-type="Comments"><title>Comments.</title><p>The holotype specimen is in good condition.</p><!--PageBreak--></tp:treatment-sec><tp:treatment-sec><!--Section generated to contain objects referenced in tp:taxon-treatment.--><fig id="F11" position="float" orientation="portrait"><label>Figures 41–46.</label><caption><p><xref ref-type="fn" rid="FN141">141</xref> <bold>41</bold> <italic><tp:taxon-name>Odontacolus heydoni</tp:taxon-name></italic>, head, anterior view, female paratype (OSUC 268731) <bold>42</bold> <italic><tp:taxon-name>Odontacolus heydoni</tp:taxon-name></italic>, mesoscutum, dorsal view, female paratype (OSUC 268731) <bold>43</bold> <italic><tp:taxon-name>Odontacolus dayi</tp:taxon-name></italic>, vertex, dorsolateral view, female holotype (OSUC 238418) <bold>44</bold> <italic><tp:taxon-name>Odontacolus longiceps</tp:taxon-name></italic>, mesoscutum, dorsal view, female holotype (BMNH TYPE HYM 9400) <bold>45</bold> <italic><tp:taxon-name>Odontacolus lamarcki</tp:taxon-name></italic>, head, dorsal view, female holotype (OSUC 339597) <bold>46</bold> <italic><tp:taxon-name>Odontacolus sharkeyi</tp:taxon-name></italic>, head, anterior view, female holotype (OSUC 321869). Scale bars in mm.</p></caption><graphic xmlns:xlink="http://www.w3.org/1999/xlink" xlink:href="ZooKeys-314-001-g011.jpg" position="float" orientation="portrait" xlink:type="simple"/></fig><fig id="F15" position="float" orientation="portrait"><label>Figures 65–70.</label><caption><p><xref ref-type="fn" rid="FN145">145</xref> <bold>65</bold> <italic><tp:taxon-name>Odontacolus jacksonae</tp:taxon-name></italic>, S2, ventral view, female paratype (OSUC 238416) <bold>66</bold> <italic><tp:taxon-name>Odontacolus africanus</tp:taxon-name></italic>, S2, ventral view, female paratype (OSUC 238722) <bold>67</bold> <italic><tp:taxon-name>Odontacolus berryae</tp:taxon-name></italic>, S2, ventral view, female paratype (OSUC 238560) <bold>68</bold> <italic><tp:taxon-name>Odontacolus gallowayi</tp:taxon-name></italic>, S2, ventral view, female holotype (OSUC 237999) <bold>69</bold> <italic><tp:taxon-name>Odontacolus anningae</tp:taxon-name></italic>, S2, ventral view, female holotype (OSUC 238445) <bold>70</bold> <italic><tp:taxon-name>Odontacolus baeri</tp:taxon-name></italic>, S2, ventral view, female holotype (OSUC 238430).Scale bars in mm.</p></caption><graphic xmlns:xlink="http://www.w3.org/1999/xlink" xlink:href="ZooKeys-314-001-g015.jpg" position="float" orientation="portrait" xlink:type="simple"/></fig><fig id="F37" position="float" orientation="portrait"><label>Figures 197–202.</label><caption><p><xref ref-type="fn" rid="FN167">167</xref> <italic><tp:taxon-name>Odontacolus lamarcki</tp:taxon-name></italic>, female holotype (OSUC 339597) <bold>197</bold> Lateral habitus <bold>198</bold> Dorsal habitus <bold>199</bold> Mesosoma, lateral view <bold>200</bold> Mesosoma, dorsal view <bold>201</bold> Head, anterior view <bold>202</bold> Metasoma, dorsal view. Scale bars in mm.</p></caption><graphic xmlns:xlink="http://www.w3.org/1999/xlink" xlink:href="ZooKeys-314-001-g037.jpg" position="float" orientation="portrait" xlink:type="simple"/></fig><fn-group><fn id="FN141"><p>141	<ext-link xmlns:xlink="http://www.w3.org/1999/xlink" ext-link-type="uri" xlink:href="http://www.morphbank.net/?id=781378" xlink:type="simple">http://www.morphbank.net/?id=781378</ext-link></p></fn><fn id="FN145"><p>145	<ext-link xmlns:xlink="http://www.w3.org/1999/xlink" ext-link-type="uri" xlink:href="http://www.morphbank.net/?id=781374" xlink:type="simple">http://www.morphbank.net/?id=781374</ext-link></p></fn><fn id="FN167"><p>167	<ext-link xmlns:xlink="http://www.w3.org/1999/xlink" ext-link-type="uri" xlink:href="http://www.morphbank.net/?id=781351" xlink:type="simple">http://www.morphbank.net/?id=781351</ext-link></p></fn><fn id="FN71"><p>71	<ext-link xmlns:xlink="http://www.w3.org/1999/xlink" ext-link-type="uri" xlink:href="http://www.morphbank.net/?id=781307" xlink:type="simple">http://www.morphbank.net/?id=781307</ext-link></p></fn><fn id="FN72"><p>72	<ext-link xmlns:xlink="http://www.w3.org/1999/xlink" ext-link-type="uri" xlink:href="http://hol.osu.edu/map-full.html?id=280244" xlink:type="simple">http://hol.osu.edu/map-full.html?id=280244</ext-link></p></fn></fn-group></tp:treatment-sec></tp:taxon-treatment>
