# Supplementary material for: Systematics of Old World Odontacolus Kieffer s.l. (Hymenoptera, Platygastridae s.l.): parasitoids of spider eggs
Source: Zookeys. 2013 Jul 3;(314):1–151. doi: 10.3897/zookeys.314.3475 (PMC3713344; doi:10.3897/zookeys.314.3475)
Supplement: XML Treatment for Odontacolus madagascarensis [file zookeys.314.3475-treatment24.xml]

<!DOCTYPE tp:taxon-treatment
  PUBLIC "-//TaxonX//DTD Taxonomic Treatment Publishing DTD v0 20100105//EN" "tax-treatment-NSO.dtd">
<tp:taxon-treatment xmlns:tp="http://www.plazi.org/taxpub"><tp:treatment-meta><mixed-citation publication-type="journal"><person-group><name><surname>Valerio</surname><given-names>Alejandro A.</given-names></name><name><surname>Austin</surname><given-names>Andrew D.</given-names></name><name><surname>Masner</surname><given-names>Lubomír</given-names></name><name><surname>Johnson</surname><given-names>Norman F.</given-names></name></person-group><article-title>Systematics of Old World
                    <italic>Odontacolus</italic> Kieffer
                    <italic>s.l.</italic> (Hymenoptera, Platygastridae
                    <italic>s.l.</italic>): parasitoids of spider eggs</article-title><source>Zookeys</source><day>3</day><month>7</month><year>2013</year><volume>2013</volume><issue>314</issue><fpage>1</fpage><lpage>151</lpage><pub-id pub-id-type="doi">10.3897/zookeys.314.3475</pub-id></mixed-citation></tp:treatment-meta><tp:nomenclature><tp:taxon-name>
                            <tp:taxon-name-part taxon-name-part-type="genus">Odontacolus</tp:taxon-name-part>
                            <tp:taxon-name-part taxon-name-part-type="species">madagascarensis</tp:taxon-name-part>
                            <object-id xmlns:xlink="http://www.w3.org/1999/xlink" xlink:type="simple">urn:lsid:zoobank.org:act:8C05170C-EC87-47C4-8339-FB13F6CAD954</object-id>
                            <object-id xmlns:xlink="http://www.w3.org/1999/xlink" xlink:type="simple">urn:lsid:biosci.ohio-state.edu:osuc_concepts:254269</object-id>
                            <object-id xmlns:xlink="http://www.w3.org/1999/xlink" xlink:type="simple">http://species-id.net/wiki/Odontacolus_madagascarensis</object-id>
                        </tp:taxon-name><tp:taxon-authority>Valerio &amp; Austin</tp:taxon-authority><tp:taxon-status xmlns:xlink="http://www.w3.org/1999/xlink" xlink:type="simple">sp. n.</tp:taxon-status><xref ref-type="fig" rid="F8">Figures 26</xref><xref ref-type="fig" rid="F9">, 30</xref><xref ref-type="fig" rid="F39">, 209–214</xref><xref ref-type="fn" rid="FN75">; Morphbank
                            <sup>75</sup></xref></tp:nomenclature><tp:treatment-sec sec-type="Description"><title>Description.</title><p><italic>Female</italic>. Body length: 1.25 mm (n=2). Antenna color: completely yellow. Body color: completely dark brown. Coxae color: yellow. Leg color (excluding coxae): yellow. Fore wing color: completely hyaline.</p><p><italic>Head</italic>. Size of compound eye: approximately 1/2× height of head. Head shape in lateral view: lower head elongate and broad at mouth, head appearing elongate and somewhat thin. Sculpture of antennal scrobe: smooth throughout. Surface of torular triangle: flat. Development of central keel on frons: present, elongate (equal to or greater than 1/3× height of frons), but not reaching anterior ocellus. Sculpture on upper frons below anterior ocellus: largely smooth, with sparse coriaceous sculpture close to compound eyes. Sculpture of malar space: largely smooth, coriaceous sculpture present near compound eyes (somewhat weak). Furrow at lateral portion of antennal scrobe: absent. Mesal surface of vertex: flat to weakly convex. Size of lateral ocelli: small. Distance between lateral ocellus and occipital carina: 0.5–1.2× maximum ocellar diameter. Lagrimal: absent or minute. Length of OOL: less than or equal to 1/3× width of ocellus. Sculpture of vertex: coriaceous. Sculpture of occipital carina: largely simple, at most with sparse weak crenulae medially. Distance from occipital carina to orbital carina: slightly greater than width of occipital carina. Shape of occipital carina: simply arcuate medially. Sculpture of occiput: with weakly rugulo aciculate sculpture. Sculpture of gena: coriaceous dorsally, otherwise smooth.</p><!--PageBreak--><p><italic>Mesosoma</italic>. Dorsal mesosoma in lateral view: convex. Sculpture of pronotal cervical area: with small (at most as large as crenulae on anterior edge of mesoscutum), well-defined foveae. Sculpture of pronotal lateral area: largely smooth, dorsal margin with dense, weak punctulae. Netrion: present, smooth, linear. Notaulus: present, simple. Length of notaulus: approximately less than or equal to 1/3 of length of mesoscutum. Width of notaulus: narrow (notaulus width less than or equal to half the width of tegula). Sculpture of mesoscutum: coriaceous. Sculpture of mesoscutellum: weakly coriaceous. Mesoscutellar profile: mainly flat, anterior and posterior edge at same height or nearly so. Mesoscutellar shape: flat, not depressed. Lateral propodeal area: densely, finely rugulose. Shape of propodeal anterior spine: short, broad, apex subtriangular. Sculpture of propodeum between anterior spines: smooth or largely smooth. Sculpture of ventral half of mesepisternum: smooth or nearly so. Sculpture of upper 1/4 of mesopleuron: densely longitudinally costate across half width. Metapleural sculpture: smooth.</p><p><italic>Wings</italic>. Stigmal vein: present, elongate, narrow. Campaniform sensilla at distal area of stigmal vein: present.</p><p><italic>Metasoma</italic>. Shape of T1 horn: narrow, short. Sculpture of upper portion of T1 horn: largely smooth, with sparse longitudinal carinae. Sculpture of posterior portion of T1 horn: largely smooth, with sparse longitudinal carinae. Lateral carinae on T2: present, poorly defined. Sculpture of T2: longitudinally costate, posterior margin smooth. Sculpture of T3: anterior third weakly longitudinally costate, otherwise coriaceous. Sculpture of S3–S6: mainly smooth, with sparse, setigerous punctulae. S2 anterior carina: present, cristate, uninterrupted.</p><p><italic>Male</italic>. Unknown.</p></tp:treatment-sec><tp:treatment-sec sec-type="Diagnosis"><title>Diagnosis.</title><p>This species can be distinguished from all other <italic><tp:taxon-name>Odontacolus</tp:taxon-name></italic> species by the combination of the completely smooth gena, the well-defined netrion, the presence of notauli, and the confused, dense rugulose sculpture of the lateral propodeum.</p></tp:treatment-sec><tp:treatment-sec sec-type="Etymology"><title>Etymology.</title><p>This species is named after the island from which the species was collected, Madagascar. The epithet is used as an adjective.</p></tp:treatment-sec><tp:treatment-sec sec-type="Link to distribution map"><title>Link to distribution map.</title><p><xref ref-type="fn" rid="FN76">76</xref></p></tp:treatment-sec><tp:treatment-sec sec-type="Material examined"><title>Material examined.</title><p>Holotype female: <bold>MADAGASCAR</bold>: Fianarantsoa Auto. Prov., Belle Vue trail, Ranomafana National Park, <named-content xmlns:xlink="http://www.w3.org/1999/xlink" content-type="dwc:verbatimCoordinates" xlink:type="simple">21°15.99'S, 47°25.21'E</named-content>, 1070m, 10.XII–25.XII.1999, Malaise trap, M. E. Irwin, OSUC 238728 (deposited in CASC). <italic>Paratype</italic>: <bold>MADAGASCAR</bold>: 1 female, CASENT 2134814 (CASC).</p></tp:treatment-sec><tp:treatment-sec sec-type="Comments"><title>Comments.</title><p>The holotype and paratype are in perfect condition.</p></tp:treatment-sec><tp:treatment-sec><!--Section generated to contain objects referenced in tp:taxon-treatment.--><fig id="F8" position="float" orientation="portrait"><label>Figures 23–28.</label><caption><p><xref ref-type="fn" rid="FN138">138</xref> <bold>23</bold> <italic><tp:taxon-name>Odontacolus berryae</tp:taxon-name></italic>, mesoscutellum, posterodorsal view, female paratype (OSUC 238580) <bold>24</bold> <italic><tp:taxon-name>Odontacolus berryae</tp:taxon-name></italic>, occipital carina, dorsal view, female paratype (OSUC 238580) <bold>25</bold> <italic><tp:taxon-name>Odontacolus australiensis</tp:taxon-name></italic>, mesoscutellum, posterodorsal view, male paratype (OSUC 239120) <bold>26</bold> <italic><tp:taxon-name>Odontacolus madagascarensis</tp:taxon-name></italic>, gena, lateral view, female paratype (CASENT 2134814) <bold>27</bold> <italic><tp:taxon-name>Odontacolus noyesi</tp:taxon-name></italic>, head, anterior view, female paratype (OSUC 237931) <bold>28</bold> <italic><tp:taxon-name>Odontacolus wallacei</tp:taxon-name></italic>, head, anterior view, female paratype (OSUC 238004). Scale bars in mm.</p></caption><graphic xmlns:xlink="http://www.w3.org/1999/xlink" xlink:href="ZooKeys-314-001-g008.jpg" position="float" orientation="portrait" xlink:type="simple"/></fig><fig id="F9" position="float" orientation="portrait"><label>Figures 29–34.</label><caption><p><xref ref-type="fn" rid="FN139">139</xref> <bold>29</bold> <italic><tp:taxon-name>Odontacolus harveyi</tp:taxon-name></italic>, occipital carina, dorsal view, female paratype (OSUC 237919) <bold>30</bold> <italic><tp:taxon-name>Odontacolus madagascarensis</tp:taxon-name></italic>, propodeum, dorsolateral view, female paratype (CASENT 2134814) <bold>31</bold> <italic><tp:taxon-name>Odontacolus jacksonae</tp:taxon-name></italic>, occipital carina and orbital carina, posterodorsal view, female paratype (OSUC 238416) <bold>32</bold> <italic><tp:taxon-name>Odontacolus wallacei</tp:taxon-name></italic>, occipital carina and orbital carina, posterior view, female paratype (OSUC 148684) <bold>33</bold> <italic><tp:taxon-name>Odontacolus guineensis</tp:taxon-name></italic>, mesoscutellum, dorsolateral view <bold>34</bold> mesoscutellum, posterior view, female holotype (OSUC 237933). Scale bars in mm.</p></caption><graphic xmlns:xlink="http://www.w3.org/1999/xlink" xlink:href="ZooKeys-314-001-g009.jpg" position="float" orientation="portrait" xlink:type="simple"/></fig><fig id="F39" position="float" orientation="portrait"><label>Figures 209–214.</label><caption><p><xref ref-type="fn" rid="FN169">169</xref> <italic><tp:taxon-name>Odontacolus madagascarensis</tp:taxon-name></italic>, female holotype (OSUC 238728) <bold>209</bold> Lateral habitus <bold>210</bold> Dorsal habitus <bold>211</bold> Mesosoma, lateral view <bold>212</bold> Mesosoma, dorsal view <bold>213</bold> Head, anterior view <bold>214</bold> Metasoma, dorsal view. Scale bars in mm.</p></caption><graphic xmlns:xlink="http://www.w3.org/1999/xlink" xlink:href="ZooKeys-314-001-g039.jpg" position="float" orientation="portrait" xlink:type="simple"/></fig><fn-group><fn id="FN138"><p>138	<ext-link xmlns:xlink="http://www.w3.org/1999/xlink" ext-link-type="uri" xlink:href="http://www.morphbank.net/?id=781381" xlink:type="simple">http://www.morphbank.net/?id=781381</ext-link></p></fn><fn id="FN139"><p>139	<ext-link xmlns:xlink="http://www.w3.org/1999/xlink" ext-link-type="uri" xlink:href="http://www.morphbank.net/?id=781380" xlink:type="simple">http://www.morphbank.net/?id=781380</ext-link></p></fn><fn id="FN169"><p>169	<ext-link xmlns:xlink="http://www.w3.org/1999/xlink" ext-link-type="uri" xlink:href="http://www.morphbank.net/?id=781353" xlink:type="simple">http://www.morphbank.net/?id=781353</ext-link></p></fn><fn id="FN75"><p>75	<ext-link xmlns:xlink="http://www.w3.org/1999/xlink" ext-link-type="uri" xlink:href="http://www.morphbank.net/?id=781305" xlink:type="simple">http://www.morphbank.net/?id=781305</ext-link></p></fn><fn id="FN76"><p>76	<ext-link xmlns:xlink="http://www.w3.org/1999/xlink" ext-link-type="uri" xlink:href="http://hol.osu.edu/map-full.html?id=254269" xlink:type="simple">http://hol.osu.edu/map-full.html?id=254269</ext-link></p></fn></fn-group></tp:treatment-sec></tp:taxon-treatment>
