# Supplementary material for: Systematics of Old World Odontacolus Kieffer s.l. (Hymenoptera, Platygastridae s.l.): parasitoids of spider eggs
Source: Zookeys. 2013 Jul 3;(314):1–151. doi: 10.3897/zookeys.314.3475 (PMC3713344; doi:10.3897/zookeys.314.3475)
Supplement: XML Treatment for Odontacolus markadicus [file zookeys.314.3475-treatment25.xml]

<!DOCTYPE tp:taxon-treatment
  PUBLIC "-//TaxonX//DTD Taxonomic Treatment Publishing DTD v0 20100105//EN" "tax-treatment-NSO.dtd">
<tp:taxon-treatment xmlns:tp="http://www.plazi.org/taxpub"><tp:treatment-meta><mixed-citation publication-type="journal"><person-group><name><surname>Valerio</surname><given-names>Alejandro A.</given-names></name><name><surname>Austin</surname><given-names>Andrew D.</given-names></name><name><surname>Masner</surname><given-names>Lubomír</given-names></name><name><surname>Johnson</surname><given-names>Norman F.</given-names></name></person-group><article-title>Systematics of Old World
                    <italic>Odontacolus</italic> Kieffer
                    <italic>s.l.</italic> (Hymenoptera, Platygastridae
                    <italic>s.l.</italic>): parasitoids of spider eggs</article-title><source>Zookeys</source><day>3</day><month>7</month><year>2013</year><volume>2013</volume><issue>314</issue><fpage>1</fpage><lpage>151</lpage><pub-id pub-id-type="doi">10.3897/zookeys.314.3475</pub-id></mixed-citation></tp:treatment-meta><tp:nomenclature><tp:taxon-name>
                            <tp:taxon-name-part taxon-name-part-type="genus">Odontacolus</tp:taxon-name-part>
                            <tp:taxon-name-part taxon-name-part-type="species">markadicus</tp:taxon-name-part>
                            <object-id xmlns:xlink="http://www.w3.org/1999/xlink" xlink:type="simple">urn:lsid:zoobank.org:act:200E9F3D-87EC-49AF-AEB7-7A7981B1277A</object-id>
                            <object-id xmlns:xlink="http://www.w3.org/1999/xlink" xlink:type="simple">urn:lsid:biosci.ohio-state.edu:osuc_concepts:254255</object-id>
                            <object-id xmlns:xlink="http://www.w3.org/1999/xlink" xlink:type="simple">http://species-id.net/wiki/Odontacolus_markadicus</object-id>
                        </tp:taxon-name><tp:taxon-authority>Veenakumari</tp:taxon-authority><xref ref-type="fig" rid="F13">Figures 54, 56</xref><xref ref-type="fig" rid="F40">, 215–220</xref><xref ref-type="fig" rid="F55">, 305–306</xref><xref ref-type="fig" rid="F56">, 312</xref><xref ref-type="fig" rid="F57">, 316</xref><xref ref-type="fig" rid="F60">, 331–332</xref><xref ref-type="fn" rid="FN77">; Morphbank
                            <sup>77</sup></xref></tp:nomenclature><tp:treatment-sec sec-type="Description"><title>Description.</title><!--PageBreak--><p><italic>Female</italic>. Body length: 1.15 – 1.72 mm (n=15). Antenna color: completely yellow. Body color: head, mesosoma, T1 (except horn), anterior portion of T2 yellow, metasoma otherwise dark brown. Coxae color: yellow. Leg color (excluding coxae): yellow. Fore wing color: completely hyaline.</p><p><italic>Head</italic>. Size of compound eye: approximately 1/2× height of head. Head shape in lateral view: lower head elongate and broad at mouth, head appearing elongate and somewhat thin. Sculpture of antennal scrobe: smooth throughout; weakly coriaceous throughout. Surface of torular triangle: slightly bulging. Development of central keel on frons: present, elongate (equal to or greater than 1/3× height of frons), but not reaching anterior ocellus. Sculpture on upper frons below anterior ocellus: with sparse, transverse costae mixed with weak, dense granulae. Sculpture of malar space: coriaceous throughout, without fan-like striae. Furrow at lateral portion of antennal scrobe: absent. Mesal surface of vertex: flat to weakly convex. Size of lateral ocelli: normal. Distance between lateral ocellus and occipital carina: 0.5–1.2× maximum ocellar diameter. Lagrimal: absent or minute. Length of OOL: less than or equal to 1/3× width of ocellus. Sculpture of vertex: granulate. Sculpture of occipital carina: largely simple, at most with sparse weak crenulae medially. Distance from occipital carina to orbital carina: slightly greater than width of occipital carina. Shape of occipital carina: simply arcuate medially. Sculpture of occiput: with weak, small granulae. Sculpture of gena: granulose.</p><p><italic>Mesosoma</italic>. Dorsal mesosoma in lateral view: convex. Sculpture of pronotal cervical area: with small (at most as large as crenulae on anterior edge of mesoscutum), well-defined foveae. Sculpture of pronotal lateral area: upper 1/3 granulose, lower 1/3 with transverse foveae, otherwise smooth. Netrion: present, smooth, well developed, sub-obovate. Notaulus: present, simple. Length of notaulus: approximately less than or equal to 1/3 of length of mesoscutum. Width of notaulus: distinctly widened; narrow. Sculpture of mesoscutum: weakly granulose. Sculpture of mesoscutellum: granulose. Mesoscutellar profile: elevated, anterior margin higher than posterior. Mesoscutellar shape: flat, not depressed. Lateral propodeal area: densely transversely carinate. Shape of propodeal anterior spine: elongate, narrow, apex rounded. Sculpture of propodeum between anterior spines: smooth or largely smooth. Sculpture of ventral half of mesepisternum: smooth or nearly so. Sculpture of upper 1/4 of mesopleuron: densely longitudinally costate across half width. Metapleural sculpture: mainly smooth, lower third sparsely longitudinally carinate.</p><p><italic>Wings</italic>. Stigmal vein: present, elongate, narrow. Campaniform sensilla at distal area of stigmal vein: present.</p><p><italic>Metasoma</italic>. Shape of T1 horn: narrow, short. Sculpture of upper portion of T1 horn: longitudinally carinate. Sculpture of posterior portion of T1 horn: largely smooth, with sparse longitudinal carinae. Lateral carinae on T2: present, well-defined. Sculpture of T2: finely longitudinally costate, granulate laterally. Sculpture of T3: anterior two-thirds weakly longitudinally costate, posterior third weakly coriaceous mesally, otherwise densely granulose. Sculpture of S3–S6: S3 weakly granulose, S4–S6 weakly, finely coriaceous. S2 anterior carina: present, cristate, uninterrupted.</p><!--PageBreak--><p><italic>Male</italic>. Body length: 1.45 mm (n=1). Body color: completely yellow. Sculpture of antennal scrobe: with weak coriaceous sculpture except dorsal area with sinuate, transverse carina below anterior ocellus. Shape and size of anterior ocellus: large, oblong. Vertex posterior area sculpture: densely granulate. Occipital carina dorsal area: present, cristate. Netrion: well-defined, suboval. Sculpture of mesepisternum: coriaceous. Sculpture of pronotal lateral areas: with few, straight, fine transvers carinae. Length of fore wing stigmal vein: conspicuously elongate. Angle of stigmal vein in relation to anterior margin of fore wing: at an angle of approximately 45°. Sculpture of T2: with weak longitudinal carinae mixed with weak coriaceous sculpture.</p></tp:treatment-sec><tp:treatment-sec sec-type="Diagnosis"><title>Diagnosis.</title><p>This species is very similar to <italic><tp:taxon-name>Odontacolus bosei</tp:taxon-name></italic> and <italic><tp:taxon-name>Odontacolus mot</tp:taxon-name></italic>. <italic><tp:taxon-name>Odontacolus markadicus</tp:taxon-name></italic> may be distinguished from <italic><tp:taxon-name>Odontacolus bosei</tp:taxon-name></italic> bythe yellow body color and the lateral occipital carina which is mainly smooth; in <italic><tp:taxon-name>Odontacolus bosei</tp:taxon-name></italic> by the body is completely dark brown and the lateral portion of the occipital carina is conspicuously crenulate. In turn, <italic><tp:taxon-name>Odontacolus markadicus</tp:taxon-name></italic> may be separated from <italic><tp:taxon-name>Odontacolus mot</tp:taxon-name></italic> by its smaller size (1.74 mm or less vs. 1.92 mm), the different sculpture on the upper frons (absent or fine and straight carinae as opposed to broad, sinuate carinae), and by the even distribution of setae on the metasoma.</p></tp:treatment-sec><tp:treatment-sec sec-type="Link to distribution map"><title>Link to distribution map.</title><p><xref ref-type="fn" rid="FN78">78</xref></p></tp:treatment-sec><tp:treatment-sec sec-type="Type material"><title>Type material.</title><p><italic>Not examined</italic>: Holotype, female, INDIA: Karnataka: Bengaluru: Gandhi Krishi Vigyan Kendra, 29.xii.2009 at an elevation of 910m (<named-content xmlns:xlink="http://www.w3.org/1999/xlink" content-type="dwc:verbatimCoordinates" xlink:type="simple">13°2'3"N, 77°35'18"E</named-content>) emerged from spider eggs (ICAR); <italic>Paratypes</italic>: 8 females, data same as holotype (ICAR, INCP); 1 male Karnataka: Bengaluru: Adugodi, 23.vi. 2011 (<named-content xmlns:xlink="http://www.w3.org/1999/xlink" content-type="dwc:verbatimCoordinates" xlink:type="simple">12°56'49"N, 77°36'37"E</named-content>) (ICAR).</p></tp:treatment-sec><tp:treatment-sec sec-type="Material examined"><title>Material examined.</title><p>28 females, 1 male: <bold>BRUNEI</bold>: 1 female, OSUC 321894 (BMNH). <bold>INDIA</bold>: 15 females, OSUC 238769–238770, 238772, 239190–239192, 239195–239197, 239199–239201 (CNCI); OSUC 238771, 239198, 239202 (OSUC). <bold>MALAYSIA</bold>: 3 females, OSUC 238767, 239209, 239213 (CNCI). <bold>THAILAND</bold>: 7 females, 1 male, OSUC 238803–238805, 239212 (CNCI); OSUC 261831, 261852, 268732(OSUC); OSUC 321806 (WINC). <bold>VIETNAM</bold>: 2 females, OSUC 239211 (CNCI); OSUC 248896 (ROME).</p></tp:treatment-sec><tp:treatment-sec sec-type="Comments"><title>Comments.</title><p>We were unable to obtain any of the type series, and so our interpretation of <italic><tp:taxon-name>Odontacolus markadicus</tp:taxon-name></italic> is based on comparision of the additional material (listed above) with the images and description in <xref ref-type="bibr" rid="B33">Veenakumari and Mohanraj (2011)</xref> as well as images kindly sent to us by our colleague Dr Rajmohana K.</p><p>When taking all of the available material into account some variation is evident in the females of this species: the antennal clava can be completely yellow or the distal half of the clava slightly darker, and the vertex and mesoscutum vary from completely yellow to slightly honey yellow in color. In addition, the specimens: OSUC 239209, OSUC 239211– 239213, OSUC 238767, OSUC 238803-238805, OSUC 248896, OSUC 250858, OSUC 261831, OSUC 261852, OSUC 268732, OSUC 321806 and OSUC 321894 differ from the remaining material by having the body completely yellow, but otherwise they match <italic><tp:taxon-name>Odontacolus markadicus</tp:taxon-name></italic> in every respect.</p><!--PageBreak--></tp:treatment-sec><tp:treatment-sec><!--Section generated to contain objects referenced in tp:taxon-treatment.--><fig id="F13" position="float" orientation="portrait"><label>Figures 53–58.</label><caption><p><xref ref-type="fn" rid="FN143">143</xref> <bold>53</bold> <italic><tp:taxon-name>Odontacolus aldrovandii</tp:taxon-name></italic>, face, anterolateral view, female holotype (OSUC 239210) <bold>54</bold> <italic><tp:taxon-name>Odontacolus markadicus</tp:taxon-name></italic>, face, anterolateral view, female (OSUC 238767) <bold>55</bold> <italic><tp:taxon-name>Odontacolus mot</tp:taxon-name></italic>, head, lateral view, female holotype (OSUC 239205) <bold>56</bold> <italic><tp:taxon-name>Odontacolus markadicus</tp:taxon-name></italic>, head, lateral view, female (OSUC 239190) <bold>57</bold> <italic><tp:taxon-name>Odontacolus bosei</tp:taxon-name></italic>, head, lateral view, female holotype (OSUC 238799) <bold>58</bold> <italic><tp:taxon-name>Odontacolus markadicus</tp:taxon-name></italic>, head, lateral view, female (OSUC 239192). Scale bars in mm.</p></caption><graphic xmlns:xlink="http://www.w3.org/1999/xlink" xlink:href="ZooKeys-314-001-g013.jpg" position="float" orientation="portrait" xlink:type="simple"/></fig><fig id="F40" position="float" orientation="portrait"><label>Figures 215–220.</label><caption><p><xref ref-type="fn" rid="FN170">170</xref> <italic><tp:taxon-name>Odontacolus markadicus</tp:taxon-name></italic>, female (OSUC 239191) <bold>215</bold> Lateral habitus <bold>216</bold> Dorsal habitus <bold>217</bold> Mesosoma, lateral view <bold>218</bold> Mesosoma, dorsal view <bold>219</bold> Head, anterior view <bold>220</bold> Metasoma, dorsal view. Scale bars in mm.</p></caption><graphic xmlns:xlink="http://www.w3.org/1999/xlink" xlink:href="ZooKeys-314-001-g040.jpg" position="float" orientation="portrait" xlink:type="simple"/></fig><fig id="F55" position="float" orientation="portrait"><label>Figures 305–308.</label><caption><p><xref ref-type="fn" rid="FN185">185</xref> <bold>305</bold> <italic><tp:taxon-name>Odontacolus markadicus</tp:taxon-name></italic>, face, anterior view, male, (OSUC 238805) <bold>306</bold> <italic><tp:taxon-name>Odontacolus markadicus</tp:taxon-name></italic>, mesosoma, lateral view, male, (OSUC 238805) <bold>307</bold> <italic><tp:taxon-name>Odontacolus africanus</tp:taxon-name></italic>, mesosoma, lateral view, male paratype (OSUC 238568) <bold>308</bold> <italic><tp:taxon-name>Odontacolus wallacei</tp:taxon-name></italic>, mesosoma, lateral view, male paratype (OSUC 238013). Scale bars in mm.</p></caption><graphic xmlns:xlink="http://www.w3.org/1999/xlink" xlink:href="ZooKeys-314-001-g055.jpg" position="float" orientation="portrait" xlink:type="simple"/></fig><fig id="F56" position="float" orientation="portrait"><label>Figures 309–314.</label><caption><p><xref ref-type="fn" rid="FN186">186</xref> <bold>309</bold> <italic><tp:taxon-name>Odontacolus zborowskii</tp:taxon-name></italic>, head, dorsal view, male paratype(OSUC 237998) <bold>310</bold> <italic><tp:taxon-name>Odontacolus australiensis</tp:taxon-name></italic>, head, dorsal view, maleparatype (OSUC 239142) <bold>311</bold> <italic><tp:taxon-name>Odontacolus whitfieldi</tp:taxon-name></italic>, T2 dorsal view, male paratype (UCRCENT171091) <bold>312</bold> <italic><tp:taxon-name>Odontacolus markadicus</tp:taxon-name></italic>, T2 dorsal view, male (OSUC 238805) <bold>313</bold> <italic><tp:taxon-name>Odontacolus africanus</tp:taxon-name></italic>, T2 dorsal view, male paratype (OSUC 238568) <bold>314</bold> <italic><tp:taxon-name>Odontacolus wallacei</tp:taxon-name></italic>, T2 dorsal view, male paratype (OSUC 238013). Scale bars in mm.</p></caption><graphic xmlns:xlink="http://www.w3.org/1999/xlink" xlink:href="ZooKeys-314-001-g056.jpg" position="float" orientation="portrait" xlink:type="simple"/></fig><fig id="F57" position="float" orientation="portrait"><label>Figures 315–318.</label><caption><p><xref ref-type="fn" rid="FN187">187</xref> <bold>315</bold> <italic><tp:taxon-name>Odontacolus whitfieldi</tp:taxon-name></italic>, antenna, lateral view, male paratype (UCRCENT171091) <bold>316</bold> <italic><tp:taxon-name>Odontacolus markadicus</tp:taxon-name></italic>, antenna, lateral view, male (OSUC 238805) <bold>317</bold> <italic><tp:taxon-name>Odontacolus australiensis</tp:taxon-name></italic>, antenna, lateral view, male paratype (OSUC 239142) <bold>318</bold> <italic><tp:taxon-name>Odontacolus pintoi</tp:taxon-name></italic>, antenna, lateral view, male (OSUC 239055). Scale bars in mm.</p></caption><graphic xmlns:xlink="http://www.w3.org/1999/xlink" xlink:href="ZooKeys-314-001-g057.jpg" position="float" orientation="portrait" xlink:type="simple"/></fig><fig id="F60" position="float" orientation="portrait"><label>Figures 331–332.</label><caption><p><xref ref-type="fn" rid="FN190">190</xref> <italic><tp:taxon-name>Odontacolus markadicus</tp:taxon-name></italic> <bold>331</bold> Lateral habitus, male (OSUC 238805) <bold>332</bold> Dorsal habitus, male (OSUC 238805). Scale bars in mm.</p></caption><graphic xmlns:xlink="http://www.w3.org/1999/xlink" xlink:href="ZooKeys-314-001-g060.jpg" position="float" orientation="portrait" xlink:type="simple"/></fig><fn-group><fn id="FN143"><p>143	<ext-link xmlns:xlink="http://www.w3.org/1999/xlink" ext-link-type="uri" xlink:href="http://www.morphbank.net/?id=781376" xlink:type="simple">http://www.morphbank.net/?id=781376</ext-link></p></fn><fn id="FN170"><p>170	<ext-link xmlns:xlink="http://www.w3.org/1999/xlink" ext-link-type="uri" xlink:href="http://www.morphbank.net/?id=781361" xlink:type="simple">http://www.morphbank.net/?id=781361</ext-link></p></fn><fn id="FN185"><p>185	<ext-link xmlns:xlink="http://www.w3.org/1999/xlink" ext-link-type="uri" xlink:href="http://www.morphbank.net/?id=781368" xlink:type="simple">http://www.morphbank.net/?id=781368</ext-link></p></fn><fn id="FN186"><p>186	<ext-link xmlns:xlink="http://www.w3.org/1999/xlink" ext-link-type="uri" xlink:href="http://www.morphbank.net/?id=781369" xlink:type="simple">http://www.morphbank.net/?id=781369</ext-link></p></fn><fn id="FN187"><p>187	<ext-link xmlns:xlink="http://www.w3.org/1999/xlink" ext-link-type="uri" xlink:href="http://www.morphbank.net/?id=781370" xlink:type="simple">http://www.morphbank.net/?id=781370</ext-link></p></fn><fn id="FN190"><p>190	<ext-link xmlns:xlink="http://www.w3.org/1999/xlink" ext-link-type="uri" xlink:href="http://www.morphbank.net/?id=781373" xlink:type="simple">http://www.morphbank.net/?id=781373</ext-link></p></fn><fn id="FN77"><p>77	<ext-link xmlns:xlink="http://www.w3.org/1999/xlink" ext-link-type="uri" xlink:href="http://www.morphbank.net/?id=781297" xlink:type="simple">http://www.morphbank.net/?id=781297</ext-link></p></fn><fn id="FN78"><p>78	<ext-link xmlns:xlink="http://www.w3.org/1999/xlink" ext-link-type="uri" xlink:href="http://hol.osu.edu/map-full.html?id=254255" xlink:type="simple">http://hol.osu.edu/map-full.html?id=254255</ext-link></p></fn></fn-group></tp:treatment-sec><ref-list><ref id="B33"><mixed-citation xmlns:xlink="http://www.w3.org/1999/xlink" xlink:type="simple"><person-group><name name-style="western"><surname>Veenakumari</surname><given-names>K</given-names></name><name name-style="western"><surname>Mohanraj</surname><given-names>P</given-names></name></person-group> (<year>2011</year>) <article-title><italic>Odontacolus markadicus</italic> sp. nov. (Hymenoptera: Platygastroidea: Platygastridae) – An addition to the platygastrid fauna of India.</article-title><source>Journal of Biological Control 25 (2): 188–192.<sup>134</sup></source></mixed-citation></ref></ref-list></tp:taxon-treatment>
