# Supplementary material for: Systematics of Old World Odontacolus Kieffer s.l. (Hymenoptera, Platygastridae s.l.): parasitoids of spider eggs
Source: Zookeys. 2013 Jul 3;(314):1–151. doi: 10.3897/zookeys.314.3475 (PMC3713344; doi:10.3897/zookeys.314.3475)
Supplement: XML Treatment for Odontacolus mayri [file zookeys.314.3475-treatment26.xml]

<!DOCTYPE tp:taxon-treatment
  PUBLIC "-//TaxonX//DTD Taxonomic Treatment Publishing DTD v0 20100105//EN" "tax-treatment-NSO.dtd">
<tp:taxon-treatment xmlns:tp="http://www.plazi.org/taxpub"><tp:treatment-meta><mixed-citation publication-type="journal"><person-group><name><surname>Valerio</surname><given-names>Alejandro A.</given-names></name><name><surname>Austin</surname><given-names>Andrew D.</given-names></name><name><surname>Masner</surname><given-names>Lubomír</given-names></name><name><surname>Johnson</surname><given-names>Norman F.</given-names></name></person-group><article-title>Systematics of Old World
                    <italic>Odontacolus</italic> Kieffer
                    <italic>s.l.</italic> (Hymenoptera, Platygastridae
                    <italic>s.l.</italic>): parasitoids of spider eggs</article-title><source>Zookeys</source><day>3</day><month>7</month><year>2013</year><volume>2013</volume><issue>314</issue><fpage>1</fpage><lpage>151</lpage><pub-id pub-id-type="doi">10.3897/zookeys.314.3475</pub-id></mixed-citation></tp:treatment-meta><tp:nomenclature><tp:taxon-name>
                            <tp:taxon-name-part taxon-name-part-type="genus">Odontacolus</tp:taxon-name-part>
                            <tp:taxon-name-part taxon-name-part-type="species">mayri</tp:taxon-name-part>
                            <object-id xmlns:xlink="http://www.w3.org/1999/xlink" xlink:type="simple">urn:lsid:zoobank.org:act:57EEE8E8-ED2D-4881-8D34-9983B683FD93</object-id>
                            <object-id xmlns:xlink="http://www.w3.org/1999/xlink" xlink:type="simple">urn:lsid:biosci.ohio-state.edu:osuc_concepts:284013</object-id>
                            <object-id xmlns:xlink="http://www.w3.org/1999/xlink" xlink:type="simple">http://species-id.net/wiki/Odontacolus_mayri</object-id>
                        </tp:taxon-name><tp:taxon-authority>Valerio &amp; Austin</tp:taxon-authority><tp:taxon-status xmlns:xlink="http://www.w3.org/1999/xlink" xlink:type="simple">sp. n.</tp:taxon-status><xref ref-type="fig" rid="F41">Figures 221–226</xref><xref ref-type="fn" rid="FN79">; Morphbank
                            <sup>79</sup></xref></tp:nomenclature><tp:treatment-sec sec-type="Description"><title>Description.</title><p><italic>Female</italic>. Body length: 1.40 – 1.90 mm (n=14). Antenna color: completely yellow except distal half of clava slightly darker than remainder of antenna. Body color: mainly yellow, T5–T7 slightly darker. Coxae color: yellow. Leg color (excluding coxae): yellow. Fore wing color: slightly infuscate throughout.</p><p><italic>Head</italic>. Size of compound eye: approximately 1/2× height of head. Head shape in lateral view: lower head elongate and broad at mouth, head appearing elongate and somewhat thin. Sculpture of antennal scrobe: largely smooth ventrally, dorsally with sinuate, transverse ridges.Surface of torular triangle: slightly bulging. Development of central keel on frons: present, elongate, reaching anterior ocellus. Sculpture on upper frons below anterior ocellus: with sparse, transverse costae mixed with weak, dense granulae. Sculpture of malar space: weakly rugulose throughout, without fan-like striae. Furrow at lateral portion of antennal scrobe: absent. Mesal surface of vertex: flat to weakly convex. Size of lateral ocelli: large. Distance between lateral ocellus and occipital carina: 0.5–1.2× maximum ocellar diameter. Lagrimal: absent or minute. Length of OOL: less than or equal to 1/3× width of ocellus. Sculpture of vertex: granulate. Sculpture of occipital carina: weakly crenulate throughout. Distance from occipital carina to orbital carina: at least 2× width of occipital carina. Shape of occipital carina: simply arcuate medially. Sculpture of occiput: with weakly rugulo aciculate sculpture. Sculpture of gena: granulose.</p><p><italic>Mesosoma</italic>. Dorsal mesosoma in lateral view: convex. Sculpture of pronotal cervical area: with small (at most as large as crenulae on anterior edge of mesoscutum), well-defined foveae. Sculpture of pronotal lateral area: upper 1/3 granulose, lower 1/3 with transverse foveae, otherwise smooth. Netrion: present, smooth, well-developed, not looking linear. Notaulus: present, simple. Length of notaulus: approximately less than or equal to 1/3 of length of mesoscutum. Width of notaulus: narrow (notaulus width less than or equal to half the width of tegula). Sculpture of mesoscutum: weakly granulose. Sculpture of mesoscutellum: with weak, fine, granulate sculpture. Mesoscutellar profile: elevated, anterior margin higher than posterior. Mesoscutellar shape: flat, not depressed. Lateral propodeal area: densely, finely rugulose. Shape of propodeal anterior spine: elongate, narrow, apex rounded. Sculpture of propodeum between anterior spines: smooth or largely smooth. Sculpture of ventral half of mesepisternum: smooth or nearly so. Sculpture of upper 1/4 of mesopleuron: densely longitudinally costate across half width. Metapleural sculpture: mainly smooth, lower third sparsely longitudinally carinate.</p><p><italic>Wings</italic>. Stigmal vein: present, elongate, narrow. Campaniform sensilla at distal area of stigmal vein: present.</p><!--PageBreak--><p><italic>Metasoma</italic>. Shape of T1 horn: broad, short. Sculpture of upper portion of T1 horn: longitudinally carinate. Sculpture of posterior portion of T1 horn: largely smooth, with sparse longitudinal carinae. Lateral carinae on T2: present, well-defined. Sculpture of T2: largely longitudinally costate, meson smooth, weakly granulate laterally. Sculpture of T3: anterior third weakly costate sublaterally, weakly coriaceous mesally, otherwise granulose. Sculpture of S3–S6: finely, weakly coriaceous. S2 anterior carina: present, cristate, uninterrupted.</p><p><italic>Male</italic>. Unknown.</p></tp:treatment-sec><tp:treatment-sec sec-type="Diagnosis"><title>Diagnosis.</title><p>Thisspecies belongs to a group that has short, smooth notauli, a well-defined netrion, central keel present, and sculptured antennal scrobe always with transverse costae in the background. Within this group <italic><tp:taxon-name>Odontacolus mayri</tp:taxon-name></italic> can be separated from <italic><tp:taxon-name>Odontacolus kiau</tp:taxon-name></italic> and <italic><tp:taxon-name>Odontacolus whitfieldi</tp:taxon-name></italic> by its completely yellow body and the weakly granulose sculpture of the mesoscutum.</p><p><bold>Etymology</bold>. This species is named after the German biologist Ernst Walter Mayr. The epithet is a noun in the genitive case.</p></tp:treatment-sec><tp:treatment-sec sec-type="Link to distribution map"><title>Link to distribution map.</title><p><xref ref-type="fn" rid="FN80">80</xref></p></tp:treatment-sec><tp:treatment-sec sec-type="Material examined"><title>Material examined.</title><p>Holotype female: <bold>THAILAND</bold>: Prachuap Khiri Khan Prov., Laem Sala Beach, T3012, Khao Sam Roi Yot National Park, <named-content xmlns:xlink="http://www.w3.org/1999/xlink" content-type="dwc:verbatimCoordinates" xlink:type="simple">12°12.234'N, 100°00.767'E</named-content>, 6.VII–13.VII.2008, Malaise trap, Amnad &amp; Yai, OSUC 321876 (deposited in QSBG). <italic>Paratypes</italic>: (13 females) <bold>INDONESIA</bold>: 1 female, OSUC 321895 (BMNH). <bold>THAILAND</bold>: 12 females, OSUC 339596, 339599 (CNCI); OSUC 268733, 321872, 321874, 374179 (OSUC); OSUC 250611, 250857–250858, 250860, 266235(QSBG); OSUC 339595 (WINC).</p></tp:treatment-sec><tp:treatment-sec sec-type="Comments"><title>Comments.</title><p>The holotype is in perfect condition.</p></tp:treatment-sec><tp:treatment-sec><!--Section generated to contain objects referenced in tp:taxon-treatment.--><fig id="F41" position="float" orientation="portrait"><label>Figures 221–226.</label><caption><p><xref ref-type="fn" rid="FN171">171</xref> <italic><tp:taxon-name>Odontacolus mayri</tp:taxon-name></italic>, female holotype (OSUC 321876) <bold>221</bold> Lateral habitus <bold>222</bold> Dorsal habitus <bold>223</bold> Mesosoma, lateral view <bold>224</bold> Mesosoma, dorsal view <bold>225</bold> Head, anterior view <bold>226</bold> Metasoma, dorsal view. Scale bars in mm.</p></caption><graphic xmlns:xlink="http://www.w3.org/1999/xlink" xlink:href="ZooKeys-314-001-g041.jpg" position="float" orientation="portrait" xlink:type="simple"/></fig><fn-group><fn id="FN171"><p>171	<ext-link xmlns:xlink="http://www.w3.org/1999/xlink" ext-link-type="uri" xlink:href="http://www.morphbank.net/?id=781354" xlink:type="simple">http://www.morphbank.net/?id=781354</ext-link></p></fn><fn id="FN79"><p>79	<ext-link xmlns:xlink="http://www.w3.org/1999/xlink" ext-link-type="uri" xlink:href="http://www.morphbank.net/?id=781304" xlink:type="simple">http://www.morphbank.net/?id=781304</ext-link></p></fn><fn id="FN80"><p>80	<ext-link xmlns:xlink="http://www.w3.org/1999/xlink" ext-link-type="uri" xlink:href="http://hol.osu.edu/map-full.html?id=284013" xlink:type="simple">http://hol.osu.edu/map-full.html?id=284013</ext-link></p></fn></fn-group></tp:treatment-sec></tp:taxon-treatment>
