# Supplementary material for: Systematics of Old World Odontacolus Kieffer s.l. (Hymenoptera, Platygastridae s.l.): parasitoids of spider eggs
Source: Zookeys. 2013 Jul 3;(314):1–151. doi: 10.3897/zookeys.314.3475 (PMC3713344; doi:10.3897/zookeys.314.3475)
Supplement: XML Treatment for Odontacolus mot [file zookeys.314.3475-treatment27.xml]

<!DOCTYPE tp:taxon-treatment
  PUBLIC "-//TaxonX//DTD Taxonomic Treatment Publishing DTD v0 20100105//EN" "tax-treatment-NSO.dtd">
<tp:taxon-treatment xmlns:tp="http://www.plazi.org/taxpub"><tp:treatment-meta><mixed-citation publication-type="journal"><person-group><name><surname>Valerio</surname><given-names>Alejandro A.</given-names></name><name><surname>Austin</surname><given-names>Andrew D.</given-names></name><name><surname>Masner</surname><given-names>Lubomír</given-names></name><name><surname>Johnson</surname><given-names>Norman F.</given-names></name></person-group><article-title>Systematics of Old World
                    <italic>Odontacolus</italic> Kieffer
                    <italic>s.l.</italic> (Hymenoptera, Platygastridae
                    <italic>s.l.</italic>): parasitoids of spider eggs</article-title><source>Zookeys</source><day>3</day><month>7</month><year>2013</year><volume>2013</volume><issue>314</issue><fpage>1</fpage><lpage>151</lpage><pub-id pub-id-type="doi">10.3897/zookeys.314.3475</pub-id></mixed-citation></tp:treatment-meta><tp:nomenclature><tp:taxon-name>
                            <tp:taxon-name-part taxon-name-part-type="genus">Odontacolus</tp:taxon-name-part>
                            <tp:taxon-name-part taxon-name-part-type="species">mot</tp:taxon-name-part>
                            <object-id xmlns:xlink="http://www.w3.org/1999/xlink" xlink:type="simple">urn:lsid:zoobank.org:act:08D833F9-97C9-4787-BCCE-D865270E9F5A</object-id>
                            <object-id xmlns:xlink="http://www.w3.org/1999/xlink" xlink:type="simple">urn:lsid:biosci.ohio-state.edu:osuc_concepts:283809</object-id>
                            <object-id xmlns:xlink="http://www.w3.org/1999/xlink" xlink:type="simple">http://species-id.net/wiki/Odontacolus_mot</object-id>
                        </tp:taxon-name><tp:taxon-authority>Valerio &amp; Austin</tp:taxon-authority><tp:taxon-status xmlns:xlink="http://www.w3.org/1999/xlink" xlink:type="simple">sp. n.</tp:taxon-status><xref ref-type="fig" rid="F13">Figures 55</xref><xref ref-type="fig" rid="F42">, 227–232</xref><xref ref-type="fn" rid="FN81">; Morphbank
                            <sup>81</sup></xref></tp:nomenclature><tp:treatment-sec sec-type="Description"><title>Description.</title><p><italic>Female</italic>. Body length: 1.92 mm (n=1). Antenna color: completely yellow. Body color: head, mesosoma, T1 (except horn), anterior portion of T2 yellow, metasoma otherwise dark brown. Coxae color: yellow. Leg color (excluding coxae): yellow. Fore wing color: completely hyaline.</p><!--PageBreak--><p><italic>Head</italic>. Size of compound eye: approximately 1/2× height of head. Head shape in lateral view: lower head elongate and broad at mouth, head appearing elongate and somewhat thin. Sculpture of antennal scrobe: largely smooth ventrally, dorsally with sinuate, transverse ridges. Surface of torular triangle: slightly bulging. Development of central keel on frons: present, elongate, reaching anterior ocellus. Sculpture on upper frons below anterior ocellus: covered by sinuate, transverse, fine costae. Sculpture of malar space: granulose throughout. Furrow at lateral portion of antennal scrobe: absent. Mesal surface of vertex: flat to weakly convex. Size of lateral ocelli: normal. Distance between lateral ocellus and occipital carina: 0.5–1.2× maximum ocellar diameter. Lagrimal: present, well-defined but small (length less than 0.3 of malar sulcus length). Length of OOL: less than or equal to 1/3× width of ocellus. Sculpture of vertex: granulate. Sculpture of occipital carina: largely simple, at most with sparse weak crenulae medially. Distance from occipital carina to orbital carina: at least 2× width of occipital carina. Shape of occipital carina: simply arcuate medially. Sculpture of occiput: with weak, small granulae. Sculpture of gena: granulose.</p><p>Mesosoma. Dorsal mesosoma in lateral view: convex. Sculpture of pronotal cervical area: with small (at most as large as crenulae on anterior edge of mesoscutum), well-defined foveae. Sculpture of pronotal lateral area: upper 1/3 granulose, lower 1/3 with transverse foveae, otherwise smooth. Netrion: present, smooth, well developed, sub-obovate. Notaulus: present, simple. Length of notaulus: approximately less than or equal to 1/3 of length of mesoscutum. Width of notaulus: narrow (notaulus width less than or equal to half the width of tegula). Sculpture of mesoscutum: weakly rugulose mixed with weak granulae. Sculpture of mesoscutellum: granulose. Mesoscutellar profile: elevated, anterior margin higher than posterior. Mesoscutellar shape: flat, not depressed. Lateral propodeal area: densely, finely rugulose. Shape of propodeal anterior spine: elongate, narrow, apex rounded. Sculpture of propodeum between anterior spines: smooth or largely smooth. Sculpture of ventral half of mesepisternum: weakly coriaceous. Sculpture of upper 1/4 of mesopleuron: densely longitudinally costate across half width. Metapleural sculpture: mainly smooth, lower third sparsely longitudinally carinate.</p><p><italic>Wings</italic>. Stigmal vein: present, elongate, narrow. Campaniform sensilla at distal area of stigmal vein: present.</p><p><italic>Metasoma</italic>. Shape of T1 horn: narrow, short. Sculpture of upper portion of T1 horn: longitudinally carinate. Sculpture of posterior portion of T1 horn: largely smooth, with sparse longitudinal carinae. Lateral carinae on T2: present, well-defined. Sculpture of T2: longitudinally costate, posterior margin smooth. Sculpture of T3: anterior two-thirds weakly longitudinally costate, posterior third weakly coriaceous mesally, otherwise densely granulose. Sculpture of S3–S6: S3 weakly granulose, S4–S6 weakly, finely coriaceous. S2 anterior carina: present, cristate, uninterrupted.</p><p><italic>Male</italic>. Unknown.</p></tp:treatment-sec><tp:treatment-sec sec-type="Diagnosis"><title>Diagnosis.</title><p>This species is very similar to <italic><tp:taxon-name>Odontacolus markadicus</tp:taxon-name></italic>; however, <italic><tp:taxon-name>Odontacolus mot</tp:taxon-name></italic> differs from it by the larger body size (1.92 mm vs. 1.74 mm or less), the broader transverse sinuate carinae on the upper frons (in <italic><tp:taxon-name>Odontacolus markadicus</tp:taxon-name></italic> the sculpturing is completely absent or if present then the carinae are thin and straighter than in <italic><tp:taxon-name>Odontacolus mot</tp:taxon-name></italic>), and by the denser and less evenly distributed setae on the metasoma. Additionally, T2 in <italic><tp:taxon-name>Odontacolus mot</tp:taxon-name></italic> is more quadrate, while it is more elongate and less broad posteriorly in <italic><tp:taxon-name>Odontacolus markadicus</tp:taxon-name></italic>.</p></tp:treatment-sec><tp:treatment-sec sec-type="Etymology"><title>Etymology.</title><p>The name of this species is an arbitrary combination of letters and is used as a noun in apposition.</p></tp:treatment-sec><tp:treatment-sec sec-type="Link to distribution map"><title>Link to distribution map.</title><p><xref ref-type="fn" rid="FN82">82</xref></p></tp:treatment-sec><tp:treatment-sec sec-type="Material Examined"><title>Material Examined.</title><p>Holotype female: <bold>INDIA:</bold> Tamil Nadu St., Coimbatore, 7.XI.1979, Boucek, OSUC 239205 (deposited in BMNH).</p><!--PageBreak--></tp:treatment-sec><tp:treatment-sec sec-type="Comments"><title>Comments.</title><p>The holotype is in perfect condition. The differences between <italic><tp:taxon-name>Odontacolus mot</tp:taxon-name></italic> and <italic><tp:taxon-name>Odontacolus markadicus</tp:taxon-name></italic> could be associated with the difference in body size. However, since <italic><tp:taxon-name>Odontacolus mot</tp:taxon-name></italic> also differs in metasomal setation and sculpture, we have chosen to treat them as separate species until additional material of <italic><tp:taxon-name>Odontacolus mot</tp:taxon-name></italic> is available.</p></tp:treatment-sec><tp:treatment-sec><!--Section generated to contain objects referenced in tp:taxon-treatment.--><fig id="F13" position="float" orientation="portrait"><label>Figures 53–58.</label><caption><p><xref ref-type="fn" rid="FN143">143</xref> <bold>53</bold> <italic><tp:taxon-name>Odontacolus aldrovandii</tp:taxon-name></italic>, face, anterolateral view, female holotype (OSUC 239210) <bold>54</bold> <italic><tp:taxon-name>Odontacolus markadicus</tp:taxon-name></italic>, face, anterolateral view, female (OSUC 238767) <bold>55</bold> <italic><tp:taxon-name>Odontacolus mot</tp:taxon-name></italic>, head, lateral view, female holotype (OSUC 239205) <bold>56</bold> <italic><tp:taxon-name>Odontacolus markadicus</tp:taxon-name></italic>, head, lateral view, female (OSUC 239190) <bold>57</bold> <italic><tp:taxon-name>Odontacolus bosei</tp:taxon-name></italic>, head, lateral view, female holotype (OSUC 238799) <bold>58</bold> <italic><tp:taxon-name>Odontacolus markadicus</tp:taxon-name></italic>, head, lateral view, female (OSUC 239192). Scale bars in mm.</p></caption><graphic xmlns:xlink="http://www.w3.org/1999/xlink" xlink:href="ZooKeys-314-001-g013.jpg" position="float" orientation="portrait" xlink:type="simple"/></fig><fig id="F42" position="float" orientation="portrait"><label>Figures 227–232.</label><caption><p><xref ref-type="fn" rid="FN172">172</xref> <italic><tp:taxon-name>Odontacolus mot</tp:taxon-name></italic>, female holotype (OSUC 239205) <bold>227</bold> Lateral habitus <bold>228</bold> Dorsal habitus <bold>229</bold> Mesosoma, lateral view <bold>230</bold> Mesosoma, dorsal view <bold>231</bold> Head, anterior view <bold>232</bold> Metasoma, dorsal view. Scale bars in mm.</p></caption><graphic xmlns:xlink="http://www.w3.org/1999/xlink" xlink:href="ZooKeys-314-001-g042.jpg" position="float" orientation="portrait" xlink:type="simple"/></fig><fn-group><fn id="FN143"><p>143	<ext-link xmlns:xlink="http://www.w3.org/1999/xlink" ext-link-type="uri" xlink:href="http://www.morphbank.net/?id=781376" xlink:type="simple">http://www.morphbank.net/?id=781376</ext-link></p></fn><fn id="FN172"><p>172	<ext-link xmlns:xlink="http://www.w3.org/1999/xlink" ext-link-type="uri" xlink:href="http://www.morphbank.net/?id=781355" xlink:type="simple">http://www.morphbank.net/?id=781355</ext-link></p></fn><fn id="FN81"><p>81	<ext-link xmlns:xlink="http://www.w3.org/1999/xlink" ext-link-type="uri" xlink:href="http://www.morphbank.net/?id=781303" xlink:type="simple">http://www.morphbank.net/?id=781303</ext-link></p></fn><fn id="FN82"><p>82	<ext-link xmlns:xlink="http://www.w3.org/1999/xlink" ext-link-type="uri" xlink:href="http://hol.osu.edu/map-full.html?id=283809" xlink:type="simple">http://hol.osu.edu/map-full.html?id=283809</ext-link></p></fn></fn-group></tp:treatment-sec></tp:taxon-treatment>
