# Supplementary material for: Systematics of Old World Odontacolus Kieffer s.l. (Hymenoptera, Platygastridae s.l.): parasitoids of spider eggs
Source: Zookeys. 2013 Jul 3;(314):1–151. doi: 10.3897/zookeys.314.3475 (PMC3713344; doi:10.3897/zookeys.314.3475)
Supplement: XML Treatment for Odontacolus pintoi [file zookeys.314.3475-treatment29.xml]

<!DOCTYPE tp:taxon-treatment
  PUBLIC "-//TaxonX//DTD Taxonomic Treatment Publishing DTD v0 20100105//EN" "tax-treatment-NSO.dtd">
<tp:taxon-treatment xmlns:tp="http://www.plazi.org/taxpub"><tp:treatment-meta><mixed-citation publication-type="journal"><person-group><name><surname>Valerio</surname><given-names>Alejandro A.</given-names></name><name><surname>Austin</surname><given-names>Andrew D.</given-names></name><name><surname>Masner</surname><given-names>Lubomír</given-names></name><name><surname>Johnson</surname><given-names>Norman F.</given-names></name></person-group><article-title>Systematics of Old World
                    <italic>Odontacolus</italic> Kieffer
                    <italic>s.l.</italic> (Hymenoptera, Platygastridae
                    <italic>s.l.</italic>): parasitoids of spider eggs</article-title><source>Zookeys</source><day>3</day><month>7</month><year>2013</year><volume>2013</volume><issue>314</issue><fpage>1</fpage><lpage>151</lpage><pub-id pub-id-type="doi">10.3897/zookeys.314.3475</pub-id></mixed-citation></tp:treatment-meta><tp:nomenclature><tp:taxon-name>
                            <tp:taxon-name-part taxon-name-part-type="genus">Odontacolus</tp:taxon-name-part>
                            <tp:taxon-name-part taxon-name-part-type="species">pintoi</tp:taxon-name-part>
                            <object-id xmlns:xlink="http://www.w3.org/1999/xlink" xlink:type="simple">urn:lsid:zoobank.org:act:E872D1A1-2C3C-4322-B08A-02957BA46B17</object-id>
                            <object-id xmlns:xlink="http://www.w3.org/1999/xlink" xlink:type="simple">urn:lsid:biosci.ohio-state.edu:osuc_concepts:254267</object-id>
                            <object-id xmlns:xlink="http://www.w3.org/1999/xlink" xlink:type="simple">http://species-id.net/wiki/Odontacolus_pintoi</object-id>
                        </tp:taxon-name><tp:taxon-authority>Valerio &amp; Austin</tp:taxon-authority><tp:taxon-status xmlns:xlink="http://www.w3.org/1999/xlink" xlink:type="simple">sp. n.</tp:taxon-status><xref ref-type="fig" rid="F7">Figures 20, 22</xref><xref ref-type="fig" rid="F44">, 239-244</xref><xref ref-type="fig" rid="F53">, 296</xref><xref ref-type="fig" rid="F54">, 300, 302</xref><xref ref-type="fig" rid="F57">, 318</xref><xref ref-type="fig" rid="F58">, 323–324</xref><xref ref-type="fn" rid="FN85">; Morphbank
                            <sup>85</sup></xref></tp:nomenclature><tp:treatment-sec sec-type="Description"><title>Description.</title><p><italic>Female</italic>. Body length: 1.06 – 1.25 mm (n=7). Antenna color: antennal clava dark brown, otherwise yellow. Body color: mostly dark brown, T1 (except dark brown horn) and anterior portion of T2 yellow. Coxae color: honey yellow. Leg color (excluding coxae): yellow. Fore wing color: basal half hyaline, otherwise weakly infuscate.</p><!--PageBreak--><p><italic>Head</italic>. Size of compound eye: approximately 1/2× height of head. Head shape in lateral view: lower head elongate and broad at mouth, head appearing elongate and somewhat thin. Sculpture of antennal scrobe: smooth throughout. Surface of torular triangle: slightly bulging. Development of central keel on frons: present, elongate (equal to or greater than 1/3× height of frons), but not reaching anterior ocellus. Sculpture on upper frons below anterior ocellus: granulose throughout. Sculpture of malar space: largely smooth, with sparse, weak, fan-like striae. Furrow at lateral portion of antennal scrobe: absent. Mesal surface of vertex: flat to weakly convex. Size of lateral ocelli: minute. Distance between lateral ocellus and occipital carina: greater than 1.5× maximum ocellar diameter. Lagrimal: absent or minute. Length of OOL: less than or equal to 1/3× width of ocellus. Sculpture of vertex: granulate. Sculpture of occipital carina: largely simple, at most with sparse weak crenulae medially. Distance from occipital carina to orbital carina: at least 2× width of occipital carina. Shape of occipital carina: simply arcuate medially. Sculpture of occiput: with weak, small granulae. Sculpture of gena: coriaceous dorsally, otherwise smooth.</p><p><italic>Mesosoma</italic>. Dorsal mesosoma in lateral view: convex. Sculpture of pronotal cervical area: with small (at most as large as crenulae on anterior edge of mesoscutum), well-defined foveae. Sculpture of pronotal lateral area: transversely costate. Netrion: present, smooth, linear. Notaulus: present, simple. Length of notaulus: approximately less than or equal to 1/3 of length of mesoscutum. Width of notaulus: narrow (notaulus width less than or equal to half the width of tegula). Sculpture of mesoscutum: coriaceous. Sculpture of mesoscutellum: smooth or nearly so. Mesoscutellar profile: mainly flat, anterior and posterior edge at same height or nearly so. Mesoscutellar shape: flat, not depressed. Lateral propodeal area: sparsely transversely carinate. Shape of propodeal anterior spine: short, broad, apex subtriangular. Sculpture of propodeum between anterior spines: smooth or largely smooth. Sculpture of ventral half of mesepisternum: smooth or nearly so. Sculpture of upper 1/4 of mesopleuron: densely longitudinally costate across entire width. Metapleural sculpture: smooth.</p><p><italic>Wings</italic>. Stigmal vein: present, short, narrow. Campaniform sensilla at distal area of stigmal vein: present.</p><p><italic>Metasoma</italic>. Shape of T1 horn: narrow, elongate. Sculpture of upper portion of T1 horn: smooth. Sculpture of posterior portion of T1 horn: largely smooth, with sparse longitudinal carinae. Lateral carinae on T2: absent. Sculpture of T2: meson and posterior margin smooth, otherwise longitudinally costate. Sculpture of T3: sublaterally weakly longitudinally costate in anterior third, otherwise smooth. Sculpture of S3–S6: finely, weakly coriaceous. S2 anterior carina: present, rounded, uninterrupted.</p><p><italic>Male</italic>. Body length: 1.27 – 1.30 mm (n= 3). Body color: antenna yellow as legs and T1, remainder of metasoma dark brown as dorsal mesosoma as head, remainder of body dark honey yellow. Sculpture of antennal scrobe: with weakly sinuate, fine, weak dorsoventral carinae, except area below anterior ocellus with granulate sculpture. Shape and size of anterior ocellus: minute, very round. Vertex posterior area sculpture: dense granulate sculpture. Occipital carina dorsal area: cristate, conspicuously present. Netrion: well-defined, suboval, broad longitudinal carinae present before netrion. Sculpture of mesepisternum: absent (smooth). Sculpture of pronotal lateral areas: with few, sinuate, transverse carinae. Length of fore wing stigmal vein: conspicuously elongate. Angle of stigmal vein in relation to anterior margin of fore wing: at an angle of approximately 45°. Sculpture of T2: mesal area smooth, remainder of tergum with weak longitudinal carinae.</p><!--PageBreak--></tp:treatment-sec><tp:treatment-sec sec-type="Diagnosis"><title>Diagnosis.</title><p><italic><tp:taxon-name>Odontacolus pintoi</tp:taxon-name></italic> can be distinguished from all other species that have an obscured netrion in combination with the elongate and broad ventral portion of the head (below the eyes in anterior view) (<xref ref-type="fig" rid="F44">Fig. 243</xref>) by the mostly smooth gena (shiny, sometimes with large coriaceous sculpture present but restricted to upper 1/3), and the smooth antennal scrobe (except for the presence of a central keel).</p></tp:treatment-sec><tp:treatment-sec sec-type="Etymology"><title>Etymology.</title><p>This species is named after the trichogrammatid specialist Dr John Pinto, formerly of the University of California, Riverside. The epithet is a noun in the genitive case.</p></tp:treatment-sec><tp:treatment-sec sec-type="Link to distribution map"><title>Link to distribution map.</title><p><xref ref-type="fn" rid="FN86">86</xref></p></tp:treatment-sec><tp:treatment-sec sec-type="Biology"><title>Biology.</title><p>Specimens from South Australia have been reared from eggs of <italic><tp:taxon-name>Clubiona cycladata</tp:taxon-name></italic> Simon (<tp:taxon-name>Araneae</tp:taxon-name>: <tp:taxon-name>Clubionidae</tp:taxon-name>) under the bark of eucalypt trees (recorded as <italic><tp:taxon-name>Odontacolus</tp:taxon-name></italic> sp. in <xref ref-type="bibr" rid="B2">Austin 1984</xref> &amp; <xref ref-type="bibr" rid="B3">Austin 1985</xref>).</p></tp:treatment-sec><tp:treatment-sec sec-type="Material examined"><title>Material examined.</title><p>Holotype female: <bold>AUSTRALIA</bold>: WA, Fitzgerald River National Park, <named-content xmlns:xlink="http://www.w3.org/1999/xlink" content-type="dwc:verbatimCoordinates" xlink:type="simple">33°41.6'S, 119°42.9'E</named-content>, 17.X.2002, yellow pan trap, J. Pinto, OSUC 239098 (deposited in WAMP). <italic>Paratypes</italic>: (79 females, 4 males) <bold>AUSTRALIA</bold>: 54 females, 4 males, OSUC 239044–239054, 239064–239067, 239069, 239075–239076, 239090, 239097, 239103 (ANIC); OSUC 239085–239088 (BMNH); OSUC 238542, 239072, 239100–239102 (CNCI); OSUC 239099 (OSUC); OSUC 239070–239071, 239073–239074, 239096, 239106–239107, 239109–239115 (QDPC); OSUC 239055–239063, 239092–239095 (WINC). <bold>NEW ZEALAND</bold>: 8 females, OSUC 239082 (LUNZ); OSUC 239077–239081, 239083–239084 (NZAC). <bold>NORFOLK ISLAND</bold>: 17 females, OSUC 239031–239042, 239068, 239089, 239104–239105 (ANIC); OSUC 239091 (QDPC). <italic>Other material</italic>: <bold>AUSTRALIA</bold>: 1 female, OSUC 239043 (ANIC).</p></tp:treatment-sec><tp:treatment-sec sec-type="Comments"><title>Comments.</title><p>The holotype is in perfect condition; the paratypes are for the most part in very good condition except for OSUC 239063 and OSUC 239074 which have the heads detached from body and glued to the point, and OSUC 239046 which is missing the metasoma. Some females have a different color pattern in that the whole body is dark brown with the anterior edge of T1 (except the horn), T2 and the legs yellow.</p></tp:treatment-sec><tp:treatment-sec><!--Section generated to contain objects referenced in tp:taxon-treatment.--><fig id="F7" position="float" orientation="portrait"><label>Figures 17–22.</label><caption><p><xref ref-type="fn" rid="FN137">137</xref> <bold>17</bold> <italic><tp:taxon-name>Odontacolus harveyi</tp:taxon-name></italic>, netrion, lateral view, female paratype (OSUC 237929) <bold>18</bold> <italic><tp:taxon-name>Odontacolus noyesi</tp:taxon-name></italic>, netrion, lateral view, female paratype (OSUC 237931) <bold>19</bold> <italic><tp:taxon-name>Odontacolus zborowskii</tp:taxon-name></italic>, netrion, lateral view, female paratype (OSUC 237946) <bold>20</bold> <italic><tp:taxon-name>Odontacolus pintoi</tp:taxon-name></italic>, netrion, lateral view, female paratype (OSUC 239099) <bold>21</bold> <italic><tp:taxon-name>Odontacolus berryae</tp:taxon-name></italic>, gena, lateral view, female paratype (OSUC 238580) <bold>22</bold> <italic><tp:taxon-name>Odontacolus pintoi</tp:taxon-name></italic>, gena, lateral view, female paratype (OSUC 239099). Scale bars in mm; ne: netrion. Morphbank.</p></caption><graphic xmlns:xlink="http://www.w3.org/1999/xlink" xlink:href="ZooKeys-314-001-g007.jpg" position="float" orientation="portrait" xlink:type="simple"/></fig><fig id="F44" position="float" orientation="portrait"><label>Figures 239–244.</label><caption><p><xref ref-type="fn" rid="FN174">174</xref> <italic><tp:taxon-name>Odontacolus pintoi</tp:taxon-name></italic>, female holotype (OSUC 239098) <bold>239</bold> Lateral habitus <bold>240</bold> Dorsal habitus <bold>241</bold> Mesosoma, lateral view <bold>242</bold> Mesosoma, dorsal view <bold>243</bold> Head, anterior view <bold>244</bold> Metasoma, dorsal view. Scale bars in mm.</p></caption><graphic xmlns:xlink="http://www.w3.org/1999/xlink" xlink:href="ZooKeys-314-001-g044.jpg" position="float" orientation="portrait" xlink:type="simple"/></fig><fig id="F53" position="float" orientation="portrait"><label>Figures 293–298.</label><caption><p><xref ref-type="fn" rid="FN183">183</xref> <bold>293</bold> <italic><tp:taxon-name>Odontacolus zborowskii</tp:taxon-name></italic>, fore wing, lateral view, male paratype (OSUC 237998) <bold>294</bold> <italic><tp:taxon-name>Odontacolus australiensis</tp:taxon-name></italic>, fore wing, lateral view, maleparatype (OSUC 239142) <bold>295</bold> <italic><tp:taxon-name>Odontacolus africanus</tp:taxon-name></italic>, fore wing, lateral view, male paratype (OSUC 238568) <bold>296</bold> <italic><tp:taxon-name>Odontacolus pintoi</tp:taxon-name></italic>, fore wing, lateral view, male paratype (OSUC 239055) <bold>297</bold> <italic><tp:taxon-name>Odontacolus zborowskii</tp:taxon-name></italic>, netrion, lateral view, male paratype (OSUC 237998) <bold>298</bold> <italic><tp:taxon-name>Odontacolus australiensis</tp:taxon-name></italic>, netrion, lateral view, maleparatype (OSUC 239142). Scale bars in mm.</p></caption><graphic xmlns:xlink="http://www.w3.org/1999/xlink" xlink:href="ZooKeys-314-001-g053.jpg" position="float" orientation="portrait" xlink:type="simple"/></fig><fig id="F54" position="float" orientation="portrait"><label>Figures 299–304.</label><caption><p><xref ref-type="fn" rid="FN184">184</xref> <bold>299</bold> <italic><tp:taxon-name>Odontacolus africanus</tp:taxon-name></italic>, netrion, lateral view, male paratype (OSUC 238568) <bold>300</bold> <italic><tp:taxon-name>Odontacolus pintoi</tp:taxon-name></italic>, netrion, lateral view, maleparatype (OSUC 239055) <bold>301</bold> <italic><tp:taxon-name>Odontacolus wallacei</tp:taxon-name></italic>, face, anterior view, male paratype (OSUC 238004) <bold>302</bold> <italic><tp:taxon-name>Odontacolus pintoi</tp:taxon-name></italic>, face, anterior view, maleparatype (OSUC 239055) <bold>303</bold> <italic><tp:taxon-name>Odontacolus africanus</tp:taxon-name></italic>, face, anterior view, male paratype (OSUC 238568) <bold>304</bold> <italic><tp:taxon-name>Odontacolus whitfieldi</tp:taxon-name></italic>, face, anterior view, male paratype (UCRCENT171091). Scale bars in mm.</p></caption><graphic xmlns:xlink="http://www.w3.org/1999/xlink" xlink:href="ZooKeys-314-001-g054.jpg" position="float" orientation="portrait" xlink:type="simple"/></fig><fig id="F57" position="float" orientation="portrait"><label>Figures 315–318.</label><caption><p><xref ref-type="fn" rid="FN187">187</xref> <bold>315</bold> <italic><tp:taxon-name>Odontacolus whitfieldi</tp:taxon-name></italic>, antenna, lateral view, male paratype (UCRCENT171091) <bold>316</bold> <italic><tp:taxon-name>Odontacolus markadicus</tp:taxon-name></italic>, antenna, lateral view, male (OSUC 238805) <bold>317</bold> <italic><tp:taxon-name>Odontacolus australiensis</tp:taxon-name></italic>, antenna, lateral view, male paratype (OSUC 239142) <bold>318</bold> <italic><tp:taxon-name>Odontacolus pintoi</tp:taxon-name></italic>, antenna, lateral view, male (OSUC 239055). Scale bars in mm.</p></caption><graphic xmlns:xlink="http://www.w3.org/1999/xlink" xlink:href="ZooKeys-314-001-g057.jpg" position="float" orientation="portrait" xlink:type="simple"/></fig><fig id="F58" position="float" orientation="portrait"><label>Figures 319–324.</label><caption><p><xref ref-type="fn" rid="FN188">188</xref> <bold>319</bold> <italic><tp:taxon-name>Odontacolus africanus</tp:taxon-name></italic>, lateral habitus, male paratype (CASENT 2042643) <bold>320</bold> <italic><tp:taxon-name>Odontacolus africanus</tp:taxon-name></italic>, dorsal habitus, male paratype (CASENT 2042643) <bold>321</bold> <italic><tp:taxon-name>Odontacolus australiensis</tp:taxon-name></italic>, lateral habitus, male paratype (OSUC 239142) <bold>322</bold> <italic><tp:taxon-name>Odontacolus australiensis</tp:taxon-name></italic>, dorsal habitus, male paratype (OSUC 239142) <bold>323</bold> <italic><tp:taxon-name>Odontacolus pintoi</tp:taxon-name></italic>, lateral habitus, male paratype (OSUC 239055) <bold>324</bold> <italic><tp:taxon-name>Odontacolus pintoi</tp:taxon-name></italic>, dorsal habitus, male paratype (OSUC 239055). Scale bars in mm.</p></caption><graphic xmlns:xlink="http://www.w3.org/1999/xlink" xlink:href="ZooKeys-314-001-g058.jpg" position="float" orientation="portrait" xlink:type="simple"/></fig><fn-group><fn id="FN137"><p>137	<ext-link xmlns:xlink="http://www.w3.org/1999/xlink" ext-link-type="uri" xlink:href="http://www.morphbank.net/?id=781382" xlink:type="simple">http://www.morphbank.net/?id=781382</ext-link></p></fn><fn id="FN174"><p>174	<ext-link xmlns:xlink="http://www.w3.org/1999/xlink" ext-link-type="uri" xlink:href="http://www.morphbank.net/?id=781357" xlink:type="simple">http://www.morphbank.net/?id=781357</ext-link></p></fn><fn id="FN183"><p>183	<ext-link xmlns:xlink="http://www.w3.org/1999/xlink" ext-link-type="uri" xlink:href="http://www.morphbank.net/?id=781366" xlink:type="simple">http://www.morphbank.net/?id=781366</ext-link></p></fn><fn id="FN184"><p>184	<ext-link xmlns:xlink="http://www.w3.org/1999/xlink" ext-link-type="uri" xlink:href="http://www.morphbank.net/?id=781367" xlink:type="simple">http://www.morphbank.net/?id=781367</ext-link></p></fn><fn id="FN187"><p>187	<ext-link xmlns:xlink="http://www.w3.org/1999/xlink" ext-link-type="uri" xlink:href="http://www.morphbank.net/?id=781370" xlink:type="simple">http://www.morphbank.net/?id=781370</ext-link></p></fn><fn id="FN188"><p>188	<ext-link xmlns:xlink="http://www.w3.org/1999/xlink" ext-link-type="uri" xlink:href="http://www.morphbank.net/?id=781371" xlink:type="simple">http://www.morphbank.net/?id=781371</ext-link></p></fn><fn id="FN85"><p>85	<ext-link xmlns:xlink="http://www.w3.org/1999/xlink" ext-link-type="uri" xlink:href="http://www.morphbank.net/?id=781301" xlink:type="simple">http://www.morphbank.net/?id=781301</ext-link></p></fn><fn id="FN86"><p>86	<ext-link xmlns:xlink="http://www.w3.org/1999/xlink" ext-link-type="uri" xlink:href="http://hol.osu.edu/map-full.html?id=254267" xlink:type="simple">http://hol.osu.edu/map-full.html?id=254267</ext-link></p></fn></fn-group></tp:treatment-sec><ref-list><ref id="B2"><mixed-citation xmlns:xlink="http://www.w3.org/1999/xlink" xlink:type="simple"><person-group><name name-style="western"><surname>Austin</surname><given-names>AD</given-names></name></person-group> (<year>1984</year>) <source>The fecundity, development and host relationship of <italic>Ceratobaeus</italic> spp. (Hymenoptera: Scelionidae), parasites of spider eggs. Ecological Entomology 9: 125–38.<sup>104</sup></source> doi: <ext-link ext-link-type="uri" xlink:href="http://dx.doi.org/10.1111/j.1365-2311.1984.tb00707.x" xlink:type="simple">10.1111/j.1365-2311.1984.tb00707.x</ext-link></mixed-citation></ref><ref id="B3"><mixed-citation xmlns:xlink="http://www.w3.org/1999/xlink" xlink:type="simple"><person-group><name name-style="western"><surname>Austin</surname><given-names>AD</given-names></name></person-group> (<year>1985</year>) <source>The function of spider egg sacs in relation to parasitoids and predators, with special reference to the Australian fauna. Journal of Natural History 19: 359–376.<sup>105</sup></source> doi: <ext-link ext-link-type="uri" xlink:href="http://dx.doi.org/10.1080/00222938500770261" xlink:type="simple">10.1080/00222938500770261</ext-link></mixed-citation></ref></ref-list></tp:taxon-treatment>
