# Supplementary material for: Systematics of Old World Odontacolus Kieffer s.l. (Hymenoptera, Platygastridae s.l.): parasitoids of spider eggs
Source: Zookeys. 2013 Jul 3;(314):1–151. doi: 10.3897/zookeys.314.3475 (PMC3713344; doi:10.3897/zookeys.314.3475)
Supplement: XML Treatment for Odontacolus sharkeyi [file zookeys.314.3475-treatment31.xml]

<!DOCTYPE tp:taxon-treatment
  PUBLIC "-//TaxonX//DTD Taxonomic Treatment Publishing DTD v0 20100105//EN" "tax-treatment-NSO.dtd">
<tp:taxon-treatment xmlns:tp="http://www.plazi.org/taxpub"><tp:treatment-meta><mixed-citation publication-type="journal"><person-group><name><surname>Valerio</surname><given-names>Alejandro A.</given-names></name><name><surname>Austin</surname><given-names>Andrew D.</given-names></name><name><surname>Masner</surname><given-names>Lubomír</given-names></name><name><surname>Johnson</surname><given-names>Norman F.</given-names></name></person-group><article-title>Systematics of Old World
                    <italic>Odontacolus</italic> Kieffer
                    <italic>s.l.</italic> (Hymenoptera, Platygastridae
                    <italic>s.l.</italic>): parasitoids of spider eggs</article-title><source>Zookeys</source><day>3</day><month>7</month><year>2013</year><volume>2013</volume><issue>314</issue><fpage>1</fpage><lpage>151</lpage><pub-id pub-id-type="doi">10.3897/zookeys.314.3475</pub-id></mixed-citation></tp:treatment-meta><tp:nomenclature><tp:taxon-name>
                            <tp:taxon-name-part taxon-name-part-type="genus">Odontacolus</tp:taxon-name-part>
                            <tp:taxon-name-part taxon-name-part-type="species">sharkeyi</tp:taxon-name-part>
                            <object-id xmlns:xlink="http://www.w3.org/1999/xlink" xlink:type="simple">urn:lsid:zoobank.org:act:F72B6124-C01B-444F-BC75-43323B09FA8F</object-id>
                            <object-id xmlns:xlink="http://www.w3.org/1999/xlink" xlink:type="simple">urn:lsid:biosci.ohio-state.edu:osuc_concepts:275238</object-id>
                            <object-id xmlns:xlink="http://www.w3.org/1999/xlink" xlink:type="simple">http://species-id.net/wiki/Odontacolus_sharkeyi</object-id>
                        </tp:taxon-name><tp:taxon-authority>Valerio &amp; Austin</tp:taxon-authority><tp:taxon-status xmlns:xlink="http://www.w3.org/1999/xlink" xlink:type="simple">sp. n.</tp:taxon-status><xref ref-type="fig" rid="F11">Figures 46</xref><xref ref-type="fig" rid="F46">, 251–256</xref><xref ref-type="fn" rid="FN89">; Morphbank
                            <sup>89</sup></xref></tp:nomenclature><tp:treatment-sec sec-type="Description"><title>Description.</title><p><italic>Female</italic>. Body length: 1.28 – 1.60 mm (n=9). Antenna color: A1 lighter in color than remainder of dark brown antennomeres. Body color: completely dark brown. Coxae color: dark brown. Leg color (excluding coxae): yellow. Fore wing color: completely hyaline.</p><p><italic>Head</italic>. Size of compound eye: approximately 1/2× height of head. Head shape in lateral view: lower head elongate and broad at mouth, head appearing elongate and somewhat thin. Sculpture of antennal scrobe: largely smooth ventrally, dorsally with sinuate, transverse ridges.Surface of torular triangle: flat. Development of central keel on frons: present, elongate, reaching anterior ocellus. Sculpture on upper frons below anterior ocellus: with sparse, transverse costae mixed with weak, dense granulae. Sculpture of malar space: with fan-like striae, striae extending into antennal scrobe. Furrow at lateral portion of antennal scrobe: present. Mesal surface of vertex: flat to weakly convex. Size of lateral ocelli: large. Distance between lateral ocellus and occipital carina: 0.5–1.2× maximum ocellar diameter. Lagrimal: absent or minute. Length of OOL: less than or equal to 1/3× width of ocellus. Sculpture of vertex: granulate. Sculpture of occipital carina: weakly crenulate throughout. Distance from occipital carina to orbital carina: at least 2× width of occipital carina. Shape of occipital carina: simply arcuate medially. Sculpture of occiput: with weakly rugulo aciculate sculpture. Sculpture of gena: granulose.</p><p><italic>Mesosoma</italic>. Dorsal mesosoma in lateral view: convex. Sculpture of pronotal cervical area: with small (at most as large as crenulae on anterior edge of mesoscutum), well-defined foveae. Sculpture of pronotal lateral area: upper 1/3 granulose, lower 1/3 with transverse foveae, otherwise smooth. Netrion: present, smooth, linear. Notaulus: present, simple. Length of notaulus: approximately less than or equal to 1/3 of length of mesoscutum. Width of notaulus: narrow (notaulus width less than or equal to half the width of tegula). Sculpture of mesoscutum: weakly rugulose mixed with weak granulae. Sculpture of mesoscutellum: granulose. Mesoscutellar profile: mainly flat, anterior and posterior edge at same height or nearly so. Mesoscutellar shape: flat, not depressed. Lateral propodeal area: coarsely rugulose. Shape of propodeal anterior spine: elongate, narrow, apex rounded. Sculpture of propodeum between anterior spines: smooth or largely smooth. Sculpture of ventral half of mesepisternum: smooth or nearly so. Sculpture of upper 1/4 of mesopleuron: densely longitudinally costate across half width. Metapleural sculpture: midtransverse area smooth, otherwise with cristate, longitudinal carinae.</p><p><italic>Wings</italic>. Stigmal vein: present, elongate, narrow. Campaniform sensilla at distal area of stigmal vein: present.</p><!--PageBreak--><p><italic>Metasoma</italic>. Shape of T1 horn: broad, short. Sculpture of upper portion of T1 horn: longitudinally carinate. Sculpture of posterior portion of T1 horn: smooth. Lateral carinae on T2: present, poorly defined. Sculpture of T2: largely weakly coriaceous mixed with longitudinal costae, meson coriaceous. Sculpture of T3: anterior third weakly costate sublaterally, weakly coriaceous mesally, otherwise granulose. Sculpture of S3–S6: S3 weakly granulose, S4–S6 weakly, finely coriaceous. S2 anterior carina: present, cristate, uninterrupted.</p><p><italic>Male</italic>. Unknown.</p></tp:treatment-sec><tp:treatment-sec sec-type="Diagnosis"><title>Diagnosis.</title><p>This is the only known species to have a furrow at the lateral areas of the antennal scrobes in combination with a completely dark brown body.</p></tp:treatment-sec><tp:treatment-sec sec-type="Etymology"><title>Etymology.</title><p>This species is named after our friend and colleague, hymenopterist Dr Mike Sharkey from the University of Kentucky. The epithet is a noun in the genitive case.</p></tp:treatment-sec><tp:treatment-sec sec-type="Link to distribution map"><title>Link to distribution map.</title><p><xref ref-type="fn" rid="FN90">90</xref></p></tp:treatment-sec><tp:treatment-sec sec-type="Material examined"><title>Material examined.</title><p>Holotype female: <bold>THAILAND</bold>: Chanthaburi Prov., Prabad Unit, 120m to bridge, T3957, Khao Khitchakut National Park, <named-content xmlns:xlink="http://www.w3.org/1999/xlink" content-type="dwc:verbatimCoordinates" xlink:type="simple">12°49.15'N, 102°07.13'E</named-content>, 219m, 16.X–23.X.2008, Malaise trap, Sutthida &amp; Charoenchai, OSUC 321869 (deposited in QSBG). <italic>Paratypes</italic>: <bold>THAILAND</bold>: 26 females, OSUC 339587 (CNCI); OSUC 339588, 339590–339592, 339598, 339600–339601, 339604–339605, 339607, 374180 (OSUC); OSUC 247710, 250612, 251977, 261748, 321867–321868, 321870–321871, 321873, 321887, 339577, 339579, 339586 (QSBG); OSUC 336787 (WINC).</p></tp:treatment-sec><tp:treatment-sec sec-type="Comments"><title>Comments.</title><p>The holotype is in perfect condition except for the left antenna which is detached from the body but glued to the point; the paratype specimens are in good condition.</p></tp:treatment-sec><tp:treatment-sec><!--Section generated to contain objects referenced in tp:taxon-treatment.--><fig id="F11" position="float" orientation="portrait"><label>Figures 41–46.</label><caption><p><xref ref-type="fn" rid="FN141">141</xref> <bold>41</bold> <italic><tp:taxon-name>Odontacolus heydoni</tp:taxon-name></italic>, head, anterior view, female paratype (OSUC 268731) <bold>42</bold> <italic><tp:taxon-name>Odontacolus heydoni</tp:taxon-name></italic>, mesoscutum, dorsal view, female paratype (OSUC 268731) <bold>43</bold> <italic><tp:taxon-name>Odontacolus dayi</tp:taxon-name></italic>, vertex, dorsolateral view, female holotype (OSUC 238418) <bold>44</bold> <italic><tp:taxon-name>Odontacolus longiceps</tp:taxon-name></italic>, mesoscutum, dorsal view, female holotype (BMNH TYPE HYM 9400) <bold>45</bold> <italic><tp:taxon-name>Odontacolus lamarcki</tp:taxon-name></italic>, head, dorsal view, female holotype (OSUC 339597) <bold>46</bold> <italic><tp:taxon-name>Odontacolus sharkeyi</tp:taxon-name></italic>, head, anterior view, female holotype (OSUC 321869). Scale bars in mm.</p></caption><graphic xmlns:xlink="http://www.w3.org/1999/xlink" xlink:href="ZooKeys-314-001-g011.jpg" position="float" orientation="portrait" xlink:type="simple"/></fig><fig id="F46" position="float" orientation="portrait"><label>Figures 251–256.</label><caption><p><xref ref-type="fn" rid="FN176">176</xref> <italic><tp:taxon-name>Odontacolus sharkeyi</tp:taxon-name></italic>, female holotype (OSUC 321869) <bold>251</bold> Lateral habitus <bold>252</bold> Dorsal habitus <bold>253</bold> Mesosoma, lateral view <bold>254</bold> Mesosoma, dorsal view <bold>255</bold> Head, anterior view <bold>256</bold> Metasoma, dorsal view. Scale bars in mm.</p></caption><graphic xmlns:xlink="http://www.w3.org/1999/xlink" xlink:href="ZooKeys-314-001-g046.jpg" position="float" orientation="portrait" xlink:type="simple"/></fig><fn-group><fn id="FN141"><p>141	<ext-link xmlns:xlink="http://www.w3.org/1999/xlink" ext-link-type="uri" xlink:href="http://www.morphbank.net/?id=781378" xlink:type="simple">http://www.morphbank.net/?id=781378</ext-link></p></fn><fn id="FN176"><p>176	<ext-link xmlns:xlink="http://www.w3.org/1999/xlink" ext-link-type="uri" xlink:href="http://www.morphbank.net/?id=781359" xlink:type="simple">http://www.morphbank.net/?id=781359</ext-link></p></fn><fn id="FN89"><p>89	<ext-link xmlns:xlink="http://www.w3.org/1999/xlink" ext-link-type="uri" xlink:href="http://www.morphbank.net/?id=781299" xlink:type="simple">http://www.morphbank.net/?id=781299</ext-link></p></fn><fn id="FN90"><p>90	<ext-link xmlns:xlink="http://www.w3.org/1999/xlink" ext-link-type="uri" xlink:href="http://hol.osu.edu/map-full.html?id=275238" xlink:type="simple">http://hol.osu.edu/map-full.html?id=275238</ext-link></p></fn></fn-group></tp:treatment-sec></tp:taxon-treatment>
