# Supplementary material for: Systematics of Old World Odontacolus Kieffer s.l. (Hymenoptera, Platygastridae s.l.): parasitoids of spider eggs
Source: Zookeys. 2013 Jul 3;(314):1–151. doi: 10.3897/zookeys.314.3475 (PMC3713344; doi:10.3897/zookeys.314.3475)
Supplement: XML Treatment for Odontacolus spinosus [file zookeys.314.3475-treatment32.xml]

<!DOCTYPE tp:taxon-treatment
  PUBLIC "-//TaxonX//DTD Taxonomic Treatment Publishing DTD v0 20100105//EN" "tax-treatment-NSO.dtd">
<tp:taxon-treatment xmlns:tp="http://www.plazi.org/taxpub"><tp:treatment-meta><mixed-citation publication-type="journal"><person-group><name><surname>Valerio</surname><given-names>Alejandro A.</given-names></name><name><surname>Austin</surname><given-names>Andrew D.</given-names></name><name><surname>Masner</surname><given-names>Lubomír</given-names></name><name><surname>Johnson</surname><given-names>Norman F.</given-names></name></person-group><article-title>Systematics of Old World
                    <italic>Odontacolus</italic> Kieffer
                    <italic>s.l.</italic> (Hymenoptera, Platygastridae
                    <italic>s.l.</italic>): parasitoids of spider eggs</article-title><source>Zookeys</source><day>3</day><month>7</month><year>2013</year><volume>2013</volume><issue>314</issue><fpage>1</fpage><lpage>151</lpage><pub-id pub-id-type="doi">10.3897/zookeys.314.3475</pub-id></mixed-citation></tp:treatment-meta><tp:nomenclature><tp:taxon-name>
                            <tp:taxon-name-part taxon-name-part-type="genus">Odontacolus</tp:taxon-name-part>
                            <tp:taxon-name-part taxon-name-part-type="species">spinosus</tp:taxon-name-part>
                            <object-id xmlns:xlink="http://www.w3.org/1999/xlink" xlink:type="simple">urn:lsid:zoobank.org:act:87C08D6D-E3EC-4FB0-B3B6-EB60BC0CC15A</object-id>
                            <object-id xmlns:xlink="http://www.w3.org/1999/xlink" xlink:type="simple">urn:lsid:biosci.ohio-state.edu:osuc_concepts:4951</object-id>
                            <object-id xmlns:xlink="http://www.w3.org/1999/xlink" xlink:type="simple">http://species-id.net/wiki/Odontacolus_spinosus</object-id>
                        </tp:taxon-name><tp:taxon-authority>(Dodd)</tp:taxon-authority><xref ref-type="fig" rid="F12">Figures 47</xref><xref ref-type="fig" rid="F47">, 257–262</xref><xref ref-type="fn" rid="FN91">; Morphbank
                            <sup>91</sup></xref><tp:nomenclature-citation-list><tp:nomenclature-citation><tp:taxon-name>Ceratobaeoides spinosus</tp:taxon-name><comment><xref ref-type="bibr" rid="B10">Dodd 1914b</xref><xref ref-type="bibr" rid="B21">: 125 (original description); Kieffer 1926</xref>: 273, 274 (description, keyed). </comment></tp:nomenclature-citation><tp:nomenclature-citation><tp:taxon-name>Odontacolus spinosus</tp:taxon-name><comment><xref ref-type="bibr" rid="B1">(Dodd): Austin 1981</xref>: 89 (generic transfer, type information). </comment></tp:nomenclature-citation><tp:nomenclature-citation><tp:taxon-name>Ceratobaeoides longiceps</tp:taxon-name><comment><xref ref-type="bibr" rid="B8">Dodd 1913</xref><xref ref-type="bibr" rid="B17">: 338 (original description. Preoccupied by <italic><tp:taxon-name>Odontacolus longiceps</tp:taxon-name></italic> Kieffer 1910a</xref><xref ref-type="bibr" rid="B9">); Dodd 1914a</xref><xref ref-type="bibr" rid="B21">: 66 (description); Kieffer 1926</xref>: 273, 274 (description, keyed). </comment></tp:nomenclature-citation><tp:nomenclature-citation><tp:taxon-name>Odontacolus spinosus</tp:taxon-name><comment> urn:lsid:zoobank.org:act:91260D13-006C-4F64-B6EF-15C984A4EB1F</comment></tp:nomenclature-citation><tp:nomenclature-citation><tp:taxon-name>Odontacolus spinosus</tp:taxon-name><comment> urn:lsid:biosci.ohio-state.edu:osuc_concepts:9360</comment></tp:nomenclature-citation><tp:nomenclature-citation><tp:taxon-name>Odontacolus doddi</tp:taxon-name><comment><xref ref-type="bibr" rid="B1">Austin 1981</xref>: 88 (replacement name, generic transfer, type information). <bold>Syn. n.</bold></comment></tp:nomenclature-citation><tp:nomenclature-citation><tp:taxon-name>Odontacolus spinosus</tp:taxon-name><comment> urn:lsid:zoobank.org:act:E815E65F-BD05-4045-BEF3-4FFF3445D1CD</comment></tp:nomenclature-citation><tp:nomenclature-citation><tp:taxon-name>Odontacolus spinosus</tp:taxon-name><comment> urn:lsid:biosci.ohio-state.edu:osuc_concepts:4946</comment></tp:nomenclature-citation><!--PageBreak--></tp:nomenclature-citation-list></tp:nomenclature><tp:treatment-sec sec-type="Description"><title>Description.</title><p><italic>Female</italic>. Body length: 1.09 – 1.63 mm (n=20). Antenna color: antennal clava dark brown, otherwise yellow; distal 2/3 of antennal clava dark brown, otherwise yellow. Body color: mainly yellow, except for occiput, mesoscutum midanterior and lateral areas and mesepisternum lower area dark brown, T1 horn black, and T4–T6 honey yellow. Coxae color: yellow. Leg color (excluding coxae): yellow. Fore wing color: completely hyaline.</p><p><italic>Head</italic>. Size of compound eye: approximately 1/2× height of head. Head shape in lateral view: lower head elongate and broad at mouth, head appearing elongate and somewhat thin. Sculpture of antennal scrobe: weakly rugulose throughout. Surface of torular triangle: flat. Development of central keel on frons: present, elongate (equal to or greater than 1/3× height of frons), but not reaching anterior ocellus. Sculpture on upper frons below anterior ocellus: with sparse, transverse costae mixed with weak, dense granulae. Sculpture of malar space: weakly rugulose throughout, without fan-like striae. Furrow at lateral portion of antennal scrobe: absent. Mesal surface of vertex: flat to weakly convex. Size of lateral ocelli: small. Distance between lateral ocellus and occipital carina: 0.5–1.2× maximum ocellar diameter. Lagrimal: absent or minute. Length of OOL: less than or equal to 1/3× width of ocellus. Sculpture of vertex: granulate. Sculpture of occipital carina: weakly crenulate throughout. Distance from occipital carina to orbital carina: at least 2× width of occipital carina. Shape of occipital carina: simply arcuate medially. Sculpture of occiput: with weakly rugulo aciculate sculpture. Sculpture of gena: granulose.</p><p><italic>Mesosoma</italic>. Dorsal mesosoma in lateral view: convex. Sculpture of pronotal cervical area: with small (at most as large as crenulae on anterior edge of mesoscutum), well-defined foveae. Sculpture of pronotal lateral area: coriaceous. Netrion: present, smooth, linear. Notaulus: present, simple. Length of notaulus: approximately less than or equal to 1/3 of length of mesoscutum. Width of notaulus: narrow (notaulus width less than or equal to half the width of tegula). Sculpture of mesoscutum: weakly rugulose mixed with weak granulae. Sculpture of mesoscutellum: weakly rugulose mixed with granulate sculpture. Mesoscutellar profile: elevated, anterior margin higher than posterior. Mesoscutellar shape: flat, not depressed. Lateral propodeal area: densely, finely rugulose. Shape of propodeal anterior spine: elongate, narrow, apex rounded. Sculpture of propodeum between anterior spines: rugulose throughout. Sculpture of ventral half of mesepisternum: weakly, finely coriaceous. Sculpture of upper 1/4 of mesopleuron: densely longitudinally costate across entire width. Metapleural sculpture: sparsely longitudinally costate.</p><p><italic>Wings</italic>. Stigmal vein: present, elongate, narrow. Campaniform sensilla at distal area of stigmal vein: present.</p><p><italic>Metasoma</italic>. Shape of T1 horn: broad, short. Sculpture of upper portion of T1 horn: longitudinally carinate. Sculpture of posterior portion of T1 horn: longitudinally carinate. Lateral carinae on T2: present, well-defined. Sculpture of T2: longitudinally costate on coriaceous background. Sculpture of T3: anterior half weakly, longitudinally costate, coriaceous mesally, otherwise weakly coriaceous. Sculpture of S3–S6: finely, weakly coriaceous. S2 anterior carina: present, cristate, uninterrupted.</p><!--PageBreak--><p><italic>Male</italic>. Unknown.</p></tp:treatment-sec><tp:treatment-sec sec-type="Diagnosis"><title>Diagnosis.</title><p><italic><tp:taxon-name>Odontacolus spinosus</tp:taxon-name></italic> can be separated from all other Australian <italic><tp:taxon-name>Odontacolus</tp:taxon-name></italic> species by the short and unsculptured notauli in combination with a well-defined netrion, central keel present on the frons, sculptured antennal scrobes, small lateral ocelli, and the long distance between the lateral ocellus and the occipital carina, approximately 1.2× the ocellus diameter.</p></tp:treatment-sec><tp:treatment-sec sec-type="Link to distribution map"><title>Link to distribution map.</title><p><xref ref-type="fn" rid="FN92">92</xref></p></tp:treatment-sec><tp:treatment-sec sec-type="Material examined"><title>Material examined.</title><p>Holotype female, <italic><tp:taxon-name>Ceratobaeoides longiceps</tp:taxon-name></italic>: <bold>AUSTRALIA</bold>: QLD, among undergrowth, Brisbane, 26.IV.1913, H. Hacker, QMBA HY1631 (deposited in QMBA). Holotype female, <italic><tp:taxon-name>Ceratobaeoides spinosus</tp:taxon-name></italic>: <bold>AUSTRALIA</bold>: QLD, forest, Childers, 2.VII.1914, sweeping, A. P. Dodd, SAMA DB 32-001530 (deposited in SAMA). <italic>Other material</italic>: <bold>AUSTRALIA</bold>: 31 females, OSUC 239167, 239173, 239180, 239182 (ANIC); OSUC 239153, 239165–239166, 239174, 239177, 239184, 339575 (CNCI); OSUC 239188 (OSUC); OSUC 238011, 239015, 239154, 239164, 239168–239172, 239175–239176, 239179, 239183, 239185–239186 (QDPC); OSUC 239017 (QMBA); UCRC ENT 171076–171077 (UCRC); OSUC 239189 (WINC).</p></tp:treatment-sec><tp:treatment-sec sec-type="Comments"><title>Comments.</title><p>The holotype of <italic><tp:taxon-name>Odontacolus spinosus</tp:taxon-name></italic> has the head and most of the wings detached from the body; the head and first pair of legs are glued to the point; the remainder of the legs has the distal tarsomeres missing. The holotype of <italic><tp:taxon-name>Odontacolus doddi</tp:taxon-name></italic> is slide mounted and the specimen was partly destroyed in the process.</p><p>The following color variations occur in this species: the body ranges from yellow with the tips of the propodeal spines and T1 horn dark brown to mostly dark brown with the posterior area of the mesoscutum and mesoscutellum light yellow. The occipital carina of the specimens OSUC 239180 and OSUC 239173 is present but very fine which renders it difficult to see; in all other specimens it is well developed. The sculpture also varies between the anterior propodeal spines, from being completely smooth to completely punctate in some specimens with darker color (i.e. OSUC 239165, 265167, 239170–239172). The sculpture of the mesal portion of T2 varies from in the development of the costae. In any case there is always coriaceous background sculpture.</p></tp:treatment-sec><tp:treatment-sec><!--Section generated to contain objects referenced in tp:taxon-treatment.--><fig id="F12" position="float" orientation="portrait"><label>Figures 47–52.</label><caption><p><xref ref-type="fn" rid="FN142">142</xref> <bold>47</bold> <italic><tp:taxon-name>Odontacolus spinosus</tp:taxon-name></italic>, head, dorsal view, female holotype (SAMA DB32-001530) <bold>48</bold> <italic><tp:taxon-name>Odontacolus baeri</tp:taxon-name></italic>, head, dorsal view, female holotype (OSUC 238430) <bold>49</bold> <italic><tp:taxon-name>Odontacolus anningae</tp:taxon-name></italic>, head, dorsal view, female holotype (OSUC 238445) <bold>50</bold> <italic><tp:taxon-name>Odontacolus africanus</tp:taxon-name></italic>, head, dorsal view, female paratype (CASENT 2042645) <bold>51</bold> <italic><tp:taxon-name>Odontacolus anningae</tp:taxon-name></italic>, T1–T3 dorsal view, female holotype (OSUC 238445) <bold>52</bold> <italic><tp:taxon-name>Odontacolus baeri</tp:taxon-name></italic>, T1–T3 dorsal view, female holotype (OSUC 238430). Scale bars in mm.</p></caption><graphic xmlns:xlink="http://www.w3.org/1999/xlink" xlink:href="ZooKeys-314-001-g012.jpg" position="float" orientation="portrait" xlink:type="simple"/></fig><fig id="F47" position="float" orientation="portrait"><label>Figures 257–262.</label><caption><p><xref ref-type="fn" rid="FN177">177</xref> <italic><tp:taxon-name>Odontacolus spinosus</tp:taxon-name></italic>, female holotype (SAMA DB32-001530) <bold>257</bold> Lateral habitus <bold>258</bold> Dorsal habitus <bold>259</bold> Mesosoma, lateral view <bold>260</bold> Mesosoma, dorsal view <bold>261</bold> Head, anterior view <bold>262</bold> Metasoma, dorsal view. Scale bars in mm.</p></caption><graphic xmlns:xlink="http://www.w3.org/1999/xlink" xlink:href="ZooKeys-314-001-g047.jpg" position="float" orientation="portrait" xlink:type="simple"/></fig><fn-group><fn id="FN142"><p>142	<ext-link xmlns:xlink="http://www.w3.org/1999/xlink" ext-link-type="uri" xlink:href="http://www.morphbank.net/?id=781377" xlink:type="simple">http://www.morphbank.net/?id=781377</ext-link></p></fn><fn id="FN177"><p>177	<ext-link xmlns:xlink="http://www.w3.org/1999/xlink" ext-link-type="uri" xlink:href="http://www.morphbank.net/?id=781360" xlink:type="simple">http://www.morphbank.net/?id=781360</ext-link></p></fn><fn id="FN91"><p>91	<ext-link xmlns:xlink="http://www.w3.org/1999/xlink" ext-link-type="uri" xlink:href="http://www.morphbank.net/?id=781298" xlink:type="simple">http://www.morphbank.net/?id=781298</ext-link></p></fn><fn id="FN92"><p>92	<ext-link xmlns:xlink="http://www.w3.org/1999/xlink" ext-link-type="uri" xlink:href="http://hol.osu.edu/map-full.html?id=4951" xlink:type="simple">http://hol.osu.edu/map-full.html?id=4951</ext-link></p></fn></fn-group></tp:treatment-sec><ref-list><ref id="B10"><mixed-citation xmlns:xlink="http://www.w3.org/1999/xlink" xlink:type="simple"><person-group><name name-style="western"><surname>Dodd</surname><given-names>AP</given-names></name></person-group> (<year>1914b</year>) <source>Further new genera and species of Australian Proctotrypoidea. Proceedings of the Royal Society of Queensland 26: 91 – 140.<sup>112</sup></source></mixed-citation></ref><ref id="B21"><mixed-citation xmlns:xlink="http://www.w3.org/1999/xlink" xlink:type="simple"><person-group><name name-style="western"><surname>Kieffer</surname><given-names>J-J</given-names></name></person-group> (<year>1926</year>) <source>Scelionidae. Das Tierreich. Vol. 48. Walter de Gruyter &amp; Co., Berlin. 885 pp.<sup>122</sup></source></mixed-citation></ref><ref id="B1"><mixed-citation xmlns:xlink="http://www.w3.org/1999/xlink" xlink:type="simple"><person-group><name name-style="western"><surname>Austin</surname><given-names>AD</given-names></name></person-group> (<year>1981</year>) <source>The types of Australian species in the tribes Idrini, Baeini and Embidobiini (Hymenoptera: Scelionidae: Scelioninae). General and Applied Entomology 13: 81–92.<sup>103</sup></source></mixed-citation></ref><ref id="B8"><mixed-citation xmlns:xlink="http://www.w3.org/1999/xlink" xlink:type="simple"><person-group><name name-style="western"><surname>Dodd</surname><given-names>AP</given-names></name></person-group> (<year>1913</year>) <source>Some south Queensland Proctotrypoidea. Memoirs of the Queensland Museum 2: 335 – 339.<sup>110</sup></source></mixed-citation></ref><ref id="B17"><mixed-citation xmlns:xlink="http://www.w3.org/1999/xlink" xlink:type="simple"><person-group><name name-style="western"><surname>Kieffer</surname><given-names>J-J</given-names></name></person-group> (<year>1910a</year>) <source>Diagnoses de nouveaux genres et de nouvelles espèces de Scelionides (Hym.) des îles Sechêlles. Bulletin de la Société Entomologique de France 1910: 292 – 294.<sup>118</sup></source></mixed-citation></ref><ref id="B9"><mixed-citation xmlns:xlink="http://www.w3.org/1999/xlink" xlink:type="simple"><person-group><name name-style="western"><surname>Dodd</surname><given-names>AP</given-names></name></person-group> (<year>1914a</year>) <source>Australian Hymenoptera Proctotrypoidea. No. 2. Transactions of the Royal Society of South Australia 38: 58 – 131.<sup>111</sup></source></mixed-citation></ref></ref-list></tp:taxon-treatment>
