# Supplementary material for: Systematics of Old World Odontacolus Kieffer s.l. (Hymenoptera, Platygastridae s.l.): parasitoids of spider eggs
Source: Zookeys. 2013 Jul 3;(314):1–151. doi: 10.3897/zookeys.314.3475 (PMC3713344; doi:10.3897/zookeys.314.3475)
Supplement: XML Treatment for Odontacolus veroae [file zookeys.314.3475-treatment33.xml]

<!DOCTYPE tp:taxon-treatment
  PUBLIC "-//TaxonX//DTD Taxonomic Treatment Publishing DTD v0 20100105//EN" "tax-treatment-NSO.dtd">
<tp:taxon-treatment xmlns:tp="http://www.plazi.org/taxpub"><tp:treatment-meta><mixed-citation publication-type="journal"><person-group><name><surname>Valerio</surname><given-names>Alejandro A.</given-names></name><name><surname>Austin</surname><given-names>Andrew D.</given-names></name><name><surname>Masner</surname><given-names>Lubomír</given-names></name><name><surname>Johnson</surname><given-names>Norman F.</given-names></name></person-group><article-title>Systematics of Old World
                    <italic>Odontacolus</italic> Kieffer
                    <italic>s.l.</italic> (Hymenoptera, Platygastridae
                    <italic>s.l.</italic>): parasitoids of spider eggs</article-title><source>Zookeys</source><day>3</day><month>7</month><year>2013</year><volume>2013</volume><issue>314</issue><fpage>1</fpage><lpage>151</lpage><pub-id pub-id-type="doi">10.3897/zookeys.314.3475</pub-id></mixed-citation></tp:treatment-meta><tp:nomenclature><tp:taxon-name>
                            <tp:taxon-name-part taxon-name-part-type="genus">Odontacolus</tp:taxon-name-part>
                            <tp:taxon-name-part taxon-name-part-type="species">veroae</tp:taxon-name-part>
                            <object-id xmlns:xlink="http://www.w3.org/1999/xlink" xlink:type="simple">urn:lsid:zoobank.org:act:8C19EABF-FCA1-498D-989C-6E918DB53408</object-id>
                            <object-id xmlns:xlink="http://www.w3.org/1999/xlink" xlink:type="simple">urn:lsid:biosci.ohio-state.edu:osuc_concepts:254273</object-id>
                            <object-id xmlns:xlink="http://www.w3.org/1999/xlink" xlink:type="simple">http://species-id.net/wiki/Odontacolus_veroae</object-id>
                        </tp:taxon-name><tp:taxon-authority>Valerio &amp; Austin</tp:taxon-authority><tp:taxon-status xmlns:xlink="http://www.w3.org/1999/xlink" xlink:type="simple">sp. n.</tp:taxon-status><xref ref-type="fig" rid="F6">Figures 14, 15</xref><xref ref-type="fig" rid="F14">, 60</xref><xref ref-type="fig" rid="F48">, 263–268</xref><xref ref-type="fn" rid="FN93">; Morphbank
                            <sup>93</sup></xref></tp:nomenclature><tp:treatment-sec sec-type="Description"><title>Description.</title><p><italic>Female</italic>. Body length: 1.47 – 1.71 mm (n=3). Antenna color: completely yellow. Body color: completely dark brown. Coxae color: yellow. Leg color (excluding coxae): yellow. Fore wing color: slightly infuscate throughout.</p><!--PageBreak--><p><italic>Head</italic>. Size of compound eye: approximately 1/2× height of head. Head shape in lateral view: lower head elongate and broad at mouth, head appearing elongate and somewhat thin. Sculpture of antennal scrobe: weakly granulose throughout. Surface of torular triangle: flat. Development of central keel on frons: present, elongate (equal to or greater than 1/3× height of frons), but not reaching anterior ocellus. Sculpture on upper frons below anterior ocellus: granulose throughout. Sculpture of malar space: granulose throughout, without fan-like striae. Furrow at lateral portion of antennal scrobe: absent. Mesal surface of vertex: flat to weakly convex. Size of lateral ocelli: large. Distance between lateral ocellus and occipital carina: 0.5–1.2× maximum ocellar diameter. Lagrimal: absent or minute. Length of OOL: less than or equal to 1/3× width of ocellus. Sculpture of vertex: granulate. Sculpture of occipital carina: largely simple, at most with sparse weak crenulae medially. Distance from occipital carina to orbital carina: contiguous or nearly so, subequal to width of occipital carina. Shape of occipital carina: simply arcuate medially. Sculpture of occiput: uncertain, with weakly rugulo aciculate sculpture. Sculpture of gena: granulose.</p><p><italic>Mesosoma</italic>. Dorsal mesosoma in lateral view: convex. Sculpture of pronotal cervical area: with small (at most as large as crenulae on anterior edge of mesoscutum), well-defined foveae. Sculpture of pronotal lateral area: largely smooth, dorsal margin with dense, weak punctulae. Netrion: present, smooth, linear. Notaulus: absent. Length of notaulus: not applicable, notauli absent. Width of notaulus: not applicable, notauli absent. Sculpture of mesoscutum: rugulose, mixed with weak granulae. Sculpture of mesoscutellum: granulose. Mesoscutellar profile: mainly flat, anterior and posterior edge at same height or nearly so. Mesoscutellar shape: flat, not depressed. Lateral propodeal area: densely, finely rugulose. Shape of propodeal anterior spine: short, broad, apex subtriangular. Sculpture of propodeum between anterior spines: smooth or largely smooth. Sculpture of ventral half of mesepisternum: weakly coriaceous. Sculpture of upper 1/4 of mesopleuron: densely longitudinally costate across entire width. Metapleural sculpture: mainly with weak coriaceous sculpture, lower 1/3 without longitudinal costae.</p><p><italic>Wings</italic>. Stigmal vein: present, elongate, narrow. Campaniform sensilla at distal area of stigmal vein: present.</p><p><italic>Metasoma</italic>. Shape of T1 horn: broad, short. Sculpture of upper portion of T1 horn: longitudinally carinate. Sculpture of posterior portion of T1 horn: smooth. Lateral carinae on T2: absent. Sculpture of T2: largely weakly coriaceous mixed with longitudinal costae, meson coriaceous. Sculpture of T3: coriaceous. Sculpture of S3–S6: finely, weakly coriaceous. S2 anterior carina: absent.</p><p><italic>Male</italic>. Unknown.</p></tp:treatment-sec><tp:treatment-sec sec-type="Diagnosis"><title>Diagnosis.</title><p>The species <italic><tp:taxon-name>Odontacolus veroae</tp:taxon-name></italic> is very similar to <italic><tp:taxon-name>Odontacolus irwini</tp:taxon-name></italic> but can be distinguished from it by the cicatrose sculpture of the posterior sublateral portions of the mesoscutum, the remainder of the mesoscutum having dense, weak, granulate sculpture; and the large body size (1.47–1.71 mm) of <italic><tp:taxon-name>Odontacolus irwini</tp:taxon-name></italic>. Additionally, within the Fijian species, <italic><tp:taxon-name>Odontacolus irwini</tp:taxon-name></italic> can be separated from <italic><tp:taxon-name>Odontacolus heratyi</tp:taxon-name></italic> by the larger space between the occipital carina and the ocular carina, and from <italic><tp:taxon-name>Odontacolus schlingeri</tp:taxon-name></italic> by the convex mesosoma.</p></tp:treatment-sec><tp:treatment-sec sec-type="Etymology"><title>Etymology.</title><p>This species is named after Veronica Valerio, sister of the first author. The epithet is a noun in the genitive case.</p><!--PageBreak--></tp:treatment-sec><tp:treatment-sec sec-type="Link to distribution map"><title>Link to distribution map.</title><p><xref ref-type="fn" rid="FN94">94</xref></p></tp:treatment-sec><tp:treatment-sec sec-type="Material examined"><title>Material examined.</title><p>Holotype female: <bold>FIJI</bold>: Northern Div., Cakaudrove Prov., Taveuni Isl., FJ-9, Devo Forest Reserve, <named-content xmlns:xlink="http://www.w3.org/1999/xlink" content-type="dwc:verbatimCoordinates" xlink:type="simple">16°50'S, 179°59'E</named-content>, 800m, 3.I–10.I.2003, malaise trap, M. Irwin, E. Schlinger &amp; M. Tokota’a, FBA042201 (deposited in BPBM). <italic>Paratypes</italic>: <bold>FIJI</bold>: 13 females, FBA030104, FBA030106, FBA030114, FBA081512, FBA081515, FBA084170 (BPBM); FBA021043, FBA039550, FBA049221 (CNCI); FBA014430, FBA104362 (FNIC); FBA081513, FBA182160 (OSUC).</p></tp:treatment-sec><tp:treatment-sec sec-type="Comments"><title>Comments.</title><p>The holotype has all but one leg missing, but otherwise is in perfect condition; the paratypes are in good condition. The color of the metasoma varies from completely dark brown (matching the color of the head and mesosoma) to being conspicuously lighter than the head and mesosoma. The color of the antenna may vary from yellow to brown.</p></tp:treatment-sec><tp:treatment-sec><!--Section generated to contain objects referenced in tp:taxon-treatment.--><fig id="F6" position="float" orientation="portrait"><label>Figures 11–16.</label><caption><p><xref ref-type="fn" rid="FN136">136</xref> <bold>11</bold> <italic><tp:taxon-name>Odontacolus heratyi</tp:taxon-name></italic>, mesosoma, dorsal view, female paratype (FBA014379) <bold>12</bold> <italic><tp:taxon-name>Odontacolus gallowayi</tp:taxon-name></italic>, mesoscutellum, posterodorsal view, femaleholotype (OSUC 237999) <bold>13</bold> <italic><tp:taxon-name>Odontacolus schlingeri</tp:taxon-name></italic>, mesosoma, lateral view, female holotype (FBA104329) <bold>14</bold> <italic><tp:taxon-name>Odontacolus veroae</tp:taxon-name></italic>, mesosoma, lateral view, female paratype (FBA014430) <bold>15</bold> <italic><tp:taxon-name>Odontacolus veroae</tp:taxon-name></italic>, mesosoma, dorsal view, female paratype (FBA081512) <bold>16</bold> <italic><tp:taxon-name>Odontacolus irwini</tp:taxon-name></italic>, mesosoma, dorsal view, female paratype (FBA059072). Scale bars in mm.</p></caption><graphic xmlns:xlink="http://www.w3.org/1999/xlink" xlink:href="ZooKeys-314-001-g006.jpg" position="float" orientation="portrait" xlink:type="simple"/></fig><fig id="F14" position="float" orientation="portrait"><label>Figures 59–64.</label><caption><p><xref ref-type="fn" rid="FN144">144</xref> <bold>59</bold> <italic><tp:taxon-name>Odontacolus kiau</tp:taxon-name></italic>, S2, ventral view, femaleholotype (OSUC 239159) <bold>60</bold> <italic><tp:taxon-name>Odontacolus veroae</tp:taxon-name></italic>, S2, ventral view, female paratype (FBA030106) <bold>61</bold> <italic><tp:taxon-name>Odontacolus australiensis</tp:taxon-name></italic>, S2, ventral view, female paratype (OSUC 239118) <bold>62</bold> <italic><tp:taxon-name>Odontacolus zborowskii</tp:taxon-name></italic>, S2, ventral view, female paratype (OSUC 237945) <bold>63</bold> <italic><tp:taxon-name>Odontacolus darwini</tp:taxon-name></italic>, S2, ventral view, female paratype (UCRENT 135138) <bold>64</bold> <italic><tp:taxon-name>Odontacolus lamarcki</tp:taxon-name></italic>, S2, ventral view, femaleholotype (OSUC 339597). Scale bars in mm.</p></caption><graphic xmlns:xlink="http://www.w3.org/1999/xlink" xlink:href="ZooKeys-314-001-g014.jpg" position="float" orientation="portrait" xlink:type="simple"/></fig><fig id="F48" position="float" orientation="portrait"><label>Figures 263–268.</label><caption><p><xref ref-type="fn" rid="FN178">178</xref> <italic><tp:taxon-name>Odontacolus veroae</tp:taxon-name></italic>, female paratype (FBA014430) <bold>263</bold> Lateral habitus <bold>264</bold> Dorsal habitus <bold>265</bold> Mesosoma, lateral view <bold>266</bold> Mesosoma, dorsal view <bold>267</bold> Head, anterior view <bold>268</bold> Metasoma, dorsal view. Scale bars in mm.</p></caption><graphic xmlns:xlink="http://www.w3.org/1999/xlink" xlink:href="ZooKeys-314-001-g048.jpg" position="float" orientation="portrait" xlink:type="simple"/></fig><fn-group><fn id="FN136"><p>136	<ext-link xmlns:xlink="http://www.w3.org/1999/xlink" ext-link-type="uri" xlink:href="http://www.morphbank.net/?id=781383" xlink:type="simple">http://www.morphbank.net/?id=781383</ext-link></p></fn><fn id="FN144"><p>144	<ext-link xmlns:xlink="http://www.w3.org/1999/xlink" ext-link-type="uri" xlink:href="http://www.morphbank.net/?id=781375" xlink:type="simple">http://www.morphbank.net/?id=781375</ext-link></p></fn><fn id="FN178"><p>178	<ext-link xmlns:xlink="http://www.w3.org/1999/xlink" ext-link-type="uri" xlink:href="http://www.morphbank.net/?id=781362" xlink:type="simple">http://www.morphbank.net/?id=781362</ext-link></p></fn><fn id="FN93"><p>93	<ext-link xmlns:xlink="http://www.w3.org/1999/xlink" ext-link-type="uri" xlink:href="http://www.morphbank.net/?id=781296" xlink:type="simple">http://www.morphbank.net/?id=781296</ext-link></p></fn><fn id="FN94"><p>94	<ext-link xmlns:xlink="http://www.w3.org/1999/xlink" ext-link-type="uri" xlink:href="http://hol.osu.edu/map-full.html?id=254273" xlink:type="simple">http://hol.osu.edu/map-full.html?id=254273</ext-link></p></fn></fn-group></tp:treatment-sec></tp:taxon-treatment>
