# Supplementary material for: Systematics of Old World Odontacolus Kieffer s.l. (Hymenoptera, Platygastridae s.l.): parasitoids of spider eggs
Source: Zookeys. 2013 Jul 3;(314):1–151. doi: 10.3897/zookeys.314.3475 (PMC3713344; doi:10.3897/zookeys.314.3475)
Supplement: XML Treatment for Odontacolus wallacei [file zookeys.314.3475-treatment34.xml]

<!DOCTYPE tp:taxon-treatment
  PUBLIC "-//TaxonX//DTD Taxonomic Treatment Publishing DTD v0 20100105//EN" "tax-treatment-NSO.dtd">
<tp:taxon-treatment xmlns:tp="http://www.plazi.org/taxpub"><tp:treatment-meta><mixed-citation publication-type="journal"><person-group><name><surname>Valerio</surname><given-names>Alejandro A.</given-names></name><name><surname>Austin</surname><given-names>Andrew D.</given-names></name><name><surname>Masner</surname><given-names>Lubomír</given-names></name><name><surname>Johnson</surname><given-names>Norman F.</given-names></name></person-group><article-title>Systematics of Old World
                    <italic>Odontacolus</italic> Kieffer
                    <italic>s.l.</italic> (Hymenoptera, Platygastridae
                    <italic>s.l.</italic>): parasitoids of spider eggs</article-title><source>Zookeys</source><day>3</day><month>7</month><year>2013</year><volume>2013</volume><issue>314</issue><fpage>1</fpage><lpage>151</lpage><pub-id pub-id-type="doi">10.3897/zookeys.314.3475</pub-id></mixed-citation></tp:treatment-meta><tp:nomenclature><tp:taxon-name>
                            <tp:taxon-name-part taxon-name-part-type="genus">Odontacolus</tp:taxon-name-part>
                            <tp:taxon-name-part taxon-name-part-type="species">wallacei</tp:taxon-name-part>
                            <object-id xmlns:xlink="http://www.w3.org/1999/xlink" xlink:type="simple">urn:lsid:zoobank.org:act:122C0426-04B2-4079-87AB-A532A6C126EC</object-id>
                            <object-id xmlns:xlink="http://www.w3.org/1999/xlink" xlink:type="simple">urn:lsid:biosci.ohio-state.edu:osuc_concepts:254261</object-id>
                            <object-id xmlns:xlink="http://www.w3.org/1999/xlink" xlink:type="simple">http://species-id.net/wiki/Odontacolus_wallacei</object-id>
                        </tp:taxon-name><tp:taxon-authority>Valerio &amp; Austin</tp:taxon-authority><tp:taxon-status xmlns:xlink="http://www.w3.org/1999/xlink" xlink:type="simple">sp. n.</tp:taxon-status><xref ref-type="fig" rid="F8">Figures 28</xref><xref ref-type="fig" rid="F9">, 32</xref><xref ref-type="fig" rid="F10">, 37–38</xref><xref ref-type="fig" rid="F49">, 269–274</xref><xref ref-type="fig" rid="F54">, 301</xref><xref ref-type="fig" rid="F55">, 308</xref><xref ref-type="fig" rid="F56">, 314</xref><xref ref-type="fig" rid="F59">, 325–326</xref><xref ref-type="fn" rid="FN95">; Morphbank
                            <sup>95</sup></xref></tp:nomenclature><tp:treatment-sec sec-type="Description"><title>Description.</title><p><italic>Female</italic>. Body length: 1.01 – 1.64 mm (n=9). Antenna color: A1 yellow, otherwise dark brown. Body color: head and mesosoma yellow, metasoma honey yellow with T1 horn dark brown, T3 whitish yellow, T4–T6 darker in color than T1–T2. Coxae color: yellow. Leg color (excluding coxae): yellow. Fore wing color: slightly infuscate throughout.</p><p><italic>Head</italic>. Size of compound eye: approximately 1/2× height of head. Head shape in lateral view: lower head elongate and broad at mouth, head appearing elongate and somewhat thin. Sculpture of antennal scrobe: weakly coriaceous throughout. Surface of torular triangle: flat. Development of central keel on frons: completely absent. Sculpture on upper frons below anterior ocellus: coriaceous throughout. Sculpture of malar space: coriaceous throughout, without fan-like striae. Furrow at lateral portion of antennal scrobe: absent. Mesal surface of vertex: flat to weakly convex. Size of lateral ocelli: minute. Distance between lateral ocellus and occipital carina: greater than 1.5× maximum ocellar diameter. Lagrimal: absent or minute. Length of OOL: less than or equal to 1/3× width of ocellus. Sculpture of vertex: granulate. Sculpture of occipital carina: largely simple, at most with sparse weak crenulae medially. Distance from occipital carina to orbital carina: at least 2× width of occipital carina. Shape of occipital carina: simply arcuate medially. Sculpture of occiput: with weak, small granulae. Sculpture of gena: granulose.</p><!--PageBreak--><p><italic>Mesosoma</italic>. Dorsal mesosoma in lateral view: convex. Sculpture of pronotal cervical area: with small (at most as large as crenulae on anterior edge of mesoscutum), well-defined foveae. Sculpture of pronotal lateral area: largely smooth, dorsal margin with dense, weak punctulae. Netrion: present, smooth, well developed, sub-obovate. Notaulus: present, simple. Length of notaulus: approximately less than or equal to 1/3 of length of mesoscutum. Width of notaulus: narrow (notaulus width less than or equal to half the width of tegula). Sculpture of mesoscutum: finely granulose. Sculpture of mesoscutellum: with weak, fine, granulate sculpture. Mesoscutellar profile: mainly flat, anterior and posterior edge at same height or nearly so. Mesoscutellar shape: flat, not depressed. Lateral propodeal area: sparsely transversely carinate. Shape of propodeal anterior spine: elongate, narrow, apex rounded. Sculpture of propodeum between anterior spines: smooth or largely smooth. Sculpture of ventral half of mesepisternum: weakly coriaceous. Sculpture of upper 1/4 of mesopleuron: with sparse, broad, smooth costate sculpture reaching just half of its width. Metapleural sculpture: mainly with weak coriaceous sculpture, lower 1/3 with sparse longitudinal carinae.</p><p><italic>Wings</italic>. Stigmal vein: present, elongate, narrow. Campaniform sensilla at distal area of stigmal vein: present.</p><p><italic>Metasoma</italic>. Shape of T1 horn: narrow, elongate. Sculpture of upper portion of T1 horn: longitudinally carinate. Sculpture of posterior portion of T1 horn: longitudinally carinate. Lateral carinae on T2: present, poorly defined. Sculpture of T2: anterior 2/3 longitudinally costate, otherwise coriaceous. Sculpture of T3: coriaceous. Sculpture of S3–S6: finely, weakly coriaceous. S2 anterior carina: present, cristate, interrupted medially.</p><p><italic>Male</italic>. Body length: 1.53 mm (n=1). Body color: yellow except anteromedian area of mesoscutum trough anterior 2/3 of its length honey-yellow. Sculpture of antennal scrobe: mainly smooth medially throughout height, remainder with coriaceous sculpture. Shape and size of anterior ocellus: large, round. Vertex posterior area sculpture: densely granulose. Occipital carina dorsal area: cristate, conspicuously present. Netrion: well-defined, suboval. Sculpture of mesepisternum: absent (smooth). Sculpture of pronotal lateral areas: with dense, thin longitudinal carinae. Length of fore wing stigmal vein: conspicuously elongate. Angle of stigmal vein in relation to anterior margin of fore wing: at an angle of approximately 45° with respect to anterior margin of wing. Sculpture of T2: mesal area with weak, longitudinal carinae, sublateral areas with weak longitudinal carinae mixed with coriaceous sculpture.</p></tp:treatment-sec><tp:treatment-sec sec-type="Diagnosis"><title>Diagnosis.</title><p>Along with <italic><tp:taxon-name>Odontacolus lamarcki</tp:taxon-name></italic> this is the only other species without a central keel on the frons in combination with a well-defined netrion, and the occipital carina being separated from orbital carina. The species <italic><tp:taxon-name>Odontacolus wallacei</tp:taxon-name></italic> has the occipital carina separated from the lateral ocellus by approximately equal to or greater than 1.2× which contrasts with the much shorter distance present on <italic><tp:taxon-name>Odontacolus lamarcki</tp:taxon-name></italic> (of approximately less than or equal to 0.6× ocellus diameter).</p></tp:treatment-sec><tp:treatment-sec sec-type="Etymology"><title>Etymology.</title><p>This species is named after the great English naturalist Alfred Russel Wallace: long live his legacy! The epithet is a noun in the genitive case.</p></tp:treatment-sec><tp:treatment-sec sec-type="Link to distribution map"><title>Link to distribution map.</title><p><xref ref-type="fn" rid="FN96">96</xref></p></tp:treatment-sec><tp:treatment-sec sec-type="Material examined"><title>Material examined.</title><p>Holotype female: <bold>INDONESIA</bold>: Sulawesi Utara Prov., Kotamobagu, 1300m, V-1985, Malaise trap, J. S. Noyes, OSUC 238001 (deposited in BMNH). <!--PageBreak--><italic>Paratypes</italic>: (27 females, 1 male) <bold>AUSTRALIA</bold>: 11 females, OSUC 239018–239022 (ANIC); OSUC 239023 (CNCI); OSUC 239014 (QDPC); OSUC 239016 (QMBA); OSUC 239024–239026 (WINC). <bold>INDONESIA</bold>: 8 females, OSUC 238002, 238006, 238012 (CNCI); OSUC 148683–148684, 238003–238005 (WINC). <bold>MALAWI</bold>: 1 male, OSUC 238013 (BMNH). <bold>PAPUA NEW GUINEA</bold>: 8 females, OSUC 238007–238010, 239027, 239030 (CNCI); OSUC 239028–239029 (OSUC).</p></tp:treatment-sec><tp:treatment-sec sec-type="Comments"><title>Comments.</title><p>The holotype generally is in good condition: the left front and hind legs are glued to the point, and the right hind leg is covered in glue. The metasomal color pattern varies between specimens from almost completely yellow (i.e. OSUC 238004) to being mostly honey yellow with whitish areas on T3 and dark brown T4–T6 (i.e. OSUC 238001). In some specimens (i.e. OSUC 239020) the upper area of the T1 horn is dark brown with the remainder of the metasoma yellow, and the mesoscutum (which is normally light yellow) being a honey yellow color mesally.</p></tp:treatment-sec><tp:treatment-sec><!--Section generated to contain objects referenced in tp:taxon-treatment.--><fig id="F8" position="float" orientation="portrait"><label>Figures 23–28.</label><caption><p><xref ref-type="fn" rid="FN138">138</xref> <bold>23</bold> <italic><tp:taxon-name>Odontacolus berryae</tp:taxon-name></italic>, mesoscutellum, posterodorsal view, female paratype (OSUC 238580) <bold>24</bold> <italic><tp:taxon-name>Odontacolus berryae</tp:taxon-name></italic>, occipital carina, dorsal view, female paratype (OSUC 238580) <bold>25</bold> <italic><tp:taxon-name>Odontacolus australiensis</tp:taxon-name></italic>, mesoscutellum, posterodorsal view, male paratype (OSUC 239120) <bold>26</bold> <italic><tp:taxon-name>Odontacolus madagascarensis</tp:taxon-name></italic>, gena, lateral view, female paratype (CASENT 2134814) <bold>27</bold> <italic><tp:taxon-name>Odontacolus noyesi</tp:taxon-name></italic>, head, anterior view, female paratype (OSUC 237931) <bold>28</bold> <italic><tp:taxon-name>Odontacolus wallacei</tp:taxon-name></italic>, head, anterior view, female paratype (OSUC 238004). Scale bars in mm.</p></caption><graphic xmlns:xlink="http://www.w3.org/1999/xlink" xlink:href="ZooKeys-314-001-g008.jpg" position="float" orientation="portrait" xlink:type="simple"/></fig><fig id="F9" position="float" orientation="portrait"><label>Figures 29–34.</label><caption><p><xref ref-type="fn" rid="FN139">139</xref> <bold>29</bold> <italic><tp:taxon-name>Odontacolus harveyi</tp:taxon-name></italic>, occipital carina, dorsal view, female paratype (OSUC 237919) <bold>30</bold> <italic><tp:taxon-name>Odontacolus madagascarensis</tp:taxon-name></italic>, propodeum, dorsolateral view, female paratype (CASENT 2134814) <bold>31</bold> <italic><tp:taxon-name>Odontacolus jacksonae</tp:taxon-name></italic>, occipital carina and orbital carina, posterodorsal view, female paratype (OSUC 238416) <bold>32</bold> <italic><tp:taxon-name>Odontacolus wallacei</tp:taxon-name></italic>, occipital carina and orbital carina, posterior view, female paratype (OSUC 148684) <bold>33</bold> <italic><tp:taxon-name>Odontacolus guineensis</tp:taxon-name></italic>, mesoscutellum, dorsolateral view <bold>34</bold> mesoscutellum, posterior view, female holotype (OSUC 237933). Scale bars in mm.</p></caption><graphic xmlns:xlink="http://www.w3.org/1999/xlink" xlink:href="ZooKeys-314-001-g009.jpg" position="float" orientation="portrait" xlink:type="simple"/></fig><fig id="F10" position="float" orientation="portrait"><label>Figures 35–40.</label><caption><p><xref ref-type="fn" rid="FN140">140</xref> <bold>35</bold> <italic><tp:taxon-name>Odontacolus jacksonae</tp:taxon-name></italic>, lagrimal, lateral view, female paratype (OSUC 238416) <bold>36</bold> <italic><tp:taxon-name>Odontacolus gentingensis</tp:taxon-name></italic>, lagrimal, lateral view, female holotype (OSUC 237935) <bold>37</bold> <italic><tp:taxon-name>Odontacolus wallacei</tp:taxon-name></italic>, vertex, dorsal view, female holotype (OSUC 238001) <bold>38</bold> <italic><tp:taxon-name>Odontacolus wallacei</tp:taxon-name></italic>, head, anterior view, female paratype (OSUC 238004) <bold>39</bold> <italic><tp:taxon-name>Odontacolus cardaleae</tp:taxon-name></italic>, vertex, dorsal view, female holotype (OSUC 237936) <bold>40</bold> <italic><tp:taxon-name>Odontacolus heydoni</tp:taxon-name></italic>, vertex, dorsal view, female holotype (OSUC 239203). Scale bars in mm.</p></caption><graphic xmlns:xlink="http://www.w3.org/1999/xlink" xlink:href="ZooKeys-314-001-g010.jpg" position="float" orientation="portrait" xlink:type="simple"/></fig><fig id="F49" position="float" orientation="portrait"><label>Figures 269–274.</label><caption><p><xref ref-type="fn" rid="FN179">179</xref> <italic><tp:taxon-name>Odontacolus wallacei</tp:taxon-name></italic>, female holotype (OSUC 238001) <bold>269</bold> Lateral habitus <bold>270</bold> Dorsal habitus <bold>271</bold> Mesosoma, lateral view <bold>272</bold> Mesosoma, dorsal view <bold>273</bold> Head, anterior view <bold>274</bold> Metasoma, dorsal view. Scale bars in mm.</p></caption><graphic xmlns:xlink="http://www.w3.org/1999/xlink" xlink:href="ZooKeys-314-001-g049.jpg" position="float" orientation="portrait" xlink:type="simple"/></fig><fig id="F54" position="float" orientation="portrait"><label>Figures 299–304.</label><caption><p><xref ref-type="fn" rid="FN184">184</xref> <bold>299</bold> <italic><tp:taxon-name>Odontacolus africanus</tp:taxon-name></italic>, netrion, lateral view, male paratype (OSUC 238568) <bold>300</bold> <italic><tp:taxon-name>Odontacolus pintoi</tp:taxon-name></italic>, netrion, lateral view, maleparatype (OSUC 239055) <bold>301</bold> <italic><tp:taxon-name>Odontacolus wallacei</tp:taxon-name></italic>, face, anterior view, male paratype (OSUC 238004) <bold>302</bold> <italic><tp:taxon-name>Odontacolus pintoi</tp:taxon-name></italic>, face, anterior view, maleparatype (OSUC 239055) <bold>303</bold> <italic><tp:taxon-name>Odontacolus africanus</tp:taxon-name></italic>, face, anterior view, male paratype (OSUC 238568) <bold>304</bold> <italic><tp:taxon-name>Odontacolus whitfieldi</tp:taxon-name></italic>, face, anterior view, male paratype (UCRCENT171091). Scale bars in mm.</p></caption><graphic xmlns:xlink="http://www.w3.org/1999/xlink" xlink:href="ZooKeys-314-001-g054.jpg" position="float" orientation="portrait" xlink:type="simple"/></fig><fig id="F55" position="float" orientation="portrait"><label>Figures 305–308.</label><caption><p><xref ref-type="fn" rid="FN185">185</xref> <bold>305</bold> <italic><tp:taxon-name>Odontacolus markadicus</tp:taxon-name></italic>, face, anterior view, male, (OSUC 238805) <bold>306</bold> <italic><tp:taxon-name>Odontacolus markadicus</tp:taxon-name></italic>, mesosoma, lateral view, male, (OSUC 238805) <bold>307</bold> <italic><tp:taxon-name>Odontacolus africanus</tp:taxon-name></italic>, mesosoma, lateral view, male paratype (OSUC 238568) <bold>308</bold> <italic><tp:taxon-name>Odontacolus wallacei</tp:taxon-name></italic>, mesosoma, lateral view, male paratype (OSUC 238013). Scale bars in mm.</p></caption><graphic xmlns:xlink="http://www.w3.org/1999/xlink" xlink:href="ZooKeys-314-001-g055.jpg" position="float" orientation="portrait" xlink:type="simple"/></fig><fig id="F56" position="float" orientation="portrait"><label>Figures 309–314.</label><caption><p><xref ref-type="fn" rid="FN186">186</xref> <bold>309</bold> <italic><tp:taxon-name>Odontacolus zborowskii</tp:taxon-name></italic>, head, dorsal view, male paratype(OSUC 237998) <bold>310</bold> <italic><tp:taxon-name>Odontacolus australiensis</tp:taxon-name></italic>, head, dorsal view, maleparatype (OSUC 239142) <bold>311</bold> <italic><tp:taxon-name>Odontacolus whitfieldi</tp:taxon-name></italic>, T2 dorsal view, male paratype (UCRCENT171091) <bold>312</bold> <italic><tp:taxon-name>Odontacolus markadicus</tp:taxon-name></italic>, T2 dorsal view, male (OSUC 238805) <bold>313</bold> <italic><tp:taxon-name>Odontacolus africanus</tp:taxon-name></italic>, T2 dorsal view, male paratype (OSUC 238568) <bold>314</bold> <italic><tp:taxon-name>Odontacolus wallacei</tp:taxon-name></italic>, T2 dorsal view, male paratype (OSUC 238013). Scale bars in mm.</p></caption><graphic xmlns:xlink="http://www.w3.org/1999/xlink" xlink:href="ZooKeys-314-001-g056.jpg" position="float" orientation="portrait" xlink:type="simple"/></fig><fig id="F59" position="float" orientation="portrait"><label>Figures 325–330.</label><caption><p><xref ref-type="fn" rid="FN189">189</xref> <bold>325</bold> <italic><tp:taxon-name>Odontacolus wallacei</tp:taxon-name></italic>, lateral habitus, male paratype (OSUC 238013) <bold>326</bold> <italic><tp:taxon-name>Odontacolus wallacei</tp:taxon-name></italic>, dorsal habitus, male paratype (OSUC 238013) <bold>327</bold> <italic><tp:taxon-name>Odontacolus whitfieldi</tp:taxon-name></italic>, lateral habitus, male paratype (UCRCENT 171086) <bold>328</bold> <italic><tp:taxon-name>Odontacolus whitfieldi</tp:taxon-name></italic>, dorsal habitus, male paratype (UCRCENT 171086) <bold>329</bold> <italic><tp:taxon-name>Odontacolus zborowskii</tp:taxon-name></italic>, lateral habitus, male paratype (OSUC 237998) <bold>330</bold> <italic><tp:taxon-name>Odontacolus zborowskii</tp:taxon-name></italic>, dorsal habitus, male paratype (OSUC 237998). Scale bars in mm.</p></caption><graphic xmlns:xlink="http://www.w3.org/1999/xlink" xlink:href="ZooKeys-314-001-g059.jpg" position="float" orientation="portrait" xlink:type="simple"/></fig><fn-group><fn id="FN138"><p>138	<ext-link xmlns:xlink="http://www.w3.org/1999/xlink" ext-link-type="uri" xlink:href="http://www.morphbank.net/?id=781381" xlink:type="simple">http://www.morphbank.net/?id=781381</ext-link></p></fn><fn id="FN139"><p>139	<ext-link xmlns:xlink="http://www.w3.org/1999/xlink" ext-link-type="uri" xlink:href="http://www.morphbank.net/?id=781380" xlink:type="simple">http://www.morphbank.net/?id=781380</ext-link></p></fn><fn id="FN140"><p>140	<ext-link xmlns:xlink="http://www.w3.org/1999/xlink" ext-link-type="uri" xlink:href="http://www.morphbank.net/?id=781379" xlink:type="simple">http://www.morphbank.net/?id=781379</ext-link></p></fn><fn id="FN179"><p>179	<ext-link xmlns:xlink="http://www.w3.org/1999/xlink" ext-link-type="uri" xlink:href="http://www.morphbank.net/?id=781363" xlink:type="simple">http://www.morphbank.net/?id=781363</ext-link></p></fn><fn id="FN184"><p>184	<ext-link xmlns:xlink="http://www.w3.org/1999/xlink" ext-link-type="uri" xlink:href="http://www.morphbank.net/?id=781367" xlink:type="simple">http://www.morphbank.net/?id=781367</ext-link></p></fn><fn id="FN185"><p>185	<ext-link xmlns:xlink="http://www.w3.org/1999/xlink" ext-link-type="uri" xlink:href="http://www.morphbank.net/?id=781368" xlink:type="simple">http://www.morphbank.net/?id=781368</ext-link></p></fn><fn id="FN186"><p>186	<ext-link xmlns:xlink="http://www.w3.org/1999/xlink" ext-link-type="uri" xlink:href="http://www.morphbank.net/?id=781369" xlink:type="simple">http://www.morphbank.net/?id=781369</ext-link></p></fn><fn id="FN189"><p>189	<ext-link xmlns:xlink="http://www.w3.org/1999/xlink" ext-link-type="uri" xlink:href="http://www.morphbank.net/?id=781372" xlink:type="simple">http://www.morphbank.net/?id=781372</ext-link></p></fn><fn id="FN95"><p>95	<ext-link xmlns:xlink="http://www.w3.org/1999/xlink" ext-link-type="uri" xlink:href="http://www.morphbank.net/?id=781295" xlink:type="simple">http://www.morphbank.net/?id=781295</ext-link></p></fn><fn id="FN96"><p>96	<ext-link xmlns:xlink="http://www.w3.org/1999/xlink" ext-link-type="uri" xlink:href="http://hol.osu.edu/map-full.html?id=254261" xlink:type="simple">http://hol.osu.edu/map-full.html?id=254261</ext-link></p></fn></fn-group></tp:treatment-sec></tp:taxon-treatment>
