# Supplementary material for: Systematics of Old World Odontacolus Kieffer s.l. (Hymenoptera, Platygastridae s.l.): parasitoids of spider eggs
Source: Zookeys. 2013 Jul 3;(314):1–151. doi: 10.3897/zookeys.314.3475 (PMC3713344; doi:10.3897/zookeys.314.3475)
Supplement: XML Treatment for Odontacolus whitfieldi [file zookeys.314.3475-treatment35.xml]

<!DOCTYPE tp:taxon-treatment
  PUBLIC "-//TaxonX//DTD Taxonomic Treatment Publishing DTD v0 20100105//EN" "tax-treatment-NSO.dtd">
<tp:taxon-treatment xmlns:tp="http://www.plazi.org/taxpub"><tp:treatment-meta><mixed-citation publication-type="journal"><person-group><name><surname>Valerio</surname><given-names>Alejandro A.</given-names></name><name><surname>Austin</surname><given-names>Andrew D.</given-names></name><name><surname>Masner</surname><given-names>Lubomír</given-names></name><name><surname>Johnson</surname><given-names>Norman F.</given-names></name></person-group><article-title>Systematics of Old World
                    <italic>Odontacolus</italic> Kieffer
                    <italic>s.l.</italic> (Hymenoptera, Platygastridae
                    <italic>s.l.</italic>): parasitoids of spider eggs</article-title><source>Zookeys</source><day>3</day><month>7</month><year>2013</year><volume>2013</volume><issue>314</issue><fpage>1</fpage><lpage>151</lpage><pub-id pub-id-type="doi">10.3897/zookeys.314.3475</pub-id></mixed-citation></tp:treatment-meta><tp:nomenclature><tp:taxon-name>
                            <tp:taxon-name-part taxon-name-part-type="genus">Odontacolus</tp:taxon-name-part>
                            <tp:taxon-name-part taxon-name-part-type="species">whitfieldi</tp:taxon-name-part>
                            <object-id xmlns:xlink="http://www.w3.org/1999/xlink" xlink:type="simple">urn:lsid:zoobank.org:act:A81CB2CA-F023-4392-AB4E-81C6BA9BB7B6</object-id>
                            <object-id xmlns:xlink="http://www.w3.org/1999/xlink" xlink:type="simple">urn:lsid:biosci.ohio-state.edu:osuc_concepts:278397</object-id>
                            <object-id xmlns:xlink="http://www.w3.org/1999/xlink" xlink:type="simple">http://species-id.net/wiki/Odontacolus_whitfieldi</object-id>
                        </tp:taxon-name><tp:taxon-authority>Valerio &amp; Austin</tp:taxon-authority><tp:taxon-status xmlns:xlink="http://www.w3.org/1999/xlink" xlink:type="simple">sp. n.</tp:taxon-status><xref ref-type="fig" rid="F50">Figures 275–280</xref><xref ref-type="fig" rid="F54">, 304</xref><xref ref-type="fig" rid="F56">, 311</xref><xref ref-type="fig" rid="F57">, 315</xref><xref ref-type="fig" rid="F59">, 327–328</xref><xref ref-type="fn" rid="FN97">; Morphbank
                            <sup>97</sup></xref></tp:nomenclature><tp:treatment-sec sec-type="Description"><title>Description.</title><p><italic>Female</italic>. Body length: 1.35 – 1.97 mm (n=9). Antenna color: completely yellow. Body color: completely dark brown. Coxae color: yellow. Leg color (excluding coxae): yellow. Fore wing color: slightly infuscate throughout.</p><p><italic>Head</italic>. Size of compound eye: approximately 1/2× height of head. Head shape in lateral view: lower head elongate and broad at mouth, head appearing elongate and somewhat thin. Sculpture of antennal scrobe: largely smooth ventrally, dorsally with sinuate, transverse ridges.Surface of torular triangle: slightly bulging. Development of central keel on frons: present, elongate (equal to or greater than 1/3× height of frons), but not reaching anterior ocellus. Sculpture on upper frons below anterior ocellus: with sparse, transverse costae mixed with weak, dense granulae. Sculpture of malar space: weakly rugulose throughout, without fan-like striae. Furrow at lateral portion of antennal scrobe: absent. Mesal surface of vertex: flat to weakly convex. Size of lateral ocelli: normal. Distance between lateral ocellus and occipital carina: 0.5–1.2× maximum ocellar diameter. Lagrimal: absent or minute. Length of OOL: less than or equal to 1/3× width of ocellus. Sculpture of vertex: granulate. Sculpture of occipital carina: weakly crenulate throughout. Distance from occipital carina to orbital carina: at least 2× width of occipital carina; slightly greater than width of occipital carina. Shape of occipital carina: simply arcuate medially. Sculpture of occiput: with weak, small granulae. Sculpture of gena: granulose.</p><!--PageBreak--><p><italic>Mesosoma</italic>. Dorsal mesosoma in lateral view: convex. Sculpture of pronotal cervical area: with small (at most as large as crenulae on anterior edge of mesoscutum), well-defined foveae. Sculpture of pronotal lateral area: coriaceous. Netrion: present, smooth, well developed, sub-obovate. Notaulus: present, simple. Length of notaulus: approximately less than or equal to 1/3 of length of mesoscutum. Width of notaulus: narrow (notaulus width less than or equal to half the width of tegula). Sculpture of mesoscutum: weakly rugulose mixed with weak granulae. Sculpture of mesoscutellum: granulose. Mesoscutellar profile: elevated, anterior margin higher than posterior. Mesoscutellar shape: flat, not depressed. propodeal area: densely, finely rugulose. Shape of propodeal anterior spine: elongate, narrow, apex rounded. Sculpture of propodeum between anterior spines: smooth or largely smooth. Sculpture of ventral half of mesepisternum: smooth or nearly so. Sculpture of upper 1/4 of mesopleuron: with sparse, broad, smooth costate sculpture reaching just half of its width. Metapleural sculpture: largely smooth except lower half with longitudinal carinae.</p><p><italic>Wings</italic>. Stigmal vein: present, elongate, narrow. Campaniform sensilla at distal area of stigmal vein: present.</p><p><italic>Metasoma</italic>. Shape of T1 horn: broad, short. Sculpture of upper portion of T1 horn: longitudinally carinate. Sculpture of posterior portion of T1 horn: largely smooth, with sparse longitudinal carinae. Lateral carinae on T2: present, well-defined. Sculpture of T2: longitudinally costate on coriaceous background. Sculpture of T3: anterior third weakly longitudinally costate, otherwise coriaceous. Sculpture of S3–S6: S3 weakly granulose, S4–S6 weakly, finely coriaceous. S2 anterior carina: present, cristate, uninterrupted.</p><p><italic>Male</italic>. Body length: 1.29 – 1.37 mm (n=5). Body color: antenna yellow as legs, head, mesoscutum, mesoscutellum and metasoma dark brown, remainder of body light honey-yellow. Sculpture of antennal scrobe: lower mesal area smooth, remainder with weak coriaceous sculpture mixed with somewhat sinuate carinae (especially at upper 1/5), except area below anterior ocellus with granulose sculpture. Shape and size of anterior ocellus: small, round. Vertex posterior area sculpture: with dense, small granulae. Occipital carina dorsal area: cristate, conspicuously present. Netrion: well-defined, suboval. Sculpture of mesepisternum: with few, thin, transverse carinae. Sculpture of pronotal lateral areas: with few, thin transverse carinae, otherwise mainly smooth. Length of fore wing stigmal vein: conspicuously elongate. Angle of stigmal vein in relation to anterior margin of fore wing: at an angle of approximately 45°. Sculpture of T2: mostly smooth, lateral areas with few sparse longitudinal carinae.</p></tp:treatment-sec><tp:treatment-sec sec-type="Diagnosis"><title>Diagnosis.</title><p><italic><tp:taxon-name>Odontacolus whitfieldi</tp:taxon-name></italic> is very similar to <italic><tp:taxon-name>Odontacolus kiau</tp:taxon-name></italic> but the former has a complete S2 anterior carina; <italic><tp:taxon-name>Odontacolus kiau</tp:taxon-name></italic> lacks this carina. Thesespecies belong to a group that have short and smooth notauli, a well-defined netrion, a central keel present on the frons and sculptured antennal scrobes always with transverse costae; within this group <italic><tp:taxon-name>Odontacolus mayri</tp:taxon-name></italic> can be separated from <italic><tp:taxon-name>Odontacolus whitfieldi</tp:taxon-name></italic> and <italic><tp:taxon-name>Odontacolus kiau</tp:taxon-name></italic> by its completely yellow body and the weakly granulose sculpture of the mesoscutum.</p></tp:treatment-sec><tp:treatment-sec sec-type="Etymology"><title>Etymology.</title><p>This species is named after our friend and colleague, the microgastrine systematist Dr Jim Whitfield at the University of Illinois. The epithet is a noun in the genitive case.</p></tp:treatment-sec><tp:treatment-sec sec-type="Link to distribution map"><title>Link to distribution map.</title><p><xref ref-type="fn" rid="FN98">98</xref></p></tp:treatment-sec><tp:treatment-sec sec-type="Material examined"><title>Material examined.</title><p>Holotype female: <bold>INDONESIA</bold>: Sulawesi Utara Prov., Toraut, forest edge, Bogani Nani Wartabone (Dumoga-Bone) National Park, 15.VI–20.VI.1985, Malaise trap, OSUC 239160 (deposited in CNCI). <!--PageBreak--><italic>Paratypes</italic>: (43 females, 5 males) <bold>CHINA</bold>: 13 females, 5 males, UCRC ENT 171075, 171078–171094 (UCRC). <bold>INDIA</bold>: 3 females, OSUC 321899 (BMNH); OSUC 238793, 238806 (CNCI). <bold>INDONESIA</bold>: 3 females, OSUC 238423, 238426, 239181 (CNCI). <bold>MALAYSIA</bold>: 5 females, OSUC 239157, 239162, 239178 (CNCI); OSUC 239187 (OSUC); OSUC 239161 (WINC). <bold>THAILAND</bold>: 18 females, OSUC 239156 (BMNH); OSUC 261747 (CNCI); OSUC 250856, 261746, 266234, 280625 (OSUC); OSUC 239163, 247709, 250610, 250859, 321866, 321875, 339578, 339580, 339584–339585, 339593, 339602 (QSBG). <bold>VIETNAM</bold>: 1 female, OSUC 278520 (RMNH).</p></tp:treatment-sec><tp:treatment-sec sec-type="Comments"><title>Comments.</title><p>Holotype specimen is in perfect condition. Most of paratype specimens are in good condition.</p></tp:treatment-sec><tp:treatment-sec><!--Section generated to contain objects referenced in tp:taxon-treatment.--><fig id="F50" position="float" orientation="portrait"><label>Figures 275–280.</label><caption><p><xref ref-type="fn" rid="FN180">180</xref> <italic><tp:taxon-name>Odontacolus whitfieldi</tp:taxon-name></italic>, female holotype (OSUC 239160) <bold>275</bold> Lateral habitus <bold>276</bold> Dorsal habitus <bold>277</bold> Mesosoma, lateral view <bold>278</bold> Mesosoma, dorsal view <bold>279</bold> Head, anterior view <bold>280</bold> Metasoma, dorsal view. Scale bars in mm.</p></caption><graphic xmlns:xlink="http://www.w3.org/1999/xlink" xlink:href="ZooKeys-314-001-g050.jpg" position="float" orientation="portrait" xlink:type="simple"/></fig><fig id="F54" position="float" orientation="portrait"><label>Figures 299–304.</label><caption><p><xref ref-type="fn" rid="FN184">184</xref> <bold>299</bold> <italic><tp:taxon-name>Odontacolus africanus</tp:taxon-name></italic>, netrion, lateral view, male paratype (OSUC 238568) <bold>300</bold> <italic><tp:taxon-name>Odontacolus pintoi</tp:taxon-name></italic>, netrion, lateral view, maleparatype (OSUC 239055) <bold>301</bold> <italic><tp:taxon-name>Odontacolus wallacei</tp:taxon-name></italic>, face, anterior view, male paratype (OSUC 238004) <bold>302</bold> <italic><tp:taxon-name>Odontacolus pintoi</tp:taxon-name></italic>, face, anterior view, maleparatype (OSUC 239055) <bold>303</bold> <italic><tp:taxon-name>Odontacolus africanus</tp:taxon-name></italic>, face, anterior view, male paratype (OSUC 238568) <bold>304</bold> <italic><tp:taxon-name>Odontacolus whitfieldi</tp:taxon-name></italic>, face, anterior view, male paratype (UCRCENT171091). Scale bars in mm.</p></caption><graphic xmlns:xlink="http://www.w3.org/1999/xlink" xlink:href="ZooKeys-314-001-g054.jpg" position="float" orientation="portrait" xlink:type="simple"/></fig><fig id="F56" position="float" orientation="portrait"><label>Figures 309–314.</label><caption><p><xref ref-type="fn" rid="FN186">186</xref> <bold>309</bold> <italic><tp:taxon-name>Odontacolus zborowskii</tp:taxon-name></italic>, head, dorsal view, male paratype(OSUC 237998) <bold>310</bold> <italic><tp:taxon-name>Odontacolus australiensis</tp:taxon-name></italic>, head, dorsal view, maleparatype (OSUC 239142) <bold>311</bold> <italic><tp:taxon-name>Odontacolus whitfieldi</tp:taxon-name></italic>, T2 dorsal view, male paratype (UCRCENT171091) <bold>312</bold> <italic><tp:taxon-name>Odontacolus markadicus</tp:taxon-name></italic>, T2 dorsal view, male (OSUC 238805) <bold>313</bold> <italic><tp:taxon-name>Odontacolus africanus</tp:taxon-name></italic>, T2 dorsal view, male paratype (OSUC 238568) <bold>314</bold> <italic><tp:taxon-name>Odontacolus wallacei</tp:taxon-name></italic>, T2 dorsal view, male paratype (OSUC 238013). Scale bars in mm.</p></caption><graphic xmlns:xlink="http://www.w3.org/1999/xlink" xlink:href="ZooKeys-314-001-g056.jpg" position="float" orientation="portrait" xlink:type="simple"/></fig><fig id="F57" position="float" orientation="portrait"><label>Figures 315–318.</label><caption><p><xref ref-type="fn" rid="FN187">187</xref> <bold>315</bold> <italic><tp:taxon-name>Odontacolus whitfieldi</tp:taxon-name></italic>, antenna, lateral view, male paratype (UCRCENT171091) <bold>316</bold> <italic><tp:taxon-name>Odontacolus markadicus</tp:taxon-name></italic>, antenna, lateral view, male (OSUC 238805) <bold>317</bold> <italic><tp:taxon-name>Odontacolus australiensis</tp:taxon-name></italic>, antenna, lateral view, male paratype (OSUC 239142) <bold>318</bold> <italic><tp:taxon-name>Odontacolus pintoi</tp:taxon-name></italic>, antenna, lateral view, male (OSUC 239055). Scale bars in mm.</p></caption><graphic xmlns:xlink="http://www.w3.org/1999/xlink" xlink:href="ZooKeys-314-001-g057.jpg" position="float" orientation="portrait" xlink:type="simple"/></fig><fig id="F59" position="float" orientation="portrait"><label>Figures 325–330.</label><caption><p><xref ref-type="fn" rid="FN189">189</xref> <bold>325</bold> <italic><tp:taxon-name>Odontacolus wallacei</tp:taxon-name></italic>, lateral habitus, male paratype (OSUC 238013) <bold>326</bold> <italic><tp:taxon-name>Odontacolus wallacei</tp:taxon-name></italic>, dorsal habitus, male paratype (OSUC 238013) <bold>327</bold> <italic><tp:taxon-name>Odontacolus whitfieldi</tp:taxon-name></italic>, lateral habitus, male paratype (UCRCENT 171086) <bold>328</bold> <italic><tp:taxon-name>Odontacolus whitfieldi</tp:taxon-name></italic>, dorsal habitus, male paratype (UCRCENT 171086) <bold>329</bold> <italic><tp:taxon-name>Odontacolus zborowskii</tp:taxon-name></italic>, lateral habitus, male paratype (OSUC 237998) <bold>330</bold> <italic><tp:taxon-name>Odontacolus zborowskii</tp:taxon-name></italic>, dorsal habitus, male paratype (OSUC 237998). Scale bars in mm.</p></caption><graphic xmlns:xlink="http://www.w3.org/1999/xlink" xlink:href="ZooKeys-314-001-g059.jpg" position="float" orientation="portrait" xlink:type="simple"/></fig><fn-group><fn id="FN180"><p>180	<ext-link xmlns:xlink="http://www.w3.org/1999/xlink" ext-link-type="uri" xlink:href="http://www.morphbank.net/?id=781364" xlink:type="simple">http://www.morphbank.net/?id=781364</ext-link></p></fn><fn id="FN184"><p>184	<ext-link xmlns:xlink="http://www.w3.org/1999/xlink" ext-link-type="uri" xlink:href="http://www.morphbank.net/?id=781367" xlink:type="simple">http://www.morphbank.net/?id=781367</ext-link></p></fn><fn id="FN186"><p>186	<ext-link xmlns:xlink="http://www.w3.org/1999/xlink" ext-link-type="uri" xlink:href="http://www.morphbank.net/?id=781369" xlink:type="simple">http://www.morphbank.net/?id=781369</ext-link></p></fn><fn id="FN187"><p>187	<ext-link xmlns:xlink="http://www.w3.org/1999/xlink" ext-link-type="uri" xlink:href="http://www.morphbank.net/?id=781370" xlink:type="simple">http://www.morphbank.net/?id=781370</ext-link></p></fn><fn id="FN189"><p>189	<ext-link xmlns:xlink="http://www.w3.org/1999/xlink" ext-link-type="uri" xlink:href="http://www.morphbank.net/?id=781372" xlink:type="simple">http://www.morphbank.net/?id=781372</ext-link></p></fn><fn id="FN97"><p>97	<ext-link xmlns:xlink="http://www.w3.org/1999/xlink" ext-link-type="uri" xlink:href="http://www.morphbank.net/?id=781294" xlink:type="simple">http://www.morphbank.net/?id=781294</ext-link></p></fn><fn id="FN98"><p>98	<ext-link xmlns:xlink="http://www.w3.org/1999/xlink" ext-link-type="uri" xlink:href="http://hol.osu.edu/map-full.html?id=278397" xlink:type="simple">http://hol.osu.edu/map-full.html?id=278397</ext-link></p></fn></fn-group></tp:treatment-sec></tp:taxon-treatment>
