# Supplementary material for: Systematics of Old World Odontacolus Kieffer s.l. (Hymenoptera, Platygastridae s.l.): parasitoids of spider eggs
Source: Zookeys. 2013 Jul 3;(314):1–151. doi: 10.3897/zookeys.314.3475 (PMC3713344; doi:10.3897/zookeys.314.3475)
Supplement: XML Treatment for Odontacolus zborowskii [file zookeys.314.3475-treatment36.xml]

<!DOCTYPE tp:taxon-treatment
  PUBLIC "-//TaxonX//DTD Taxonomic Treatment Publishing DTD v0 20100105//EN" "tax-treatment-NSO.dtd">
<tp:taxon-treatment xmlns:tp="http://www.plazi.org/taxpub"><tp:treatment-meta><mixed-citation publication-type="journal"><person-group><name><surname>Valerio</surname><given-names>Alejandro A.</given-names></name><name><surname>Austin</surname><given-names>Andrew D.</given-names></name><name><surname>Masner</surname><given-names>Lubomír</given-names></name><name><surname>Johnson</surname><given-names>Norman F.</given-names></name></person-group><article-title>Systematics of Old World
                    <italic>Odontacolus</italic> Kieffer
                    <italic>s.l.</italic> (Hymenoptera, Platygastridae
                    <italic>s.l.</italic>): parasitoids of spider eggs</article-title><source>Zookeys</source><day>3</day><month>7</month><year>2013</year><volume>2013</volume><issue>314</issue><fpage>1</fpage><lpage>151</lpage><pub-id pub-id-type="doi">10.3897/zookeys.314.3475</pub-id></mixed-citation></tp:treatment-meta><tp:nomenclature><tp:taxon-name>
                            <tp:taxon-name-part taxon-name-part-type="genus">Odontacolus</tp:taxon-name-part>
                            <tp:taxon-name-part taxon-name-part-type="species">zborowskii</tp:taxon-name-part>
                            <object-id xmlns:xlink="http://www.w3.org/1999/xlink" xlink:type="simple">urn:lsid:zoobank.org:act:182717E1-B89D-494B-9708-7056A17AA949</object-id>
                            <object-id xmlns:xlink="http://www.w3.org/1999/xlink" xlink:type="simple">urn:lsid:biosci.ohio-state.edu:osuc_concepts:254266</object-id>
                            <object-id xmlns:xlink="http://www.w3.org/1999/xlink" xlink:type="simple">http://species-id.net/wiki/Odontacolus_zborowskii</object-id>
                        </tp:taxon-name><tp:taxon-authority>Valerio &amp; Austin</tp:taxon-authority><tp:taxon-status xmlns:xlink="http://www.w3.org/1999/xlink" xlink:type="simple">sp. n.</tp:taxon-status><xref ref-type="fig" rid="F7">Figures 19</xref><xref ref-type="fig" rid="F14">, 62</xref><xref ref-type="fig" rid="F51">, 281–286</xref><xref ref-type="fig" rid="F53">, 293, 297</xref><xref ref-type="fig" rid="F56">, 309</xref><xref ref-type="fig" rid="F59">, 329–330</xref><xref ref-type="fn" rid="FN99">; Morphbank
                            <sup>99</sup></xref></tp:nomenclature><tp:treatment-sec sec-type="Description"><title>Description.</title><p><italic>Female</italic>. Body length: 1.45 – 1.52 mm (n=6). Antenna color: completely yellow. Body color: mostly yellow, mesopleuron, metapleuron and posterior area of T1–T3 dark brown. Coxae color: yellow. Leg color (excluding coxae): yellow. Fore wing color: largely hyaline, with transverse infumate band below stigma vein.</p><p><italic>Head</italic>. Size of compound eye: approximately 1/2× height of head. Head shape in lateral view: lower head moderately short and strongly narrowed towards mouth, head appearing short and broad. Sculpture of antennal scrobe: with weak, sinuate, transverse ridges throughout. Surface of torular triangle: slightly bulging. Development of central keel on frons: present, short (less than 1/3 of frons height); present, elongate, reaching anterior ocellus. Sculpture on upper frons below anterior ocellus: covered by sinuate, transverse, fine costae. Sculpture of malar space: with fan-like striae, striae not extending into antennal scrobe. Furrow at lateral portion of antennal scrobe: absent. Mesal surface of vertex: flat to weakly convex. Size of lateral ocelli: small. Distance between lateral ocellus and occipital carina: greater than 1.5× maximum ocellar diameter. Lagrimal: absent or minute. Length of OOL: less than or equal to 1/3× width of ocellus. Sculpture of vertex: with sinuate, transverse, fine ridges. Sculpture of occipital carina: largely simple, at most with sparse weak crenulae medially. Distance from occipital carina to orbital carina: at least 2× width of occipital carina. Shape of occipital carina: weakly sinuate medially. Sculpture of occiput: with dense, fine transverse costae across its width. Sculpture of gena: with sinuate dorsoventral costae.</p><!--PageBreak--><p><italic>Mesosoma</italic>. Dorsal mesosoma in lateral view: convex. Sculpture of pronotal cervical area: with small (at most as large as crenulae on anterior edge of mesoscutum), well-defined foveae. Sculpture of pronotal lateral area: transversely costate. Netrion: absent, obscured by longitudinal sculpture of lateral pronotum. Notaulus: present, with low crenulae that do not extend through depth of furrow. Length of notaulus: approximately equal to or greater than 2/3 of length of mesoscutum. Width of notaulus: distinctly widened (notaulus width greater than half the width of tegula). Sculpture of mesoscutum: weakly rugulose, carinae somewhat broad in shape. Sculpture of mesoscutellum: anterior 1/3 with weak granulae, otherwise with rugulae. Mesoscutellar profile: elevated, anterior margin higher than posterior. Mesoscutellar shape: flat, not depressed. Lateral propodeal area: densely transversely carinate. Shape of propodeal anterior spine: elongate, narrow, apex rounded. Sculpture of propodeum between anterior spines: longitudinally costate. Sculpture of ventral half of mesepisternum: longitudinally costate. Sculpture of upper 1/4 of mesopleuron: densely longitudinally costate across entire width. Metapleural sculpture: midtransverse area smooth, otherwise with cristate, longitudinal carinae.</p><p><italic>Wings</italic>. Stigmal vein: present, short, broad. Campaniform sensilla at distal area of stigmal vein: present.</p><p><italic>Metasoma</italic>. Shape of T1 horn: narrow, elongate. Sculpture of upper portion of T1 horn: longitudinally carinate. Sculpture of posterior portion of T1 horn: longitudinally carinate. Lateral carinae on T2: absent. Sculpture of T2: anterior fourth longitudinally costate, otherwise smooth. Sculpture of T3: weakly coriaceous. Sculpture of S3–S6: finely, weakly coriaceous. S2 anterior carina: present, rounded, uninterrupted.</p><p><italic>Male</italic>. Body length: 1.39 – 1.58 mm (n= 3). Body color: antenna light yellow as metasoma and legs, head honey-yellow; mesosoma dark brown; fore wing with a conspicuous dark band just before stigmal vein, remainder of fore wing lightly infuscate. Sculpture of antennal scrobe: lower, mesal area smooth, remainder of scrobe with weak coriaceous sculpture. Shape and size of anterior ocellus: small, very circular in shape. Vertex posterior area sculpture: with dense, setigerous punctulate sculpture. Occipital carina at dorsal area: present, not conspicuously present. Netrion: practically absent by presence of longitudinal carinae on pronotal lateral areas. Sculpture of mesepisternum; absent (smooth). Sculpture of pronotal lateral areas: with dense, fine, sinuate, transverse carinae. Length of fore wing stigmal vein: short. Angle of stigmal vein in relation to anterior margin of fore wing: at an angle of approximately 45° with respect to anterior margin of wings. Sculpture of T2: mainly smooth except lateral areas with few, sparse, weak carinae.</p></tp:treatment-sec><tp:treatment-sec sec-type="Diagnosis"><title>Diagnosis.</title><p>This species can be separated from all <italic><tp:taxon-name>Odontacolus</tp:taxon-name></italic> species with an obscured netrion by the well-defined and wide notauli with clearly defined large crenulae throughout, the broad rugulose sculpture on frons and mesoscutum, and the yellow body color.</p></tp:treatment-sec><tp:treatment-sec sec-type="Etymology"><title>Etymology.</title><p>This species is named after the Australian entomologist and invertebrate photographer Paul Zborowski. The epithet is a noun in the genitive case.</p></tp:treatment-sec><tp:treatment-sec sec-type="Link to distribution map"><title>Link to distribution map.</title><p><xref ref-type="fn" rid="FN100">100</xref></p></tp:treatment-sec><tp:treatment-sec sec-type="Material examined"><title>Material examined.</title><p>Holotype female: <bold>AUSTRALIA</bold>: QLD, Heathlands, <named-content xmlns:xlink="http://www.w3.org/1999/xlink" content-type="dwc:verbatimCoordinates" xlink:type="simple">11°45'S, 142°35'E</named-content>, 25.VII–18.VIII.1992, Malaise trap, P. Zborowski &amp; J. Cardale, OSUC 237939 (deposited in ANIC). <italic>Paratypes</italic>: <bold>AUSTRALIA</bold>: 57 females, 3 males, OSUC 237938, 237940–237943, 237945–237948, 237950–237956, 237958–237973, 237976–237998, 238424 (ANIC); OSUC 237949, 237957, 237975 (OSUC); OSUC 237944 (WINC).</p><!--PageBreak--></tp:treatment-sec><tp:treatment-sec sec-type="Comments"><title>Comments.</title><p>The holotype is in perfect condition as are the paratypes. In some specimens (e.g. OSUC 237956) the area between the propodeal anterior spines has some dark honey yellow color instead of the typical yellow.</p></tp:treatment-sec><tp:treatment-sec><!--Section generated to contain objects referenced in tp:taxon-treatment.--><fig id="F7" position="float" orientation="portrait"><label>Figures 17–22.</label><caption><p><xref ref-type="fn" rid="FN137">137</xref> <bold>17</bold> <italic><tp:taxon-name>Odontacolus harveyi</tp:taxon-name></italic>, netrion, lateral view, female paratype (OSUC 237929) <bold>18</bold> <italic><tp:taxon-name>Odontacolus noyesi</tp:taxon-name></italic>, netrion, lateral view, female paratype (OSUC 237931) <bold>19</bold> <italic><tp:taxon-name>Odontacolus zborowskii</tp:taxon-name></italic>, netrion, lateral view, female paratype (OSUC 237946) <bold>20</bold> <italic><tp:taxon-name>Odontacolus pintoi</tp:taxon-name></italic>, netrion, lateral view, female paratype (OSUC 239099) <bold>21</bold> <italic><tp:taxon-name>Odontacolus berryae</tp:taxon-name></italic>, gena, lateral view, female paratype (OSUC 238580) <bold>22</bold> <italic><tp:taxon-name>Odontacolus pintoi</tp:taxon-name></italic>, gena, lateral view, female paratype (OSUC 239099). Scale bars in mm; ne: netrion. Morphbank.</p></caption><graphic xmlns:xlink="http://www.w3.org/1999/xlink" xlink:href="ZooKeys-314-001-g007.jpg" position="float" orientation="portrait" xlink:type="simple"/></fig><fig id="F14" position="float" orientation="portrait"><label>Figures 59–64.</label><caption><p><xref ref-type="fn" rid="FN144">144</xref> <bold>59</bold> <italic><tp:taxon-name>Odontacolus kiau</tp:taxon-name></italic>, S2, ventral view, femaleholotype (OSUC 239159) <bold>60</bold> <italic><tp:taxon-name>Odontacolus veroae</tp:taxon-name></italic>, S2, ventral view, female paratype (FBA030106) <bold>61</bold> <italic><tp:taxon-name>Odontacolus australiensis</tp:taxon-name></italic>, S2, ventral view, female paratype (OSUC 239118) <bold>62</bold> <italic><tp:taxon-name>Odontacolus zborowskii</tp:taxon-name></italic>, S2, ventral view, female paratype (OSUC 237945) <bold>63</bold> <italic><tp:taxon-name>Odontacolus darwini</tp:taxon-name></italic>, S2, ventral view, female paratype (UCRENT 135138) <bold>64</bold> <italic><tp:taxon-name>Odontacolus lamarcki</tp:taxon-name></italic>, S2, ventral view, femaleholotype (OSUC 339597). Scale bars in mm.</p></caption><graphic xmlns:xlink="http://www.w3.org/1999/xlink" xlink:href="ZooKeys-314-001-g014.jpg" position="float" orientation="portrait" xlink:type="simple"/></fig><fig id="F51" position="float" orientation="portrait"><label>Figures 281–286.</label><caption><p><xref ref-type="fn" rid="FN181">181</xref> <italic><tp:taxon-name>Odontacolus zborowskii</tp:taxon-name></italic>, female holotype (OSUC 237939) <bold>281</bold> Lateral habitus <bold>282</bold> Dorsal habitus <bold>283</bold> Mesosoma, lateral view <bold>284</bold> Mesosoma, dorsal view <bold>285</bold> Head, anterior view <bold>286</bold> Metasoma, dorsal view. Scale bars in mm.</p></caption><graphic xmlns:xlink="http://www.w3.org/1999/xlink" xlink:href="ZooKeys-314-001-g051.jpg" position="float" orientation="portrait" xlink:type="simple"/></fig><fig id="F53" position="float" orientation="portrait"><label>Figures 293–298.</label><caption><p><xref ref-type="fn" rid="FN183">183</xref> <bold>293</bold> <italic><tp:taxon-name>Odontacolus zborowskii</tp:taxon-name></italic>, fore wing, lateral view, male paratype (OSUC 237998) <bold>294</bold> <italic><tp:taxon-name>Odontacolus australiensis</tp:taxon-name></italic>, fore wing, lateral view, maleparatype (OSUC 239142) <bold>295</bold> <italic><tp:taxon-name>Odontacolus africanus</tp:taxon-name></italic>, fore wing, lateral view, male paratype (OSUC 238568) <bold>296</bold> <italic><tp:taxon-name>Odontacolus pintoi</tp:taxon-name></italic>, fore wing, lateral view, male paratype (OSUC 239055) <bold>297</bold> <italic><tp:taxon-name>Odontacolus zborowskii</tp:taxon-name></italic>, netrion, lateral view, male paratype (OSUC 237998) <bold>298</bold> <italic><tp:taxon-name>Odontacolus australiensis</tp:taxon-name></italic>, netrion, lateral view, maleparatype (OSUC 239142). Scale bars in mm.</p></caption><graphic xmlns:xlink="http://www.w3.org/1999/xlink" xlink:href="ZooKeys-314-001-g053.jpg" position="float" orientation="portrait" xlink:type="simple"/></fig><fig id="F56" position="float" orientation="portrait"><label>Figures 309–314.</label><caption><p><xref ref-type="fn" rid="FN186">186</xref> <bold>309</bold> <italic><tp:taxon-name>Odontacolus zborowskii</tp:taxon-name></italic>, head, dorsal view, male paratype(OSUC 237998) <bold>310</bold> <italic><tp:taxon-name>Odontacolus australiensis</tp:taxon-name></italic>, head, dorsal view, maleparatype (OSUC 239142) <bold>311</bold> <italic><tp:taxon-name>Odontacolus whitfieldi</tp:taxon-name></italic>, T2 dorsal view, male paratype (UCRCENT171091) <bold>312</bold> <italic><tp:taxon-name>Odontacolus markadicus</tp:taxon-name></italic>, T2 dorsal view, male (OSUC 238805) <bold>313</bold> <italic><tp:taxon-name>Odontacolus africanus</tp:taxon-name></italic>, T2 dorsal view, male paratype (OSUC 238568) <bold>314</bold> <italic><tp:taxon-name>Odontacolus wallacei</tp:taxon-name></italic>, T2 dorsal view, male paratype (OSUC 238013). Scale bars in mm.</p></caption><graphic xmlns:xlink="http://www.w3.org/1999/xlink" xlink:href="ZooKeys-314-001-g056.jpg" position="float" orientation="portrait" xlink:type="simple"/></fig><fig id="F59" position="float" orientation="portrait"><label>Figures 325–330.</label><caption><p><xref ref-type="fn" rid="FN189">189</xref> <bold>325</bold> <italic><tp:taxon-name>Odontacolus wallacei</tp:taxon-name></italic>, lateral habitus, male paratype (OSUC 238013) <bold>326</bold> <italic><tp:taxon-name>Odontacolus wallacei</tp:taxon-name></italic>, dorsal habitus, male paratype (OSUC 238013) <bold>327</bold> <italic><tp:taxon-name>Odontacolus whitfieldi</tp:taxon-name></italic>, lateral habitus, male paratype (UCRCENT 171086) <bold>328</bold> <italic><tp:taxon-name>Odontacolus whitfieldi</tp:taxon-name></italic>, dorsal habitus, male paratype (UCRCENT 171086) <bold>329</bold> <italic><tp:taxon-name>Odontacolus zborowskii</tp:taxon-name></italic>, lateral habitus, male paratype (OSUC 237998) <bold>330</bold> <italic><tp:taxon-name>Odontacolus zborowskii</tp:taxon-name></italic>, dorsal habitus, male paratype (OSUC 237998). Scale bars in mm.</p></caption><graphic xmlns:xlink="http://www.w3.org/1999/xlink" xlink:href="ZooKeys-314-001-g059.jpg" position="float" orientation="portrait" xlink:type="simple"/></fig><fn-group><fn id="FN137"><p>137	<ext-link xmlns:xlink="http://www.w3.org/1999/xlink" ext-link-type="uri" xlink:href="http://www.morphbank.net/?id=781382" xlink:type="simple">http://www.morphbank.net/?id=781382</ext-link></p></fn><fn id="FN144"><p>144	<ext-link xmlns:xlink="http://www.w3.org/1999/xlink" ext-link-type="uri" xlink:href="http://www.morphbank.net/?id=781375" xlink:type="simple">http://www.morphbank.net/?id=781375</ext-link></p></fn><fn id="FN181"><p>181	<ext-link xmlns:xlink="http://www.w3.org/1999/xlink" ext-link-type="uri" xlink:href="http://www.morphbank.net/?id=781365" xlink:type="simple">http://www.morphbank.net/?id=781365</ext-link></p></fn><fn id="FN183"><p>183	<ext-link xmlns:xlink="http://www.w3.org/1999/xlink" ext-link-type="uri" xlink:href="http://www.morphbank.net/?id=781366" xlink:type="simple">http://www.morphbank.net/?id=781366</ext-link></p></fn><fn id="FN186"><p>186	<ext-link xmlns:xlink="http://www.w3.org/1999/xlink" ext-link-type="uri" xlink:href="http://www.morphbank.net/?id=781369" xlink:type="simple">http://www.morphbank.net/?id=781369</ext-link></p></fn><fn id="FN189"><p>189	<ext-link xmlns:xlink="http://www.w3.org/1999/xlink" ext-link-type="uri" xlink:href="http://www.morphbank.net/?id=781372" xlink:type="simple">http://www.morphbank.net/?id=781372</ext-link></p></fn><fn id="FN99"><p>99	<ext-link xmlns:xlink="http://www.w3.org/1999/xlink" ext-link-type="uri" xlink:href="http://www.morphbank.net/?id=781293" xlink:type="simple">http://www.morphbank.net/?id=781293</ext-link></p></fn><fn id="FN100"><p>100	<ext-link xmlns:xlink="http://www.w3.org/1999/xlink" ext-link-type="uri" xlink:href="http://hol.osu.edu/map-full.html?id=783503" xlink:type="simple">http://hol.osu.edu/map-full.html?id=783503</ext-link></p></fn></fn-group></tp:treatment-sec></tp:taxon-treatment>
