# Supplementary material for: Systematics of Old World Odontacolus Kieffer s.l. (Hymenoptera, Platygastridae s.l.): parasitoids of spider eggs
Source: Zookeys. 2013 Jul 3;(314):1–151. doi: 10.3897/zookeys.314.3475 (PMC3713344; doi:10.3897/zookeys.314.3475)
Supplement: Supplementary file 38 — Darwin core taxa list. (doi: 10.3897/zookeys.314.3475.app5) File format: DarwinCore Archive. [file ZooKeys-314-001-s001.zip]

Archive with 3 entries (3 files):
- mat_ex/Odontacolus_1366037549190/meta.xml
- mat_ex/Odontacolus_1366037549190/data.txt
- mat_ex/Odontacolus_1366037549190/eml.xml
