# Supplementary material for: Systematics of Old World Odontacolus Kieffer s.l. (Hymenoptera, Platygastridae s.l.): parasitoids of spider eggs
Source: Zookeys. 2013 Jul 3;(314):1–151. doi: 10.3897/zookeys.314.3475 (PMC3713344; doi:10.3897/zookeys.314.3475)
Supplement: Supplementary file 38 — Darwin core taxa list. (doi: 10.3897/zookeys.314.3475.app5) File format: DarwinCore Archive. [file ZooKeys-314-001-s001.zip › mat_ex/Odontacolus_1366037549190/data.txt]

taxon_concept_lsid	taxon_name_lsid	taxon	author	rank	taxonomic_status	nomenclatural_status	parent_taxon_concept_lsid	parent_taxon	kingdom	phylum	class	order	family	genus	original_description_citation_lsid	original_description_citation	record_link
urn:lsid:biosci.ohio-state.edu:osuc_concepts:525	urn:lsid:biosci.ohio-state.edu:osuc_names:525	Odontacolus	Kieffer	genus	valid	original name/combination	urn:lsid:biosci.ohio-state.edu:osuc_concepts:434	Scelioninae	Animalia	Arthropoda	Hexapoda	Hymenoptera	Platygastridae	Odontacolus	urn:lsid:biosci.ohio-state.edu:osuc_pubs:386	Kieffer. 1910. Diagnoses de nouveaux genres et de nouvelles espèces de Scelionides (Hym.) des îles Sechêlles. Bulletin de la Société Entomologique de France, <span class="boldedText">1910: 292-294.	http://hol.osu.edu/index.html?id=525
urn:lsid:biosci.ohio-state.edu:osuc_concepts:9359	urn:lsid:biosci.ohio-state.edu:osuc_names:9359	Ceratobaeoides	Dodd	genus	synonym	original name/combination	urn:lsid:biosci.ohio-state.edu:osuc_concepts:525	Odontacolus	Animalia	Arthropoda	Hexapoda	Hymenoptera	Platygastridae	Odontacolus	urn:lsid:biosci.ohio-state.edu:osuc_pubs:562	Dodd. 1913. Some south Queensland Proctotrypoidea. Memoirs of the Queensland Museum, <span class="boldedText">2: 335-339.	http://hol.osu.edu/index.html?id=9359
urn:lsid:biosci.ohio-state.edu:osuc_concepts:4947	urn:lsid:biosci.ohio-state.edu:osuc_names:4947	Odontacolus hackeri	(Dodd)	species	valid	subsequent name/combination	urn:lsid:biosci.ohio-state.edu:osuc_concepts:525	Odontacolus	Animalia	Arthropoda	Hexapoda	Hymenoptera	Platygastridae	Odontacolus	urn:lsid:biosci.ohio-state.edu:osuc_pubs:562	Dodd. 1913. Some south Queensland Proctotrypoidea. Memoirs of the Queensland Museum, <span class="boldedText">2: 335-339.	http://hol.osu.edu/index.html?id=4947
urn:lsid:biosci.ohio-state.edu:osuc_concepts:9361	urn:lsid:biosci.ohio-state.edu:osuc_names:9361	Ceratobaeoides hackeri	Dodd	species	synonym	original name/combination	urn:lsid:biosci.ohio-state.edu:osuc_concepts:4947	Odontacolus hackeri	Animalia	Arthropoda	Hexapoda	Hymenoptera	Platygastridae	Odontacolus	urn:lsid:biosci.ohio-state.edu:osuc_pubs:562	Dodd. 1913. Some south Queensland Proctotrypoidea. Memoirs of the Queensland Museum, <span class="boldedText">2: 335-339.	http://hol.osu.edu/index.html?id=9361
urn:lsid:biosci.ohio-state.edu:osuc_concepts:4948	urn:lsid:biosci.ohio-state.edu:osuc_names:4948	Odontacolus longiceps	Kieffer	species	valid	original name/combination	urn:lsid:biosci.ohio-state.edu:osuc_concepts:525	Odontacolus	Animalia	Arthropoda	Hexapoda	Hymenoptera	Platygastridae	Odontacolus	urn:lsid:biosci.ohio-state.edu:osuc_pubs:386	Kieffer. 1910. Diagnoses de nouveaux genres et de nouvelles espèces de Scelionides (Hym.) des îles Sechêlles. Bulletin de la Société Entomologique de France, <span class="boldedText">1910: 292-294.	http://hol.osu.edu/index.html?id=4948
urn:lsid:biosci.ohio-state.edu:osuc_concepts:302868	urn:lsid:biosci.ohio-state.edu:osuc_names:302868	Odontacolus markadicus	Veenakumari	species	valid	original name/combination	urn:lsid:biosci.ohio-state.edu:osuc_concepts:525	Odontacolus	Animalia	Arthropoda	Hexapoda	Hymenoptera	Platygastridae	Odontacolus	urn:lsid:biosci.ohio-state.edu:osuc_pubs:23652	Veenakumari & Mohanraj. 2011. Odontacolus markadicus sp. nov. (Hymenoptera: Platygastroidea: Platygastridae) - An addition to the platygastrid fauna of India. Journal of Biological Control, <span class="boldedText">25(2): 188-192.	http://hol.osu.edu/index.html?id=302868
urn:lsid:biosci.ohio-state.edu:osuc_concepts:4951	urn:lsid:biosci.ohio-state.edu:osuc_names:4951	Odontacolus spinosus	(Dodd)	species	valid	subsequent name/combination	urn:lsid:biosci.ohio-state.edu:osuc_concepts:525	Odontacolus	Animalia	Arthropoda	Hexapoda	Hymenoptera	Platygastridae	Odontacolus	urn:lsid:biosci.ohio-state.edu:osuc_pubs:410	Dodd. 1914. Further new genera and species of Australian Proctotrypoidea. Proceedings of the Royal Society of Queensland, <span class="boldedText">26: 91-140.	http://hol.osu.edu/index.html?id=4951
urn:lsid:biosci.ohio-state.edu:osuc_concepts:9360	urn:lsid:biosci.ohio-state.edu:osuc_names:9360	Ceratobaeoides longiceps	Dodd	species	synonym	junior homonym	urn:lsid:biosci.ohio-state.edu:osuc_concepts:4951	Odontacolus spinosus	Animalia	Arthropoda	Hexapoda	Hymenoptera	Platygastridae	Odontacolus	urn:lsid:biosci.ohio-state.edu:osuc_pubs:562	Dodd. 1913. Some south Queensland Proctotrypoidea. Memoirs of the Queensland Museum, <span class="boldedText">2: 335-339.	http://hol.osu.edu/index.html?id=9360
urn:lsid:biosci.ohio-state.edu:osuc_concepts:9362	urn:lsid:biosci.ohio-state.edu:osuc_names:9362	Ceratobaeoides spinosus	Dodd	species	synonym	original name/combination	urn:lsid:biosci.ohio-state.edu:osuc_concepts:4951	Odontacolus spinosus	Animalia	Arthropoda	Hexapoda	Hymenoptera	Platygastridae	Odontacolus	urn:lsid:biosci.ohio-state.edu:osuc_pubs:410	Dodd. 1914. Further new genera and species of Australian Proctotrypoidea. Proceedings of the Royal Society of Queensland, <span class="boldedText">26: 91-140.	http://hol.osu.edu/index.html?id=9362
urn:lsid:biosci.ohio-state.edu:osuc_concepts:4946	urn:lsid:biosci.ohio-state.edu:osuc_names:4946	Odontacolus doddi	Austin	species	synonym	replacement name	urn:lsid:biosci.ohio-state.edu:osuc_concepts:4951	Odontacolus spinosus	Animalia	Arthropoda	Hexapoda	Hymenoptera	Platygastridae	Odontacolus	urn:lsid:biosci.ohio-state.edu:osuc_pubs:562	Dodd. 1913. Some south Queensland Proctotrypoidea. Memoirs of the Queensland Museum, <span class="boldedText">2: 335-339.	http://hol.osu.edu/index.html?id=4946
