# Supplementary material for: Systematics of Old World Odontacolus Kieffer s.l. (Hymenoptera, Platygastridae s.l.): parasitoids of spider eggs
Source: Zookeys. 2013 Jul 3;(314):1–151. doi: 10.3897/zookeys.314.3475 (PMC3713344; doi:10.3897/zookeys.314.3475)
Supplement: Supplementary file 39 — Darwin core specimen data. (doi: 10.3897/zookeys.314.3475.app6) File format: DarwinCore Archive. [file ZooKeys-314-001-s002.zip]

Archive with 3 entries (3 files):
- mat_ex/Odontacolus_1366036966508/meta.xml
- mat_ex/Odontacolus_1366036966508/data.txt
- mat_ex/Odontacolus_1366036966508/eml.xml
