# Supplementary material for: Systematics of Old World Odontacolus Kieffer s.l. (Hymenoptera, Platygastridae s.l.): parasitoids of spider eggs
Source: Zookeys. 2013 Jul 3;(314):1–151. doi: 10.3897/zookeys.314.3475 (PMC3713344; doi:10.3897/zookeys.314.3475)
Supplement: Supplementary file 39 — Darwin core specimen data. (doi: 10.3897/zookeys.314.3475.app6) File format: DarwinCore Archive. [file ZooKeys-314-001-s002.zip › mat_ex/Odontacolus_1366036966508/data.txt]

occurence_lsid	language	basis_of_record	barcode_id	taxon_lsid	taxon	sex	life_stage	individual_count	institution_code	collection_code	record_notes	locality_name	latitude	longitude	georeference_source	country	state	county	town	locality_notes	collecting_date	collector	collecting_method	field_code	determiner	determination_date	type_status	habitat	associated_taxa	record_link
urn:lsid:biosci.ohio-state.edu:osuc_occurrences:OSUC__238445	en	PreservedSpecimen	OSUC 238445	urn:lsid:biosci.ohio-state.edu:osuc_names:281688	Odontacolus anningae (MS)	female	adult	1	BMNH	Insects	[CAMEROUN Nkoemvon 18.ix.88 MT D. Jackson ]	Nkoemvom, Cameroon	2.8	11.1333	GEOnet	Cameroon			Nkoemvom		18 September 1988	Jackson, D.	malaise trap		Valerio, A. A. (Alejandro A.)	2011	Holotype			http://hol.osu.edu/spmInfo.html?id=OSUC%20238445
urn:lsid:biosci.ohio-state.edu:osuc_occurrences:OSUC__238430	en	PreservedSpecimen	OSUC 238430	urn:lsid:biosci.ohio-state.edu:osuc_names:281689	Odontacolus baeri (MS)	female	adult	1	QMBA	Insects	[AUSTRALIA Nortern Territory Home Jungle Berrimah 7 July 1979 G.B. Mounteith] [Q.M. Berleisate No.93 12.55S 130.55E Rainforest Sieved litter]	Berrimah, 12°25'S 130°55'E, Q.M. Berlesate No. 93, rainforest / litter, Holmes Jungle, NT, Australia	-12.4167	130.9167	label	Australia	Northern Territory		Berrimah		7 July 1979	Monteith, G.	sieved		Valerio, A. A. (Alejandro A.)	2011	Holotype	rainforest; litter		http://hol.osu.edu/spmInfo.html?id=OSUC%20238430
urn:lsid:biosci.ohio-state.edu:osuc_occurrences:OSUC__238438	en	PreservedSpecimen	OSUC 238438	urn:lsid:biosci.ohio-state.edu:osuc_names:254265	Odontacolus africanus (MS)	female	adult	1	USNM	Insects	[KENYA Nyanza Ungoye ICIPE site 0.615°S 34.092°E 1145m 19-29.x.1998 S. Miller MT] [Loan from USNMNH 2030844]	Ungoye (ICIPE) Field Site, 0.615°S 34.092°E, 1145m, Nyanza Prov., Kenya	-.62	34.09	label	Kenya	Nyanza				19 October 1998 - 29 October 1998	Miller, S.	malaise trap		Valerio, A. A. (Alejandro A.)	2010	Paratype			http://hol.osu.edu/spmInfo.html?id=OSUC%20238438
urn:lsid:biosci.ohio-state.edu:osuc_occurrences:OSUC__339584	en	PreservedSpecimen	OSUC 339584	urn:lsid:biosci.ohio-state.edu:osuc_names:278397	Odontacolus whitfieldi (MS)	female	adult	1	QSBG	Insects	[THAILAND: Khanchanaburi Khuean Srigarindra Nat. Park Tha Thung-na/Chong Kraborg 14°29.972'N 53.035'E, 210m, Malaise trap 25.xii.08-1.i.2009 Boonnam & Phumarin, #4437]	Khuean Srinagarindra National Park, 14°29.972'N 98°53.035'E, 210m, T4437, Tha Thung Na Dam, Khong Kraborg, Kanchanaburi Prov., Thailand	14.4995	98.884	label	Thailand	Kanchanaburi				25 December 2008 - 1 January 2009	Boonnam & Phumarin	malaise trap	T4437	Valerio, A. A. (Alejandro A.)	2011	Paratype			http://hol.osu.edu/spmInfo.html?id=OSUC%20339584
urn:lsid:biosci.ohio-state.edu:osuc_occurrences:OSUC__339585	en	PreservedSpecimen	OSUC 339585	urn:lsid:biosci.ohio-state.edu:osuc_names:278397	Odontacolus whitfieldi (MS)	female	adult	1	QSBG	Insects	[THAILAND: Khanchanaburi Khuean Srigarindra Nat. Park Tha Thung-na/Chong Kraborg 14°29.972'N 53.035'E, 210m, Malaise trap 25.xii.08-1.i.2009 Boonnam & Phumarin, #4437]	Khuean Srinagarindra National Park, 14°29.972'N 98°53.035'E, 210m, T4437, Tha Thung Na Dam, Khong Kraborg, Kanchanaburi Prov., Thailand	14.4995	98.884	label	Thailand	Kanchanaburi				25 December 2008 - 1 January 2009	Boonnam & Phumarin	malaise trap	T4437	Valerio, A. A. (Alejandro A.)	2011	Paratype			http://hol.osu.edu/spmInfo.html?id=OSUC%20339585
urn:lsid:biosci.ohio-state.edu:osuc_occurrences:OSUC__339593	en	PreservedSpecimen	OSUC 339593	urn:lsid:biosci.ohio-state.edu:osuc_names:278397	Odontacolus whitfieldi (MS)	female	adult	1	QSBG	Insects	[THAILAND: Kanchanaburi Khuean Srinagarindra Nat. Park, Huai Mae Kamint, 50m 14°29.972'N 98°53.035'E Malasie, 2-9.x.2008, Chatchawan & Boonkam, #3445.]	Khuean Srinagarindra National Park, 14°29.972'N 98°53.035'E, T3445, 50m SW tourist center, Mae Kamint River, Kanchanaburi Prov., Thailand	14.4995	98.884	label	Thailand	Kanchanaburi				2 October 2008 - 9 October 2008	Chatchawan & Boonkam	malaise trap	T3445	Valerio, A. A. (Alejandro A.)	2011	Paratype			http://hol.osu.edu/spmInfo.html?id=OSUC%20339593
urn:lsid:biosci.ohio-state.edu:osuc_occurrences:OSUC__339602	en	PreservedSpecimen	OSUC 339602	urn:lsid:biosci.ohio-state.edu:osuc_names:278397	Odontacolus whitfieldi (MS)	female	adult	1	QSBG	Insects	[THAILAND: Prachuab Khiri Khan Klhao Sam Roi Yot Nat. Park Khao Look Glang, 12°6.414'N 99°57.292'E, 4-11.i.2009 Yai;Amnad,#4166]	Khao Sam Roi Yot National Park, 12°06.414'N 99°57.292'E, T4166, Khao Look Glang, Prachuap Khiri Khan Prov., Thailand	12.1068	99.9548	label	Thailand	Prachuap Khiri Khan				4 January 2009 - 11 January 2009	Yai & Amnad	malaise trap	T4166	Valerio, A. A. (Alejandro A.)	2011	Paratype			http://hol.osu.edu/spmInfo.html?id=OSUC%20339602
urn:lsid:biosci.ohio-state.edu:osuc_occurrences:SAMA__DB__32-001530	en	PreservedSpecimen	SAMA DB 32-001530	urn:lsid:biosci.ohio-state.edu:osuc_names:4951	Odontacolus spinosus	female	adult	1	SAMA	Insects	from pub: South Queensland (Childers), sweeping in forest, 2nd July, 1914 (A. P. Dodd); [Ceratobaeoides spinosus Dodd female type] [I.11033, Ceratobaeoides spinosus, type (in red), Queensland, also slide] [(notes)/data in spm tray: Odontacolus spinosus (Dodd) slide I11033, det. A.D. Austin Feb 1979]	Childers, forest, QLD, Australia	-25.2333	152.2667	AGPN	Australia	Queensland		Childers		2 July 1914	Dodd, A. P. (Alan Parkhurst)	sweeping		Austin, A. D. (Andrew D.)	1979	Holotype (Ceratobaeoides spinosus)	forest		http://hol.osu.edu/spmInfo.html?id=SAMA%20DB%2032-001530
urn:lsid:biosci.ohio-state.edu:osuc_occurrences:OSUC__239110	en	PreservedSpecimen	OSUC 239110	urn:lsid:biosci.ohio-state.edu:osuc_names:254267	Odontacolus pintoi (MS)	female	adult	1	QDPC	Insects	[AUSTRALIA N. Qld. Mt. Spec Nat. Pk. 6.iv.1976 I.D. Galloway]	Paluma Range National Park, Mt. Spec Section, QLD, Australia	-18.9828	146.23	Google Earth	Australia	Queensland			Mt. Spec is a section fo Paluma N.P.; derived from AGPN	6 April 1976	Galloway, I. D. (Ian D.)	none specified		Valerio, A. A. (Alejandro A.)	2009	Paratype			http://hol.osu.edu/spmInfo.html?id=OSUC%20239110
urn:lsid:biosci.ohio-state.edu:osuc_occurrences:OSUC__237944	en	PreservedSpecimen	OSUC 237944	urn:lsid:biosci.ohio-state.edu:osuc_names:254266	Odontacolus zborowskii (MS)	female	adult	1	WINC	Insects	[AUSTRALIA Qld. 12.39S 142.42E 4km NE Batavia Downs 22Aug.-16Sep.1992 FIT P.Zoborowski & L. Miller]	4km NE Batavia Downs, 12°39'S 142°42'E, QLD, Australia	-12.65	142.7	label	Australia	Queensland				22 August 1992 - 16 September 1992	Zborowski, P. & Miller, L.	flight intercept trap		Valerio, A. A. (Alejandro A.)	2009	Paratype			http://hol.osu.edu/spmInfo.html?id=OSUC%20237944
urn:lsid:biosci.ohio-state.edu:osuc_occurrences:OSUC__237945	en	PreservedSpecimen	OSUC 237945	urn:lsid:biosci.ohio-state.edu:osuc_names:254266	Odontacolus zborowskii (MS)	female	adult	1	ANIC	Insects	[AUSTRALIA Qld. 12.39S 142.42E 4km NE Batavia Downs 22Aug.-16Sep.1992 FIT P.Zoborowski & L. Miller]	4km NE Batavia Downs, 12°39'S 142°42'E, QLD, Australia	-12.65	142.7	label	Australia	Queensland				22 August 1992 - 16 September 1992	Zborowski, P. & Miller, L.	flight intercept trap		Valerio, A. A. (Alejandro A.)	2009	Paratype			http://hol.osu.edu/spmInfo.html?id=OSUC%20237945
urn:lsid:biosci.ohio-state.edu:osuc_occurrences:OSUC__237947	en	PreservedSpecimen	OSUC 237947	urn:lsid:biosci.ohio-state.edu:osuc_names:254266	Odontacolus zborowskii (MS)	female	adult	1	ANIC	Insects	[AUSTRALIA Qld. 12.39S 142.42E 4km NE Batavia Downs 22Aug.-16Sep.1992 FIT P.Zoborowski & L. Miller]	4km NE Batavia Downs, 12°39'S 142°42'E, QLD, Australia	-12.65	142.7	label	Australia	Queensland				22 August 1992 - 16 September 1992	Zborowski, P. & Miller, L.	flight intercept trap		Valerio, A. A. (Alejandro A.)	2009	Paratype			http://hol.osu.edu/spmInfo.html?id=OSUC%20237947
urn:lsid:biosci.ohio-state.edu:osuc_occurrences:OSUC__237994	en	PreservedSpecimen	OSUC 237994	urn:lsid:biosci.ohio-state.edu:osuc_names:254266	Odontacolus zborowskii (MS)	female	adult	1	ANIC	Insects	[AUSTRALIA Qld. 12.43S 142.42E 7km S Batavia Downs 24May-17Jun.1993 FIT P.Zborowski & I. Naumann]	7km S Batavia Downs, 12°43'S 142°42'E, QLD, Australia	-12.7167	142.7	label	Australia	Queensland				24 May 1993 - 17 June 1993	Zborowski, P. & Naumann, I.	flight intercept trap		Valerio, A. A. (Alejandro A.)	2009	Paratype			http://hol.osu.edu/spmInfo.html?id=OSUC%20237994
urn:lsid:biosci.ohio-state.edu:osuc_occurrences:OSUC__237995	en	PreservedSpecimen	OSUC 237995	urn:lsid:biosci.ohio-state.edu:osuc_names:254266	Odontacolus zborowskii (MS)	female	adult	1	ANIC	Insects	[AUSTRALIA Qld. 12.43S 142.42E 7km S Batavia Downs 24May-17Jun.1993 FIT P.Zborowski & I. Naumann]	7km S Batavia Downs, 12°43'S 142°42'E, QLD, Australia	-12.7167	142.7	label	Australia	Queensland				24 May 1993 - 17 June 1993	Zborowski, P. & Naumann, I.	flight intercept trap		Valerio, A. A. (Alejandro A.)	2009	Paratype			http://hol.osu.edu/spmInfo.html?id=OSUC%20237995
urn:lsid:biosci.ohio-state.edu:osuc_occurrences:OSUC__237996	en	PreservedSpecimen	OSUC 237996	urn:lsid:biosci.ohio-state.edu:osuc_names:254266	Odontacolus zborowskii (MS)	male	adult	1	ANIC	Insects	[AUSTRALIA Qld. 15.39S 144.31E Split Rock 24Aug.-21Sep.1992 FIT P.Zboroski & L. Miller]	Split Rock, 15°39'S 144°31'E, QLD, Australia	-15.65	144.5167	label	Australia	Queensland				24 August 1992 - 21 September 1992	Zborowski, P. & Miller, L.	flight intercept trap		Valerio, A. A. (Alejandro A.)	2009	Paratype			http://hol.osu.edu/spmInfo.html?id=OSUC%20237996
urn:lsid:biosci.ohio-state.edu:osuc_occurrences:OSUC__237998	en	PreservedSpecimen	OSUC 237998	urn:lsid:biosci.ohio-state.edu:osuc_names:254266	Odontacolus zborowskii (MS)	male	adult	1	ANIC	Insects	[AUSTRALIA Qld. 11.45S 142.35E Heathlands Jun.-25.Jul.1992 malaise trap P.Zborowski & E. Nielsen]	Heathlands, 11°45'S 142°35'E, QLD, Australia	-11.75	142.5833	label	Australia	Queensland				7 June 1992 - 25 July 1992	Zborowski, P. & Nielsen, E.	malaise trap		Valerio, A. A. (Alejandro A.)	2009	Paratype			http://hol.osu.edu/spmInfo.html?id=OSUC%20237998
urn:lsid:biosci.ohio-state.edu:osuc_occurrences:OSUC__237999	en	PreservedSpecimen	OSUC 237999	urn:lsid:biosci.ohio-state.edu:osuc_names:254260	Odontacolus gallowayi (MS)	female	adult	1	QDPC	Insects	[AUSTRALIA N Qld. Mt. Lewis via Julatten 28.iii.1976 I.D. Galloway]	Mount Lewis, via Julatten, QLD, Australia	-16.5833	145.2833	AGPN-Aust.	Australia	Queensland				28 March 1976	Galloway, I. D. (Ian D.)	none specified		Valerio, A. A. (Alejandro A.)	2009	Paratype			http://hol.osu.edu/spmInfo.html?id=OSUC%20237999
urn:lsid:biosci.ohio-state.edu:osuc_occurrences:OSUC__238003	en	PreservedSpecimen	OSUC 238003	urn:lsid:biosci.ohio-state.edu:osuc_names:254261	Odontacolus wallacei (MS)	female	adult	1	WINC	Insects	[SULAWESI Utara Dumoga-Bone NP Gunung Mogogonipa 26.iv-22.v.1985 M.T. JS Noyes & JH Martin]	Bogani Nani Wartabone (Dumoga-Bone) National Park, Mt. Mogogonipa, Sulawesi Utara Prov., Indonesia	.45	123.9333	GEOnet	Indonesia	Sulawesi Utara			Dumoga-Bone is a former name of Bogani Nani Wartabone N.P.	26 April 1985 - 22 May 1985	Noyes, J. S. (John S.) & Martin, J. H.	malaise trap		Valerio, A. A. (Alejandro A.)	2009	Paratype			http://hol.osu.edu/spmInfo.html?id=OSUC%20238003
urn:lsid:biosci.ohio-state.edu:osuc_occurrences:OSUC__238005	en	PreservedSpecimen	OSUC 238005	urn:lsid:biosci.ohio-state.edu:osuc_names:254261	Odontacolus wallacei (MS)	female	adult	1	WINC	Insects	[SULAWESI Utara Dumoga-Bone NP Gunung Mogogonipa 26.iv-22.v.1985 M.T. JS Noyes & JH Martin]	Bogani Nani Wartabone (Dumoga-Bone) National Park, Mt. Mogogonipa, Sulawesi Utara Prov., Indonesia	.45	123.9333	GEOnet	Indonesia	Sulawesi Utara			Dumoga-Bone is a former name of Bogani Nani Wartabone N.P.	26 April 1985 - 22 May 1985	Noyes, J. S. (John S.) & Martin, J. H.	malaise trap		Valerio, A. A. (Alejandro A.)	2009	Paratype			http://hol.osu.edu/spmInfo.html?id=OSUC%20238005
urn:lsid:biosci.ohio-state.edu:osuc_occurrences:OSUC__238002	en	PreservedSpecimen	OSUC 238002	urn:lsid:biosci.ohio-state.edu:osuc_names:254261	Odontacolus wallacei (MS)	female	adult	1	CNCI	Insects	[SULAWESI Utara Kotamobagu v.1985 MT 1300m JS Noyes]	Kotamobagu, 1300m, Sulawesi Utara Prov., Indonesia	.7417	124.3086	GEOnet	Indonesia	Sulawesi Utara		Kotamobagu		May-1985	Noyes, J. S. (John S.)	malaise trap		Valerio, A. A. (Alejandro A.)	2009	Paratype			http://hol.osu.edu/spmInfo.html?id=OSUC%20238002
urn:lsid:biosci.ohio-state.edu:osuc_occurrences:OSUC__238007	en	PreservedSpecimen	OSUC 238007	urn:lsid:biosci.ohio-state.edu:osuc_names:254261	Odontacolus wallacei (MS)	female	adult	1	CNCI	Insects	[PAPUA NEW GUINEA East New Britain MT Bainings Mts. Raunsepna 3-28.iv.1999 L.Leblanc]	Raunsepna, Baining Mts., East New Britain Prov., Papua New Guinea	-4.4333	151.7833	GEOnet	Papua New Guinea	East New Britain		Raunsepna		3 April 1999 - 28 April 1999	Leblanc, L. (Luc)	none specified		Valerio, A. A. (Alejandro A.)	2009	Paratype			http://hol.osu.edu/spmInfo.html?id=OSUC%20238007
urn:lsid:biosci.ohio-state.edu:osuc_occurrences:OSUC__238008	en	PreservedSpecimen	OSUC 238008	urn:lsid:biosci.ohio-state.edu:osuc_names:254261	Odontacolus wallacei (MS)	female	adult	1	CNCI	Insects	[PAPUA NEW GUINEA East New Britain MT Bainings Mts. Raunsepna 30.vi-28.vii.1999 C. Mitpaingi Malaise trap]	Raunsepna, Baining Mts., East New Britain Prov., Papua New Guinea	-4.4333	151.7833	GEOnet	Papua New Guinea	East New Britain		Raunsepna		30 June 1999 - 28 July 1999	Mitipaingi, C.	malaise trap		Valerio, A. A. (Alejandro A.)	2009	Paratype			http://hol.osu.edu/spmInfo.html?id=OSUC%20238008
urn:lsid:biosci.ohio-state.edu:osuc_occurrences:OSUC__238010	en	PreservedSpecimen	OSUC 238010	urn:lsid:biosci.ohio-state.edu:osuc_names:254261	Odontacolus wallacei (MS)	female	adult	1	CNCI	Insects	[PAPUA NEW GUINEA East New Britain MT Bainings Mts. DPI base camp 28.iv-13.v.1999 L.Leblanc YPT/FIT]	Baining Mountains, DPI base camp, East New Britain Prov., Papua New Guinea	-4.4393	151.817	other label	Papua New Guinea	East New Britain				28 April 1999 - 13 May 1999	Leblanc, L. (Luc)	yellow pan trap/flight intercept trap		Valerio, A. A. (Alejandro A.)	2009	Paratype			http://hol.osu.edu/spmInfo.html?id=OSUC%20238010
urn:lsid:biosci.ohio-state.edu:osuc_occurrences:OSUC__238012	en	PreservedSpecimen	OSUC 238012	urn:lsid:biosci.ohio-state.edu:osuc_names:254261	Odontacolus wallacei (MS)	female	adult	1	CNCI	Insects	[SULAWESI Utara Kotamobagu v.1985 MT 1300m JS Noyes]	Kotamobagu, 1300m, Sulawesi Utara Prov., Indonesia	.7417	124.3086	GEOnet	Indonesia	Sulawesi Utara		Kotamobagu		May-1985	Noyes, J. S. (John S.)	malaise trap		Valerio, A. A. (Alejandro A.)	2009	Paratype			http://hol.osu.edu/spmInfo.html?id=OSUC%20238012
urn:lsid:biosci.ohio-state.edu:osuc_occurrences:OSUC__238424	en	PreservedSpecimen	OSUC 238424	urn:lsid:biosci.ohio-state.edu:osuc_names:254266	Odontacolus zborowskii (MS)	female	adult	1	ANIC	Insects	[AUSTRALIA Qld. 15.39S 144.31E Split Rock 24Aug.-21Sep.1992 FIT P.Zboroski & L. Miller]	Split Rock, 15°39'S 144°31'E, QLD, Australia	-15.65	144.5167	label	Australia	Queensland				24 August 1992 - 21 September 1992	Zborowski, P. & Miller, L.	flight intercept trap		Valerio, A. A. (Alejandro A.)	2009	Paratype			http://hol.osu.edu/spmInfo.html?id=OSUC%20238424
urn:lsid:biosci.ohio-state.edu:osuc_occurrences:OSUC__239031	en	PreservedSpecimen	OSUC 239031	urn:lsid:biosci.ohio-state.edu:osuc_names:254267	Odontacolus pintoi (MS)	female	adult	1	ANIC	Insects	[AUSTRALIA Norfolk Island 29.03S 167.55E Rocky Point reserve 14.Nov.-2Dec.1984 ID Nemann Malaise trap/ethanol]	Rocky Point Reserve, 29°03'S 167°55'E, Norfolk Island	-29.05	167.9167	label	Norfolk Island					14 November 1984 - 2 December 1984	Naumann, I. D. (Ian D.)	malaise trap		Valerio, A. A. (Alejandro A.)	2009	Paratype			http://hol.osu.edu/spmInfo.html?id=OSUC%20239031
urn:lsid:biosci.ohio-state.edu:osuc_occurrences:OSUC__239032	en	PreservedSpecimen	OSUC 239032	urn:lsid:biosci.ohio-state.edu:osuc_names:254267	Odontacolus pintoi (MS)	female	adult	1	ANIC	Insects	[AUSTRALIA Norfolk Island 29.03S 167.55E Rocky Point reserve 14.Nov.-2Dec.1984 ID Nemann Malaise trap/ethanol]	Rocky Point Reserve, 29°03'S 167°55'E, Norfolk Island	-29.05	167.9167	label	Norfolk Island					14 November 1984 - 2 December 1984	Naumann, I. D. (Ian D.)	malaise trap		Valerio, A. A. (Alejandro A.)	2009	Paratype			http://hol.osu.edu/spmInfo.html?id=OSUC%20239032
urn:lsid:biosci.ohio-state.edu:osuc_occurrences:OSUC__239033	en	PreservedSpecimen	OSUC 239033	urn:lsid:biosci.ohio-state.edu:osuc_names:254267	Odontacolus pintoi (MS)	female	adult	1	ANIC	Insects	[AUSTRALIA Norfolk Island 29.03S 167.55E Rocky Point reserve 14.Nov.-2Dec.1984 ID Nemann Malaise trap/ethanol]	Rocky Point Reserve, 29°03'S 167°55'E, Norfolk Island	-29.05	167.9167	label	Norfolk Island					14 November 1984 - 2 December 1984	Naumann, I. D. (Ian D.)	malaise trap		Valerio, A. A. (Alejandro A.)	2009	Paratype			http://hol.osu.edu/spmInfo.html?id=OSUC%20239033
urn:lsid:biosci.ohio-state.edu:osuc_occurrences:OSUC__239035	en	PreservedSpecimen	OSUC 239035	urn:lsid:biosci.ohio-state.edu:osuc_names:254267	Odontacolus pintoi (MS)	female	adult	1	ANIC	Insects	[AUSTRALIA Norfolk Island 29.03S 167.55E Rocky Point reserve 14.Nov.-2Dec.1984 ID Nemann Malaise trap/ethanol]	Rocky Point Reserve, 29°03'S 167°55'E, Norfolk Island	-29.05	167.9167	label	Norfolk Island					14 November 1984 - 2 December 1984	Naumann, I. D. (Ian D.)	malaise trap		Valerio, A. A. (Alejandro A.)	2009	Paratype			http://hol.osu.edu/spmInfo.html?id=OSUC%20239035
urn:lsid:biosci.ohio-state.edu:osuc_occurrences:OSUC__239037	en	PreservedSpecimen	OSUC 239037	urn:lsid:biosci.ohio-state.edu:osuc_names:254267	Odontacolus pintoi (MS)	female	adult	1	ANIC	Insects	[AUSTRALIA Norfolk Island 29.03S 167.55E Rocky Point reserve 14.Nov.-2Dec.1984 ID Nemann Malaise trap/ethanol]	Rocky Point Reserve, 29°03'S 167°55'E, Norfolk Island	-29.05	167.9167	label	Norfolk Island					14 November 1984 - 2 December 1984	Naumann, I. D. (Ian D.)	malaise trap		Valerio, A. A. (Alejandro A.)	2009	Paratype			http://hol.osu.edu/spmInfo.html?id=OSUC%20239037
urn:lsid:biosci.ohio-state.edu:osuc_occurrences:OSUC__239034	en	PreservedSpecimen	OSUC 239034	urn:lsid:biosci.ohio-state.edu:osuc_names:254267	Odontacolus pintoi (MS)	female	adult	1	ANIC	Insects	[AUSTRALIA Norfolk Island 29.03S 167.55E Rocky Point reserve 14.Nov.-2Dec.1984 ID Nemann Malaise trap/ethanol]	Rocky Point Reserve, 29°03'S 167°55'E, Norfolk Island	-29.05	167.9167	label	Norfolk Island					14 November 1984 - 2 December 1984	Naumann, I. D. (Ian D.)	malaise trap		Valerio, A. A. (Alejandro A.)	2009	Paratype			http://hol.osu.edu/spmInfo.html?id=OSUC%20239034
urn:lsid:biosci.ohio-state.edu:osuc_occurrences:OSUC__238760	en	PreservedSpecimen	OSUC 238760	urn:lsid:biosci.ohio-state.edu:osuc_names:254265	Odontacolus africanus (MS)	female	adult	1	CNCI	Insects	[KENYA Nyanza Ungoye 1147m 6-19.v.2006 0°36.91'S 34°05.52'E woodland R. Coperland MT]	Ungoye, 00°36.91'S 34°05.52'E, 1147m, woodland, Nyanza Prov., Kenya	-.6152	34.092	label	Kenya	Nyanza				6 May 2006 - 19 May 2006	Copeland, R. (Robert)	malaise trap		Valerio, A. A. (Alejandro A.)	2009	Paratype	woodland		http://hol.osu.edu/spmInfo.html?id=OSUC%20238760
urn:lsid:biosci.ohio-state.edu:osuc_occurrences:OSUC__238761	en	PreservedSpecimen	OSUC 238761	urn:lsid:biosci.ohio-state.edu:osuc_names:254265	Odontacolus africanus (MS)	female	adult	1	CNCI	Insects	[KENYA Nyanza Ungoye 1147m 6-19.v.2006 0°36.91'S 34°05.52'E woodland R. Coperland MT]	Ungoye, 00°36.91'S 34°05.52'E, 1147m, woodland, Nyanza Prov., Kenya	-.6152	34.092	label	Kenya	Nyanza				6 May 2006 - 19 May 2006	Copeland, R. (Robert)	malaise trap		Valerio, A. A. (Alejandro A.)	2009	Paratype	woodland		http://hol.osu.edu/spmInfo.html?id=OSUC%20238761
urn:lsid:biosci.ohio-state.edu:osuc_occurrences:OSUC__238762	en	PreservedSpecimen	OSUC 238762	urn:lsid:biosci.ohio-state.edu:osuc_names:254265	Odontacolus africanus (MS)	female	adult	1	CNCI	Insects	[KENYA Nyanza Ungoye 1147m 6-19.v.2006 0°36.91'S 34°05.52'E woodland R. Coperland MT]	Ungoye, 00°36.91'S 34°05.52'E, 1147m, woodland, Nyanza Prov., Kenya	-.6152	34.092	label	Kenya	Nyanza				6 May 2006 - 19 May 2006	Copeland, R. (Robert)	malaise trap		Valerio, A. A. (Alejandro A.)	2009	Paratype	woodland		http://hol.osu.edu/spmInfo.html?id=OSUC%20238762
urn:lsid:biosci.ohio-state.edu:osuc_occurrences:OSUC__238763	en	PreservedSpecimen	OSUC 238763	urn:lsid:biosci.ohio-state.edu:osuc_names:254265	Odontacolus africanus (MS)	female	adult	1	CNCI	Insects	[KENYA Nyanza Ungoye 1147m 6-19.v.2006 0°36.91'S 34°05.52'E woodland R. Coperland MT]	Ungoye, 00°36.91'S 34°05.52'E, 1147m, woodland, Nyanza Prov., Kenya	-.6152	34.092	label	Kenya	Nyanza				6 May 2006 - 19 May 2006	Copeland, R. (Robert)	malaise trap		Valerio, A. A. (Alejandro A.)	2009	Paratype	woodland		http://hol.osu.edu/spmInfo.html?id=OSUC%20238763
urn:lsid:biosci.ohio-state.edu:osuc_occurrences:OSUC__238735	en	PreservedSpecimen	OSUC 238735	urn:lsid:biosci.ohio-state.edu:osuc_names:254265	Odontacolus africanus (MS)	female	adult	1	CNCI	Insects	[KENYA Nyanza Ungoye/ICIPE 1147m 6-13.iii.2005 0°36.91'S 34°05.52'E seasonally swampy woodland next to grassland R. Coperland]	Ungoye (ICIPE) Field Site, 00°36.91'S 34°05.52'E, 1147m, seasonally swampy woodland next to grassland, Nyanza Prov., Kenya	-.6152	34.092	label	Kenya	Nyanza				6 March 2005 - 13 March 2005	Copeland, R. (Robert)	none specified		Valerio, A. A. (Alejandro A.)	2009	Paratype	seasonally swampy woodland next to grassland		http://hol.osu.edu/spmInfo.html?id=OSUC%20238735
urn:lsid:biosci.ohio-state.edu:osuc_occurrences:OSUC__238764	en	PreservedSpecimen	OSUC 238764	urn:lsid:biosci.ohio-state.edu:osuc_names:254265	Odontacolus africanus (MS)	female	adult	1	CNCI	Insects	[KENYA Nyanza Ungoye 1147m 6-19.v.2006 0°36.91'S 34°05.52'E woodland R. Coperland MT]	Ungoye, 00°36.91'S 34°05.52'E, 1147m, woodland, Nyanza Prov., Kenya	-.6152	34.092	label	Kenya	Nyanza				6 May 2006 - 19 May 2006	Copeland, R. (Robert)	malaise trap		Valerio, A. A. (Alejandro A.)	2009	Paratype	woodland		http://hol.osu.edu/spmInfo.html?id=OSUC%20238764
urn:lsid:biosci.ohio-state.edu:osuc_occurrences:OSUC__238765	en	PreservedSpecimen	OSUC 238765	urn:lsid:biosci.ohio-state.edu:osuc_names:254265	Odontacolus africanus (MS)	female	adult	1	USNM	Insects	[KENYA Nyanza Ungoye 1147m 6-19.v.2006 0°36.91'S 34°05.52'E woodland R. Coperland MT]	Ungoye, 00°36.91'S 34°05.52'E, 1147m, woodland, Nyanza Prov., Kenya	-.6152	34.092	label	Kenya	Nyanza				6 May 2006 - 19 May 2006	Copeland, R. (Robert)	malaise trap		Valerio, A. A. (Alejandro A.)	2009	Paratype	woodland		http://hol.osu.edu/spmInfo.html?id=OSUC%20238765
urn:lsid:biosci.ohio-state.edu:osuc_occurrences:OSUC__238736	en	PreservedSpecimen	OSUC 238736	urn:lsid:biosci.ohio-state.edu:osuc_names:254265	Odontacolus africanus (MS)	female	adult	1	CNCI	Insects	[KENYA Nyanza Ungoye/ICIPE 1147m 6-13.iii.2005 0°36.91'S 34°05.52'E seasonally swampy woodland next to grassland R. Coperland]	Ungoye (ICIPE) Field Site, 00°36.91'S 34°05.52'E, 1147m, seasonally swampy woodland next to grassland, Nyanza Prov., Kenya	-.6152	34.092	label	Kenya	Nyanza				6 March 2005 - 13 March 2005	Copeland, R. (Robert)	none specified		Valerio, A. A. (Alejandro A.)	2009	Paratype	seasonally swampy woodland next to grassland		http://hol.osu.edu/spmInfo.html?id=OSUC%20238736
urn:lsid:biosci.ohio-state.edu:osuc_occurrences:OSUC__238766	en	PreservedSpecimen	OSUC 238766	urn:lsid:biosci.ohio-state.edu:osuc_names:254265	Odontacolus africanus (MS)	female	adult	1	USNM	Insects	[KENYA Nyanza Ungoye 1147m 6-19.v.2006 0°36.91'S 34°05.52'E woodland R. Coperland MT]	Ungoye, 00°36.91'S 34°05.52'E, 1147m, woodland, Nyanza Prov., Kenya	-.6152	34.092	label	Kenya	Nyanza				6 May 2006 - 19 May 2006	Copeland, R. (Robert)	malaise trap		Valerio, A. A. (Alejandro A.)	2009	Paratype	woodland		http://hol.osu.edu/spmInfo.html?id=OSUC%20238766
urn:lsid:biosci.ohio-state.edu:osuc_occurrences:OSUC__238737	en	PreservedSpecimen	OSUC 238737	urn:lsid:biosci.ohio-state.edu:osuc_names:254265	Odontacolus africanus (MS)	female	adult	1	CNCI	Insects	[KENYA Nyanza Ungoye/ICIPE 1147m 6-13.iii.2005 0°36.91'S 34°05.52'E seasonally swampy woodland next to grassland R. Coperland]	Ungoye (ICIPE) Field Site, 00°36.91'S 34°05.52'E, 1147m, seasonally swampy woodland next to grassland, Nyanza Prov., Kenya	-.6152	34.092	label	Kenya	Nyanza				6 March 2005 - 13 March 2005	Copeland, R. (Robert)	none specified		Valerio, A. A. (Alejandro A.)	2009	Paratype	seasonally swampy woodland next to grassland		http://hol.osu.edu/spmInfo.html?id=OSUC%20238737
urn:lsid:biosci.ohio-state.edu:osuc_occurrences:OSUC__238738	en	PreservedSpecimen	OSUC 238738	urn:lsid:biosci.ohio-state.edu:osuc_names:254265	Odontacolus africanus (MS)	female	adult	1	NMKE	Insects	[KENYA Nyanza Ungoye/ICIPE 1147m 6-13.iii.2005 0°36.91'S 34°05.52'E seasonally swampy woodland next to grassland R. Coperland]	Ungoye (ICIPE) Field Site, 00°36.91'S 34°05.52'E, 1147m, seasonally swampy woodland next to grassland, Nyanza Prov., Kenya	-.6152	34.092	label	Kenya	Nyanza				6 March 2005 - 13 March 2005	Copeland, R. (Robert)	none specified		Valerio, A. A. (Alejandro A.)	2009	Paratype	seasonally swampy woodland next to grassland		http://hol.osu.edu/spmInfo.html?id=OSUC%20238738
urn:lsid:biosci.ohio-state.edu:osuc_occurrences:OSUC__238542	en	PreservedSpecimen	OSUC 238542	urn:lsid:biosci.ohio-state.edu:osuc_names:254267	Odontacolus pintoi (MS)	female	adult	1	CNCI	Insects	[AUSTRALIA QLD Main Range Nat. Park 28°03.243'S 152.22.764'E 700m 10-11.xii.2005 YPT A.R. Deans creek bed]	Main Range National Park, 28°03.243'S 152°22.764'E, 700m, creekbed, QLD, Australia	-28.054	152.3793	label	Australia	Queensland				10 December 2005 - 11 December 2005	Deans, A. R. (Andrew R.)	yellow pan trap		Valerio, A. A. (Alejandro A.)	2009	Paratype	creekbed		http://hol.osu.edu/spmInfo.html?id=OSUC%20238542
urn:lsid:biosci.ohio-state.edu:osuc_occurrences:FBA021043	en	PreservedSpecimen	FBA021043	urn:lsid:biosci.ohio-state.edu:osuc_names:254273	Odontacolus veroae (MS)	female	adult	1	CNCI	Insects	[FIJI Viti Levu Isl. Naitasiri Prov. Navai village, etani. FJ-11D Malaise 24.x-8.xi.03 M. Irwin, E. Schlinger, M. Tokoka'a 17°17'S 177°59'E 700m FBA 021043.]	Navai, 17°37'S 177°59'E, 700m, FJ_11D, Eteni, Viti Levu Isl., Ba Prov., Western Div., Fiji	-17.6167	177.9833	label	Fiji	Western	Ba	Navai	coords. are in Ba not Naitasiri Prov.	24 October 2003 - 8 November 2003	Irwin, M., Schlinger, E. & Tokota'a, M. (Moala)	malaise trap		Valerio, A. A. (Alejandro A.)	2009	Paratype			http://hol.osu.edu/spmInfo.html?id=FBA021043
urn:lsid:biosci.ohio-state.edu:osuc_occurrences:FBA039550	en	PreservedSpecimen	FBA039550	urn:lsid:biosci.ohio-state.edu:osuc_names:254273	Odontacolus veroae (MS)	female	adult	1	CNCI	Insects	[FIJI Viti Levu Isl. Naitasiri prov. Navai village, Eteni. FJ_11B Malaise 13.ii-18.ii.04 M. Irwin, E. Schlinger, M. Takoka'a 17°37'S -177°.59'E 700m FBA 039550.]	Navai, 17°37'S 177°59'E, 700m, FJ_11B, Eteni, Viti Levu Isl., Ba Prov., Western Div., Fiji	-17.6167	177.9833	label	Fiji	Western	Ba	Navai	coords. are in Ba not Naitasiri Prov.	13 February 2004 - 18 February 2004	Irwin, M., Schlinger, E. & Tokota'a, M. (Moala)	malaise trap		Valerio, A. A. (Alejandro A.)	2009	Paratype			http://hol.osu.edu/spmInfo.html?id=FBA039550
urn:lsid:biosci.ohio-state.edu:osuc_occurrences:FBA049221	en	PreservedSpecimen	FBA049221	urn:lsid:biosci.ohio-state.edu:osuc_names:254273	Odontacolus veroae (MS)	female	adult	1	CNCI	Insects	[FIJI Viti Levu Isl. Vuda prov. Koroyanitu N.M.P.Savuione Trail FJ-1 malaise 21.x-18.xi.2003 M. Irwin, E. Schlinger, M. Takoa'a 17°40'S 177°33'E 450m FBA 049221.]	Koroyanitu National Heritage Park, 17°40'S 177°33'E, 450m, FJ-1, Savuione Trail, Viti Levu Isl., Western Div., Fiji	-17.6667	177.55	label	Fiji	Western			Vuda Prov. does not exist	21 October 2003 - 18 November 2003	Irwin, M., Schlinger, E. & Tokota'a, M. (Moala)	malaise trap		Valerio, A. A. (Alejandro A.)	2009	Paratype			http://hol.osu.edu/spmInfo.html?id=FBA049221
urn:lsid:biosci.ohio-state.edu:osuc_occurrences:FBA104362	en	PreservedSpecimen	FBA104362	urn:lsid:biosci.ohio-state.edu:osuc_names:254273	Odontacolus veroae (MS)	female	adult	1	FNIC	Insects	[FIJI Viti Levu, Naitasiri Prov. 3.8km N Veisari Stlmt. Log rd. to Waivudawa, 12.xii.02-3.i.03 300m Malaise 2, Schlinger, Tokota'a 18.079S 178.363E FBA 104362.]	logging road to Waivudawa, 18.079°S 178.363°E, 300m, MT2, 3.8km N Veisari Settlement, Viti Levu Isl., Rewa Prov., Central Div., Fiji	-18.08	178.36	label	Fiji	Central	Rewa		coords. are in Rewa not Naitasiri Prov.	12 December 2002 - 3 January 2003	Schlinger & Tokota'a	malaise trap		Valerio, A. A. (Alejandro A.)	2009	Paratype			http://hol.osu.edu/spmInfo.html?id=FBA104362
urn:lsid:biosci.ohio-state.edu:osuc_occurrences:FBA182160	en	PreservedSpecimen	FBA182160	urn:lsid:biosci.ohio-state.edu:osuc_names:254273	Odontacolus veroae (MS)	female	adult	1	OSUC	Insects	[FIJI Viti Levu, Vuda Prov. Koroyanitu Pk. 1 km E Abaca Vlg. Sauvione Trl. 800m 26-xi-3.xii.02 Malaise1, Schlinger, Tokota'a 17.667°S 177.55°E FBA 182160.]	Koroyanitu National Heritage Park, 17.667°S 177.55°E, 800m, MT1, Savuione Trail, 1km E Abaca, Viti Levu Isl., Western Div., Fiji	-17.67	177.55	label	Fiji	Western			Vuda Prov. does not exist	26 November 2002 - 3 December 2002	Schlinger & Tokota'a	malaise trap		Valerio, A. A. (Alejandro A.)	2009	Paratype			http://hol.osu.edu/spmInfo.html?id=FBA182160
urn:lsid:biosci.ohio-state.edu:osuc_occurrences:FBA059072	en	PreservedSpecimen	FBA059072	urn:lsid:biosci.ohio-state.edu:osuc_names:254275	Odontacolus irwini (MS)	female	adult	1	FNIC	Insects	[FIJI Taveuni Isl. Cakaudrove prov. 5.6km SE Tavuki village Malaise rainforest 3.i-10.i.03 Schlinger, Tokota'a FJTA8a_MO1_12-16.843,-179.965 1187m FBA059072.]	5.6km SE Tavuki, 16.843°S 179.965°W, 1187m, FJTA8a_M01_12, rainforest, Taveuni Isl., Cakaudrove Prov., Northern Div., Fiji	-16.84	-179.97	label	Fiji	Northern	Cakaudrove			3 January 2003 - 10 January 2003	Schlinger & Tokota'a	malaise trap		Valerio, A. A. (Alejandro A.)	2009	Paratype	rainforest		http://hol.osu.edu/spmInfo.html?id=FBA059072
urn:lsid:biosci.ohio-state.edu:osuc_occurrences:OSUC__238722	en	PreservedSpecimen	OSUC 238722	urn:lsid:biosci.ohio-state.edu:osuc_names:254265	Odontacolus africanus (MS)	female	adult	1	NMKE	Insects	[KENYA Nyanza Ungoye/ICIPE 1147m 18-25.xii.2004, 0°36.91'S 34°05.52'E seasonally swampy woodland next to grassland R. Copeland]	Ungoye (ICIPE) Field Site, 00°36.91'S 34°05.52'E, 1147m, seasonally swampy woodland next to grassland, Nyanza Prov., Kenya	-.6152	34.092	label	Kenya	Nyanza				18 December 2004 - 25 December 2004	Copeland, R. (Robert)	none specified		Valerio, A. A. (Alejandro A.)	2009	Paratype	seasonally swampy woodland next to grassland		http://hol.osu.edu/spmInfo.html?id=OSUC%20238722
urn:lsid:biosci.ohio-state.edu:osuc_occurrences:OSUC__239192	en	PreservedSpecimen	OSUC 239192	urn:lsid:biosci.ohio-state.edu:osuc_names:302868	Odontacolus markadicus	female	adult	1	CNCI	Insects	[INDIA Bangalore 1-10.vii.1988 K. Ghorpade PT]	Bangalore, Karnataka St., India	12.9833	77.5833	GEOnet	India	Karnataka		Bangalore		1 July 1988 - 10 July 1988	Ghorpade, K.	pan trap		Valerio, A. A. (Alejandro A.)	2012				http://hol.osu.edu/spmInfo.html?id=OSUC%20239192
urn:lsid:biosci.ohio-state.edu:osuc_occurrences:OSUC__238419	en	PreservedSpecimen	OSUC 238419	urn:lsid:biosci.ohio-state.edu:osuc_names:254265	Odontacolus africanus (MS)	female	adult	1	BMNH	Insects	[Zululand Eshowe June.1926] [S. AFRICA R.E. Turner Brit. Mus.1926-277]	Eshowe, KwaZulu-Natal Prov., South Africa	-28.89	31.47	SAGNS-South Africa	South Africa	KwaZulu-Natal		Eshowe		Jun-1926	Turner, R. E. (Rowland E.)	none specified		Valerio, A. A. (Alejandro A.)	2009	Holotype			http://hol.osu.edu/spmInfo.html?id=OSUC%20238419
urn:lsid:biosci.ohio-state.edu:osuc_occurrences:OSUC__247787	en	PreservedSpecimen	OSUC 247787	urn:lsid:biosci.ohio-state.edu:osuc_names:254272	Odontacolus darwini (MS)	female	adult	1	OSUC	Insects	[16°32.539'N 102°02.483'E, THAILAND Phetchabun, Khao Kho NP mix dec. for., Ta Phol riv. 26.xi-2.xii.2006, 242m MT, S. Chachumnan, & S. Singtong leg. T978]	Khao Kho National Park, 16°32.539'N 101°02.483'E, 242m, T978, mixed deciduous forest, Ta Phol River, Phetchabun Prov., Thailand	16.5423	101.0413	label	Thailand	Phetchabun				26 November 2006 - 2 December 2006	Chachumnan, S. (Somchai) & Singtong, S. (Saink)	malaise trap		Valerio, A. A. (Alejandro A.)	2009	Paratype	mixed deciduous forest		http://hol.osu.edu/spmInfo.html?id=OSUC%20247787
urn:lsid:biosci.ohio-state.edu:osuc_occurrences:OSUC__250602	en	PreservedSpecimen	OSUC 250602	urn:lsid:biosci.ohio-state.edu:osuc_names:254272	Odontacolus darwini (MS)	female	adult	1	QSBG	Insects	[14°24.761'N 101°22.815'E THAILAND Nakkohn Nayok Khao Yai NP 770m Behind vegetable garden Malaise 12-19.vii.2006 Pong Sandao leg.T146.] [Odontacolus det. L. Musetti 2008.]	Khao Yai National Park, 14°24.761'N 101°22.815'E, 770m, T146, behind vegetable garden, Nakhon Nayok Prov., Thailand	14.4127	101.3803	label	Thailand	Nakhon Nayok				12 July 2006 - 19 July 2006	Sandao, P. (Pong)	malaise trap	T146	Valerio, A. A. (Alejandro A.)	2009	Paratype	behind vegetable garden		http://hol.osu.edu/spmInfo.html?id=OSUC%20250602
urn:lsid:biosci.ohio-state.edu:osuc_occurrences:OSUC__237929	en	PreservedSpecimen	OSUC 237929	urn:lsid:biosci.ohio-state.edu:osuc_names:254264	Odontacolus harveyi (MS)	female	adult	1	WAMP	Insects	[WA Trigg Dune Bush site TD 2 (dune site) wet pitfalls 31°52'45''S 115°45'17''E 25Sep.-28Nov1995 MS Harvey, JW Waldock]	Trigg, 31°52'45"S 115°45'17"E, TD 2, dune bush site, WA, Australia	-31.8792	115.7547	label	Australia	Western Australia		Trigg		25 September 1995 - 28 November 1995	Harvey, M. S. & Waldock, J. M.	pitfall trap		Valerio, A. A. (Alejandro A.)	2009	Paratype			http://hol.osu.edu/spmInfo.html?id=OSUC%20237929
urn:lsid:biosci.ohio-state.edu:osuc_occurrences:OSUC__237956	en	PreservedSpecimen	OSUC 237956	urn:lsid:biosci.ohio-state.edu:osuc_names:254266	Odontacolus zborowskii (MS)	female	adult	1	ANIC	Insects	[AUSTRALIA Qld. 12.40S 142.39E 4km NE Batavia Downs 16Sep.-24Oct.1992 P.Zborowski & T. Weir FIT]	3km W Batavia Downs, 12°40'S 142°39'E, QLD, Australia	-12.6667	142.65	label	Australia	Queensland				16 September 1992 - 24 October 1992	Zborowski, P. & Weir, T.	flight intercept trap		Valerio, A. A. (Alejandro A.)	2009	Paratype			http://hol.osu.edu/spmInfo.html?id=OSUC%20237956
urn:lsid:biosci.ohio-state.edu:osuc_occurrences:OSUC__237997	en	PreservedSpecimen	OSUC 237997	urn:lsid:biosci.ohio-state.edu:osuc_names:254266	Odontacolus zborowskii (MS)	male	adult	1	ANIC	Insects	[AUSTRALIA Qld. 12.40S 142.39E 3km W Batavia Downs 16Sep.-24Oct.1992 P.Zborowski & T. Weir FIT]	3km W Batavia Downs, 12°40'S 142°39'E, QLD, Australia	-12.6667	142.65	label	Australia	Queensland				16 September 1992 - 24 October 1992	Zborowski, P. & Weir, T.	flight intercept trap		Valerio, A. A. (Alejandro A.)	2009	Paratype			http://hol.osu.edu/spmInfo.html?id=OSUC%20237997
urn:lsid:biosci.ohio-state.edu:osuc_occurrences:OSUC__239020	en	PreservedSpecimen	OSUC 239020	urn:lsid:biosci.ohio-state.edu:osuc_names:254261	Odontacolus wallacei (MS)	female	adult	1	ANIC	Insects	[AUSTRALIA Qld. 11.51S 142.38E 12km SSE Heathland 26Jan.-1mar.1992 P.Feehney closed forest malaise#3#4]	12km SSE Heathlands, 11°51'S 142°38'E, MT3-4, closed forest, QLD, Australia	-11.85	142.6333	label	Australia	Queensland				26 January 1992 - 1 March 1992	Feehney, P.	malaise trap		Valerio, A. A. (Alejandro A.)	2009	Paratype	closed forest		http://hol.osu.edu/spmInfo.html?id=OSUC%20239020
urn:lsid:biosci.ohio-state.edu:osuc_occurrences:OSUC__237927	en	PreservedSpecimen	OSUC 237927	urn:lsid:biosci.ohio-state.edu:osuc_names:254264	Odontacolus harveyi (MS)	female	adult	1	WAMP	Insects	[WA Trigg Dune Bush site TD 2 (dune site) wet pitfalls 31°52'45''S 115°45'17''E 25Sep.-28Nov1995 MS Harvey, JW Waldock]	Trigg, 31°52'45"S 115°45'17"E, TD 2, dune bush site, WA, Australia	-31.8792	115.7547	label	Australia	Western Australia		Trigg		25 September 1995 - 28 November 1995	Harvey, M. S. & Waldock, J. M.	pitfall trap		Valerio, A. A. (Alejandro A.)	2009	Paratype			http://hol.osu.edu/spmInfo.html?id=OSUC%20237927
urn:lsid:biosci.ohio-state.edu:osuc_occurrences:OSUC__237943	en	PreservedSpecimen	OSUC 237943	urn:lsid:biosci.ohio-state.edu:osuc_names:254266	Odontacolus zborowskii (MS)	female	adult	1	ANIC	Insects	[AUSTRALIA Qld. 12.39S 142.42E 4km NE Batavia Downs 22Aug.-16Sep.1992 FIT P.Zoborowski & L. Miller]	4km NE Batavia Downs, 12°39'S 142°42'E, QLD, Australia	-12.65	142.7	label	Australia	Queensland				22 August 1992 - 16 September 1992	Zborowski, P. & Miller, L.	flight intercept trap		Valerio, A. A. (Alejandro A.)	2009	Paratype			http://hol.osu.edu/spmInfo.html?id=OSUC%20237943
urn:lsid:biosci.ohio-state.edu:osuc_occurrences:OSUC__237970	en	PreservedSpecimen	OSUC 237970	urn:lsid:biosci.ohio-state.edu:osuc_names:254266	Odontacolus zborowskii (MS)	female	adult	1	ANIC	Insects	[AUSTRALIA Qld. 15.39S 144.31E Split rock 24Aug.-21Sep.1992 FIT P.Zboroski & L. Miller]	Split Rock, 15°39'S 144°31'E, QLD, Australia	-15.65	144.5167	label	Australia	Queensland				24 August 1992 - 21 September 1992	Zborowski, P. & Miller, L.	flight intercept trap		Valerio, A. A. (Alejandro A.)	2009	Paratype			http://hol.osu.edu/spmInfo.html?id=OSUC%20237970
urn:lsid:biosci.ohio-state.edu:osuc_occurrences:OSUC__237977	en	PreservedSpecimen	OSUC 237977	urn:lsid:biosci.ohio-state.edu:osuc_names:254266	Odontacolus zborowskii (MS)	female	adult	1	ANIC	Insects	[AUSTRALIA Qld. 12.43S 142.42E 7km S of Batavia Downs 19Jun.-22Jul.1992 FIT P. Zborowski & E. Nielsen]	7km S Batavia Downs, 12°43'S 142°42'E, QLD, Australia	-12.7167	142.7	label	Australia	Queensland				19 June 1992 - 22 July 1992	Zborowski, P. & Nielsen, E.	flight intercept trap		Valerio, A. A. (Alejandro A.)	2009	Paratype			http://hol.osu.edu/spmInfo.html?id=OSUC%20237977
urn:lsid:biosci.ohio-state.edu:osuc_occurrences:OSUC__237978	en	PreservedSpecimen	OSUC 237978	urn:lsid:biosci.ohio-state.edu:osuc_names:254266	Odontacolus zborowskii (MS)	female	adult	1	ANIC	Insects	[AUSTRALIA Qld. 12.43S 142.42E 7km S of Batavia Downs 19Jun.-22Jul.1992 FIT P. Zborowski & E. Nielsen]	7km S Batavia Downs, 12°43'S 142°42'E, QLD, Australia	-12.7167	142.7	label	Australia	Queensland				19 June 1992 - 22 July 1992	Zborowski, P. & Nielsen, E.	flight intercept trap		Valerio, A. A. (Alejandro A.)	2009	Paratype			http://hol.osu.edu/spmInfo.html?id=OSUC%20237978
urn:lsid:biosci.ohio-state.edu:osuc_occurrences:OSUC__237979	en	PreservedSpecimen	OSUC 237979	urn:lsid:biosci.ohio-state.edu:osuc_names:254266	Odontacolus zborowskii (MS)	female	adult	1	ANIC	Insects	[AUSTRALIA Qld. 12.43S 142.42E 7km S of Batavia Downs 19Jun.-22Jul.1992 FIT P. Zborowski & E. Nielsen]	7km S Batavia Downs, 12°43'S 142°42'E, QLD, Australia	-12.7167	142.7	label	Australia	Queensland				19 June 1992 - 22 July 1992	Zborowski, P. & Nielsen, E.	flight intercept trap		Valerio, A. A. (Alejandro A.)	2009	Paratype			http://hol.osu.edu/spmInfo.html?id=OSUC%20237979
urn:lsid:biosci.ohio-state.edu:osuc_occurrences:OSUC__237980	en	PreservedSpecimen	OSUC 237980	urn:lsid:biosci.ohio-state.edu:osuc_names:254266	Odontacolus zborowskii (MS)	female	adult	1	ANIC	Insects	[AUSTRALIA Qld. 12.43S 142.42E 7km S of Batavia Downs 19Jun.-22Jul.1992 FIT P. Zborowski & E. Nielsen]	7km S Batavia Downs, 12°43'S 142°42'E, QLD, Australia	-12.7167	142.7	label	Australia	Queensland				19 June 1992 - 22 July 1992	Zborowski, P. & Nielsen, E.	flight intercept trap		Valerio, A. A. (Alejandro A.)	2009	Paratype			http://hol.osu.edu/spmInfo.html?id=OSUC%20237980
urn:lsid:biosci.ohio-state.edu:osuc_occurrences:OSUC__237981	en	PreservedSpecimen	OSUC 237981	urn:lsid:biosci.ohio-state.edu:osuc_names:254266	Odontacolus zborowskii (MS)	female	adult	1	ANIC	Insects	[AUSTRALIA Qld. 13.39S 142.40E 2km N Rokeby 15Jul.-15Aug.1993 FIT Zborowski & Balderson]	2km N Rokeby, 13°39'S 142°40'E, QLD, Australia	-13.8167	142.6667	label	Australia	Queensland				15 July 1993 - 15 August 1993	Zborowski, P. & Balderson	flight intercept trap		Valerio, A. A. (Alejandro A.)	2009	Paratype			http://hol.osu.edu/spmInfo.html?id=OSUC%20237981
urn:lsid:biosci.ohio-state.edu:osuc_occurrences:OSUC__237982	en	PreservedSpecimen	OSUC 237982	urn:lsid:biosci.ohio-state.edu:osuc_names:254266	Odontacolus zborowskii (MS)	female	adult	1	ANIC	Insects	[AUSTRALIA Qld. 13.39S 142.40E 2km N Rokeby 15Jul.-15Aug.1993 FIT Zborowski & Balderson]	2km N Rokeby, 13°39'S 142°40'E, QLD, Australia	-13.8167	142.6667	label	Australia	Queensland				15 July 1993 - 15 August 1993	Zborowski, P. & Balderson	flight intercept trap		Valerio, A. A. (Alejandro A.)	2009	Paratype			http://hol.osu.edu/spmInfo.html?id=OSUC%20237982
urn:lsid:biosci.ohio-state.edu:osuc_occurrences:OSUC__237983	en	PreservedSpecimen	OSUC 237983	urn:lsid:biosci.ohio-state.edu:osuc_names:254266	Odontacolus zborowskii (MS)	female	adult	1	ANIC	Insects	[AUSTRALIA Qld. 12.43S 142.42E 7km S of Batavia Downs 22Jun.-23Aug.1992 FIT P. Zborowski & J. Cardale]	7km S Batavia Downs, 12°43'S 142°42'E, QLD, Australia	-12.7167	142.7	label	Australia	Queensland				22 July 1992 - 23 August 1992	Zborowski, P. & Cardale, J.	flight intercept trap		Valerio, A. A. (Alejandro A.)	2009	Paratype			http://hol.osu.edu/spmInfo.html?id=OSUC%20237983
urn:lsid:biosci.ohio-state.edu:osuc_occurrences:OSUC__237992	en	PreservedSpecimen	OSUC 237992	urn:lsid:biosci.ohio-state.edu:osuc_names:254266	Odontacolus zborowskii (MS)	female	adult	1	ANIC	Insects	[AUSTRALIA Qld. 11.45S 142.35E Heathlands 5Apr.-23May1993 P.Zborowski & A. Roach FIT]	Heathlands, 11°45'S 142°35'E, QLD, Australia	-11.75	142.5833	label	Australia	Queensland				5 April 1993 - 23 May 1993	Zborowski, P. & Roach, A.	flight intercept trap		Valerio, A. A. (Alejandro A.)	2009	Paratype			http://hol.osu.edu/spmInfo.html?id=OSUC%20237992
urn:lsid:biosci.ohio-state.edu:osuc_occurrences:OSUC__237993	en	PreservedSpecimen	OSUC 237993	urn:lsid:biosci.ohio-state.edu:osuc_names:254266	Odontacolus zborowskii (MS)	female	adult	1	ANIC	Insects	[AUSTRALIA Qld. 11.45S 142.35E Heathlands dump 7Jun.-25Jul.1992 P. Zborowski & E. Nielsen malaise#2 open forest]	Heathlands, 11°45'S 142°35'E, MT2, open forest / dump, QLD, Australia	-11.75	142.5833	label	Australia	Queensland				7 June 1992 - 25 July 1992	Zborowski, P. & Nielsen, E.	malaise trap		Valerio, A. A. (Alejandro A.)	2009	Paratype	open forest		http://hol.osu.edu/spmInfo.html?id=OSUC%20237993
urn:lsid:biosci.ohio-state.edu:osuc_occurrences:OSUC__238006	en	PreservedSpecimen	OSUC 238006	urn:lsid:biosci.ohio-state.edu:osuc_names:254261	Odontacolus wallacei (MS)	female	adult	1	CNCI	Insects	[SULAWESI Utara Dumoga-Bone NP Gunung Mogogonipa 26.iv-22.v.1985 M.T. JS Noyes & JH Martin]	Bogani Nani Wartabone (Dumoga-Bone) National Park, Mt. Mogogonipa, Sulawesi Utara Prov., Indonesia	.45	123.9333	GEOnet	Indonesia	Sulawesi Utara			Dumoga-Bone is a former name of Bogani Nani Wartabone N.P.	26 April 1985 - 22 May 1985	Noyes, J. S. (John S.) & Martin, J. H.	malaise trap		Valerio, A. A. (Alejandro A.)	2009	Paratype			http://hol.osu.edu/spmInfo.html?id=OSUC%20238006
urn:lsid:biosci.ohio-state.edu:osuc_occurrences:OSUC__238009	en	PreservedSpecimen	OSUC 238009	urn:lsid:biosci.ohio-state.edu:osuc_names:254261	Odontacolus wallacei (MS)	female	adult	1	CNCI	Insects	[PAPUA NEW GUINEA East New Britain MT Bainings Mts. DPI base camp 04°26.36'S 151°49.02'E 13-27.v.1999 A. Mararuai, M. Kalamen FIT]	Baining Mountains, 04°26.36'S 151°49.02'E, DPI base camp, East New Britain Prov., Papua New Guinea	-4.4393	151.817	label	Papua New Guinea	East New Britain				13 May 1999 - 27 May 1999	Mararuai, A. & Kalamen, M.	flight intercept trap		Valerio, A. A. (Alejandro A.)	2009	Paratype			http://hol.osu.edu/spmInfo.html?id=OSUC%20238009
urn:lsid:biosci.ohio-state.edu:osuc_occurrences:OSUC__239036	en	PreservedSpecimen	OSUC 239036	urn:lsid:biosci.ohio-state.edu:osuc_names:254267	Odontacolus pintoi (MS)	female	adult	1	ANIC	Insects	[AUSTRALIA Norfolk Island 29.03S 167.55E Rocky Point reserve 14.Nov.-2Dec.1984 ID Nemann Malaise trap/ethanol]	Rocky Point Reserve, 29°03'S 167°55'E, Norfolk Island	-29.05	167.9167	label	Norfolk Island					14 November 1984 - 2 December 1984	Naumann, I. D. (Ian D.)	malaise trap		Valerio, A. A. (Alejandro A.)	2009	Paratype			http://hol.osu.edu/spmInfo.html?id=OSUC%20239036
urn:lsid:biosci.ohio-state.edu:osuc_occurrences:OSUC__239039	en	PreservedSpecimen	OSUC 239039	urn:lsid:biosci.ohio-state.edu:osuc_names:254267	Odontacolus pintoi (MS)	female	adult	1	ANIC	Insects	[AUSTRALIA Norfolk Island 29.03S 167.55E Rocky Point reserve 14.Nov.-2Dec.1984 ID Nemann Malaise trap/ethanol]	Rocky Point Reserve, 29°03'S 167°55'E, Norfolk Island	-29.05	167.9167	label	Norfolk Island					14 November 1984 - 2 December 1984	Naumann, I. D. (Ian D.)	malaise trap		Valerio, A. A. (Alejandro A.)	2009	Paratype			http://hol.osu.edu/spmInfo.html?id=OSUC%20239039
urn:lsid:biosci.ohio-state.edu:osuc_occurrences:OSUC__239047	en	PreservedSpecimen	OSUC 239047	urn:lsid:biosci.ohio-state.edu:osuc_names:254267	Odontacolus pintoi (MS)	female	adult	1	ANIC	Insects	[AUSTRALIA CT Majura-Turn off Sydney rd. 9.i.1970 CG Brooks] [ANIC Berlesse No.211 Eucalypt litter (grazing land)]	Majura Turnoff of Sydney Road, ANIC Berlesse No. 211, eucalypt litter / grazing land, ACT, Australia	-35.2128	149.1892	Google Earth	Australia	Australian Capital Territory			derived from AGPN	9 January 1970	Brooks, C. G.	Berlese funnel		Valerio, A. A. (Alejandro A.)	2009	Paratype	eucalypt litter; grazing land		http://hol.osu.edu/spmInfo.html?id=OSUC%20239047
urn:lsid:biosci.ohio-state.edu:osuc_occurrences:OSUC__239051	en	PreservedSpecimen	OSUC 239051	urn:lsid:biosci.ohio-state.edu:osuc_names:254267	Odontacolus pintoi (MS)	female	adult	1	ANIC	Insects	[AUSTRALIA CT Majura-Turn off Sydney rd. 9.i.1970 CG Brooks] [ANIC Berlesse No.211 Eucalypt litter (grazing land)]	Majura Turnoff of Sydney Road, ANIC Berlesse No. 211, eucalypt litter / grazing land, ACT, Australia	-35.2128	149.1892	Google Earth	Australia	Australian Capital Territory			derived from AGPN	9 January 1970	Brooks, C. G.	Berlese funnel		Valerio, A. A. (Alejandro A.)	2009	Paratype	eucalypt litter; grazing land		http://hol.osu.edu/spmInfo.html?id=OSUC%20239051
urn:lsid:biosci.ohio-state.edu:osuc_occurrences:OSUC__239052	en	PreservedSpecimen	OSUC 239052	urn:lsid:biosci.ohio-state.edu:osuc_names:254267	Odontacolus pintoi (MS)	female	adult	1	ANIC	Insects	[AUSTRALIA CT Black Mt. E. slope 750m 26.v.1970 J Simmons] [ANIC Berlesse No.283 dry sclero.]	E slope of Black Mountain, 750m, ANIC Berlesse No. 283, dry sclerophyll, ACT, Australia	-35.2761	149.0997	Google Earth	Australia	Australian Capital Territory			derived from AGPN	26 May 1970	Simmons, J.	Berlese funnel		Valerio, A. A. (Alejandro A.)	2009	Paratype	dry sclerophyll		http://hol.osu.edu/spmInfo.html?id=OSUC%20239052
urn:lsid:biosci.ohio-state.edu:osuc_occurrences:OSUC__239053	en	PreservedSpecimen	OSUC 239053	urn:lsid:biosci.ohio-state.edu:osuc_names:254267	Odontacolus pintoi (MS)	female	adult	1	ANIC	Insects	[AUSTRALIA CT Ainslie dry sclerophyll gully 9.i.68 CC Brooks leaf litter] [ANIC Berlesse No. 58]	Ainslie, ANIC Berlesse No. 58, dry sclerophyll gully / leaf litter, ACT, Australia	-35.2667	149.15	AGPN	Australia	Australian Capital Territory		Ainslie		9 January 1968	Brooks, C. C.	Berlese funnel		Valerio, A. A. (Alejandro A.)	2009	Paratype	dry sclerophyll gully		http://hol.osu.edu/spmInfo.html?id=OSUC%20239053
urn:lsid:biosci.ohio-state.edu:osuc_occurrences:OSUC__239054	en	PreservedSpecimen	OSUC 239054	urn:lsid:biosci.ohio-state.edu:osuc_names:254267	Odontacolus pintoi (MS)	female	adult	1	ANIC	Insects	[AUSTRALIA CT Ainslie dry sclerophyll gully 9.i.68 CC Brooks leaf litter] [ANIC Berlesse No. 58]	Ainslie, ANIC Berlesse No. 58, dry sclerophyll gully / leaf litter, ACT, Australia	-35.2667	149.15	AGPN	Australia	Australian Capital Territory		Ainslie		9 January 1968	Brooks, C. C.	Berlese funnel		Valerio, A. A. (Alejandro A.)	2009	Paratype	dry sclerophyll gully		http://hol.osu.edu/spmInfo.html?id=OSUC%20239054
urn:lsid:biosci.ohio-state.edu:osuc_occurrences:OSUC__239040	en	PreservedSpecimen	OSUC 239040	urn:lsid:biosci.ohio-state.edu:osuc_names:254267	Odontacolus pintoi (MS)	female	adult	1	ANIC	Insects	[AUSTRALIA Norfolk Island 29.03S 167.55E Rocky Point reserve 14.Nov.-2Dec.1984 ID Nemann Malaise trap/ethanol]	Rocky Point Reserve, 29°03'S 167°55'E, Norfolk Island	-29.05	167.9167	label	Norfolk Island					14 November 1984 - 2 December 1984	Naumann, I. D. (Ian D.)	malaise trap		Valerio, A. A. (Alejandro A.)	2009	Paratype			http://hol.osu.edu/spmInfo.html?id=OSUC%20239040
urn:lsid:biosci.ohio-state.edu:osuc_occurrences:OSUC__239055	en	PreservedSpecimen	OSUC 239055	urn:lsid:biosci.ohio-state.edu:osuc_names:254267	Odontacolus pintoi (MS)	male	adult	1	WINC	Insects	[SOUTH AUSTRALIA Hahndorf 10.ii.1993 S. field ex eggs Clubiona sp (Araneae) under bark]	Hahndorf, under bark, SA, Australia	-35.0167	138.8167	AGPN	Australia	South Australia		Hahndorf		10 February 1993	Field, S.	none specified		Valerio, A. A. (Alejandro A.)	2009	Paratype	under bark	Clubiona	http://hol.osu.edu/spmInfo.html?id=OSUC%20239055
urn:lsid:biosci.ohio-state.edu:osuc_occurrences:OSUC__239048	en	PreservedSpecimen	OSUC 239048	urn:lsid:biosci.ohio-state.edu:osuc_names:254267	Odontacolus pintoi (MS)	female	adult	1	ANIC	Insects	[AUSTRALIA CT Majura-Turn off Sydney rd. 9.i.1970 CG Brooks] [ANIC Berlesse No.211 Eucalypt litter (grazing land)]	Majura Turnoff of Sydney Road, ANIC Berlesse No. 211, eucalypt litter / grazing land, ACT, Australia	-35.2128	149.1892	Google Earth	Australia	Australian Capital Territory			derived from AGPN	9 January 1970	Brooks, C. G.	Berlese funnel		Valerio, A. A. (Alejandro A.)	2009	Paratype	eucalypt litter; grazing land		http://hol.osu.edu/spmInfo.html?id=OSUC%20239048
urn:lsid:biosci.ohio-state.edu:osuc_occurrences:OSUC__239056	en	PreservedSpecimen	OSUC 239056	urn:lsid:biosci.ohio-state.edu:osuc_names:254267	Odontacolus pintoi (MS)	male	adult	1	WINC	Insects	[SOUTH AUSTRALIA Hahndorf 10.ii.1993 S. field ex eggs Clubiona sp (Araneae) under bark]	Hahndorf, under bark, SA, Australia	-35.0167	138.8167	AGPN	Australia	South Australia		Hahndorf		10 February 1993	Field, S.	none specified		Valerio, A. A. (Alejandro A.)	2009	Paratype	under bark	Clubiona	http://hol.osu.edu/spmInfo.html?id=OSUC%20239056
urn:lsid:biosci.ohio-state.edu:osuc_occurrences:OSUC__239057	en	PreservedSpecimen	OSUC 239057	urn:lsid:biosci.ohio-state.edu:osuc_names:254267	Odontacolus pintoi (MS)	male	adult	1	WINC	Insects	[SOUTH AUSTRALIA Hahndorf 10.ii.1993 S. field ex eggs Clubiona sp (Araneae) under bark]	Hahndorf, under bark, SA, Australia	-35.0167	138.8167	AGPN	Australia	South Australia		Hahndorf		10 February 1993	Field, S.	none specified		Valerio, A. A. (Alejandro A.)	2009	Paratype	under bark	Clubiona	http://hol.osu.edu/spmInfo.html?id=OSUC%20239057
urn:lsid:biosci.ohio-state.edu:osuc_occurrences:OSUC__239058	en	PreservedSpecimen	OSUC 239058	urn:lsid:biosci.ohio-state.edu:osuc_names:254267	Odontacolus pintoi (MS)	male	adult	1	WINC	Insects	[SOUTH AUSTRALIA Hahndorf 10.ii.1993 S. field ex eggs Clubiona sp (Araneae) under bark]	Hahndorf, under bark, SA, Australia	-35.0167	138.8167	AGPN	Australia	South Australia		Hahndorf		10 February 1993	Field, S.	none specified		Valerio, A. A. (Alejandro A.)	2009	Paratype	under bark	Clubiona	http://hol.osu.edu/spmInfo.html?id=OSUC%20239058
urn:lsid:biosci.ohio-state.edu:osuc_occurrences:OSUC__239059	en	PreservedSpecimen	OSUC 239059	urn:lsid:biosci.ohio-state.edu:osuc_names:254267	Odontacolus pintoi (MS)	female	adult	1	WINC	Insects	[SOUTH AUSTRALIA Hahndorf 10.ii.1993 S. field ex eggs Clubiona sp (Araneae) under bark]	Hahndorf, under bark, SA, Australia	-35.0167	138.8167	AGPN	Australia	South Australia		Hahndorf		10 February 1993	Field, S.	none specified		Valerio, A. A. (Alejandro A.)	2009	Paratype	under bark	Clubiona	http://hol.osu.edu/spmInfo.html?id=OSUC%20239059
urn:lsid:biosci.ohio-state.edu:osuc_occurrences:OSUC__239041	en	PreservedSpecimen	OSUC 239041	urn:lsid:biosci.ohio-state.edu:osuc_names:254267	Odontacolus pintoi (MS)	female	adult	1	ANIC	Insects	[AUSTRALIA Norfolk Island 29.03S 167.55E Rocky Point reserve 14.Nov.-2Dec.1984 ID Nemann Malaise trap/ethanol]	Rocky Point Reserve, 29°03'S 167°55'E, Norfolk Island	-29.05	167.9167	label	Norfolk Island					14 November 1984 - 2 December 1984	Naumann, I. D. (Ian D.)	malaise trap		Valerio, A. A. (Alejandro A.)	2009	Paratype			http://hol.osu.edu/spmInfo.html?id=OSUC%20239041
urn:lsid:biosci.ohio-state.edu:osuc_occurrences:OSUC__239049	en	PreservedSpecimen	OSUC 239049	urn:lsid:biosci.ohio-state.edu:osuc_names:254267	Odontacolus pintoi (MS)	female	adult	1	ANIC	Insects	[AUSTRALIA CT Majura-Turn off Sydney rd. 9.i.1970 CG Brooks] [ANIC Berlesse No.211 Eucalypt litter (grazing land)]	Majura Turnoff of Sydney Road, ANIC Berlesse No. 211, eucalypt litter / grazing land, ACT, Australia	-35.2128	149.1892	Google Earth	Australia	Australian Capital Territory			derived from AGPN	9 January 1970	Brooks, C. G.	Berlese funnel		Valerio, A. A. (Alejandro A.)	2009	Paratype	eucalypt litter; grazing land		http://hol.osu.edu/spmInfo.html?id=OSUC%20239049
urn:lsid:biosci.ohio-state.edu:osuc_occurrences:OSUC__239061	en	PreservedSpecimen	OSUC 239061	urn:lsid:biosci.ohio-state.edu:osuc_names:254267	Odontacolus pintoi (MS)	female	adult	1	WINC	Insects	[SOUTH AUSTRALIA Hahndorf 10.ii.1993 S. field ex eggs Clubiona sp (Araneae) under bark]	Hahndorf, under bark, SA, Australia	-35.0167	138.8167	AGPN	Australia	South Australia		Hahndorf		10 February 1993	Field, S.	none specified		Valerio, A. A. (Alejandro A.)	2009	Paratype	under bark	Clubiona	http://hol.osu.edu/spmInfo.html?id=OSUC%20239061
urn:lsid:biosci.ohio-state.edu:osuc_occurrences:OSUC__239062	en	PreservedSpecimen	OSUC 239062	urn:lsid:biosci.ohio-state.edu:osuc_names:254267	Odontacolus pintoi (MS)	female	adult	1	WINC	Insects	[SOUTH AUSTRALIA Hahndorf 10.ii.1993 S. field ex eggs Clubiona sp (Araneae) under bark]	Hahndorf, under bark, SA, Australia	-35.0167	138.8167	AGPN	Australia	South Australia		Hahndorf		10 February 1993	Field, S.	none specified		Valerio, A. A. (Alejandro A.)	2009	Paratype	under bark	Clubiona	http://hol.osu.edu/spmInfo.html?id=OSUC%20239062
urn:lsid:biosci.ohio-state.edu:osuc_occurrences:OSUC__239064	en	PreservedSpecimen	OSUC 239064	urn:lsid:biosci.ohio-state.edu:osuc_names:254267	Odontacolus pintoi (MS)	female	adult	1	ANIC	Insects	[AUSTRALIA Tasmania The Lea 6km S Hobert 27Dec.1979 JC Cardale] [ex alcohol collection]	The Lea, 6km S Hobart, TAS, Australia	-42.9264	147.3056	Google Earth	Australia	Tasmania			derived from AGPN	27 December 1979	Cardale, J. C. (Josephine C.)	none specified		Valerio, A. A. (Alejandro A.)	2009	Paratype			http://hol.osu.edu/spmInfo.html?id=OSUC%20239064
urn:lsid:biosci.ohio-state.edu:osuc_occurrences:OSUC__239065	en	PreservedSpecimen	OSUC 239065	urn:lsid:biosci.ohio-state.edu:osuc_names:254267	Odontacolus pintoi (MS)	female	adult	1	ANIC	Insects	[AUSTRALIA Tasmania The Lea 6km S Hobert 27Dec.1979 JC Cardale] [ex alcohol collection]	The Lea, 6km S Hobart, TAS, Australia	-42.9264	147.3056	Google Earth	Australia	Tasmania			derived from AGPN	27 December 1979	Cardale, J. C. (Josephine C.)	none specified		Valerio, A. A. (Alejandro A.)	2009	Paratype			http://hol.osu.edu/spmInfo.html?id=OSUC%20239065
urn:lsid:biosci.ohio-state.edu:osuc_occurrences:OSUC__239060	en	PreservedSpecimen	OSUC 239060	urn:lsid:biosci.ohio-state.edu:osuc_names:254267	Odontacolus pintoi (MS)	female	adult	1	WINC	Insects	[SOUTH AUSTRALIA Hahndorf 10.ii.1993 S. field ex eggs Clubiona sp (Araneae) under bark]	Hahndorf, under bark, SA, Australia	-35.0167	138.8167	AGPN	Australia	South Australia		Hahndorf		10 February 1993	Field, S.	none specified		Valerio, A. A. (Alejandro A.)	2009	Paratype	under bark	Clubiona	http://hol.osu.edu/spmInfo.html?id=OSUC%20239060
urn:lsid:biosci.ohio-state.edu:osuc_occurrences:OSUC__239042	en	PreservedSpecimen	OSUC 239042	urn:lsid:biosci.ohio-state.edu:osuc_names:254267	Odontacolus pintoi (MS)	female	adult	1	ANIC	Insects	[AUSTRALIA Norfolk Island 29.03S 167.55E Rocky Point reserve 14.Nov.-2Dec.1984 ID Nemann Malaise trap/ethanol]	Rocky Point Reserve, 29°03'S 167°55'E, Norfolk Island	-29.05	167.9167	label	Norfolk Island					14 November 1984 - 2 December 1984	Naumann, I. D. (Ian D.)	malaise trap		Valerio, A. A. (Alejandro A.)	2009	Paratype			http://hol.osu.edu/spmInfo.html?id=OSUC%20239042
urn:lsid:biosci.ohio-state.edu:osuc_occurrences:OSUC__239050	en	PreservedSpecimen	OSUC 239050	urn:lsid:biosci.ohio-state.edu:osuc_names:254267	Odontacolus pintoi (MS)	female	adult	1	ANIC	Insects	[AUSTRALIA CT Majura-Turn off Sydney rd. 9.i.1970 CG Brooks] [ANIC Berlesse No.211 Eucalypt litter (grazing land)]	Majura Turnoff of Sydney Road, ANIC Berlesse No. 211, eucalypt litter / grazing land, ACT, Australia	-35.2128	149.1892	Google Earth	Australia	Australian Capital Territory			derived from AGPN	9 January 1970	Brooks, C. G.	Berlese funnel		Valerio, A. A. (Alejandro A.)	2009	Paratype	eucalypt litter; grazing land		http://hol.osu.edu/spmInfo.html?id=OSUC%20239050
urn:lsid:biosci.ohio-state.edu:osuc_occurrences:OSUC__239066	en	PreservedSpecimen	OSUC 239066	urn:lsid:biosci.ohio-state.edu:osuc_names:254267	Odontacolus pintoi (MS)	female	adult	1	ANIC	Insects	[AUSTRALIA CT 35.19S 148.51E Wombat Ck. 750m 6km E Piccadilly Circus Sept.1985 Lawrence, Wei, Johnson Flight intercep/window trough trap]	Wombat Creek, 35°19'S 148°51'E, 750m, 6km NE Piccadilly Circus, ACT, Australia	-35.3167	148.85	label	Australia	Australian Capital Territory				Sep-1985	Lawrence, Weir & Johnson	flight intercept trap/window trough trap		Valerio, A. A. (Alejandro A.)	2009	Paratype			http://hol.osu.edu/spmInfo.html?id=OSUC%20239066
urn:lsid:biosci.ohio-state.edu:osuc_occurrences:OSUC__239063	en	PreservedSpecimen	OSUC 239063	urn:lsid:biosci.ohio-state.edu:osuc_names:254267	Odontacolus pintoi (MS)	female	adult	1	WINC	Insects	[SOUTH AUSTRALIA Hahndorf 10.ii.1993 S. field ex eggs Clubiona sp (Araneae) under bark]	Hahndorf, under bark, SA, Australia	-35.0167	138.8167	AGPN	Australia	South Australia		Hahndorf		10 February 1993	Field, S.	none specified		Valerio, A. A. (Alejandro A.)	2009	Paratype	under bark	Clubiona	http://hol.osu.edu/spmInfo.html?id=OSUC%20239063
urn:lsid:biosci.ohio-state.edu:osuc_occurrences:OSUC__239069	en	PreservedSpecimen	OSUC 239069	urn:lsid:biosci.ohio-state.edu:osuc_names:254267	Odontacolus pintoi (MS)	female	adult	1	ANIC	Insects	[AUSTRALIA CT 35.22S 148.50E Blundells Ck. 3km E Piccadilly Circus Jan 1985 Lawrence, Weir, Johnson flight intercept /window trough trap]	Blundells Creek, 35°22'S 148°50'E, 850m, 3km E Piccadilly Circus, ACT, Australia	-35.3667	148.8333	label	Australia	Australian Capital Territory				Jan-1985	Lawrence, Weir & Johnson	flight intercept trap/window trough trap		Valerio, A. A. (Alejandro A.)	2009	Paratype			http://hol.osu.edu/spmInfo.html?id=OSUC%20239069
urn:lsid:biosci.ohio-state.edu:osuc_occurrences:OSUC__239071	en	PreservedSpecimen	OSUC 239071	urn:lsid:biosci.ohio-state.edu:osuc_names:254267	Odontacolus pintoi (MS)	female	adult	1	QDPC	Insects	[AUSTRLIA N Qld. Tully falls 31.iii.1976 ID Galloway]	Tully Falls, QLD, Australia	-17.7833	145.5667	AGPN	Australia	Queensland				31 March 1976	Galloway, I. D. (Ian D.)	none specified		Valerio, A. A. (Alejandro A.)	2009	Paratype			http://hol.osu.edu/spmInfo.html?id=OSUC%20239071
urn:lsid:biosci.ohio-state.edu:osuc_occurrences:OSUC__239043	en	PreservedSpecimen	OSUC 239043	urn:lsid:biosci.ohio-state.edu:osuc_names:254267	Odontacolus pintoi (MS)	female	adult	1	ANIC	Insects	[AUSTRALIA CT Majura-Turn off Sydney rd. 9.i.1970 CG Brooks] [ANIC Berlesse No.211 Eucalypt litter (grazing land)]	Majura Turnoff of Sydney Road, ANIC Berlesse No. 211, eucalypt litter / grazing land, ACT, Australia	-35.2128	149.1892	Google Earth	Australia	Australian Capital Territory			derived from AGPN	9 January 1970	Brooks, C. G.	Berlese funnel		Valerio, A. A. (Alejandro A.)	2009		eucalypt litter; grazing land		http://hol.osu.edu/spmInfo.html?id=OSUC%20239043
urn:lsid:biosci.ohio-state.edu:osuc_occurrences:OSUC__239072	en	PreservedSpecimen	OSUC 239072	urn:lsid:biosci.ohio-state.edu:osuc_names:254267	Odontacolus pintoi (MS)	female	adult	1	CNCI	Insects	[AUSTRALIA Tasmania Mt. Field NP Jan7 1984 L.Masner, S.S.]	Mount Field National Park, TAS, Australia	-42.66	146.61	AGPN-Aust.	Australia	Tasmania				7 January 1984	Masner, L. (Lubomír)	screen sweeping		Valerio, A. A. (Alejandro A.)	2009	Paratype			http://hol.osu.edu/spmInfo.html?id=OSUC%20239072
urn:lsid:biosci.ohio-state.edu:osuc_occurrences:OSUC__239073	en	PreservedSpecimen	OSUC 239073	urn:lsid:biosci.ohio-state.edu:osuc_names:254267	Odontacolus pintoi (MS)	female	adult	1	QDPC	Insects	[AUSTRALIA S.E. Qld. Maroochy Hort Res Stn Nambour 22.iii-3.iv.1985 malaise trap]	Nambour, Maroochy Horticultural Research Station, QLD, Australia	-26.6333	152.9667	WWW	Australia	Queensland		Nambour	coords. from ANIC website	22 March 1985 - 3 April 1985		malaise trap		Valerio, A. A. (Alejandro A.)	2009	Paratype			http://hol.osu.edu/spmInfo.html?id=OSUC%20239073
urn:lsid:biosci.ohio-state.edu:osuc_occurrences:OSUC__239067	en	PreservedSpecimen	OSUC 239067	urn:lsid:biosci.ohio-state.edu:osuc_names:254267	Odontacolus pintoi (MS)	female	adult	1	ANIC	Insects	[AUSTRALIA CT 35.22S 148.48E Piccadilly Circus 1240m Feb.1984 J. Lawrence, T. Weir M-L.Johnson, Coll.] [flight intercept window/trough trap]	Piccadilly Circus, 35°22'S 148°48'E, 1240m, ACT, Australia	-35.3667	148.8	label	Australia	Australian Capital Territory				Feb-1984	Lawrence, J., Weir, T. & Johnson, M. L.	flight intercept trap/window trough trap		Valerio, A. A. (Alejandro A.)	2009	Paratype			http://hol.osu.edu/spmInfo.html?id=OSUC%20239067
urn:lsid:biosci.ohio-state.edu:osuc_occurrences:OSUC__239070	en	PreservedSpecimen	OSUC 239070	urn:lsid:biosci.ohio-state.edu:osuc_names:254267	Odontacolus pintoi (MS)	female	adult	1	QDPC	Insects	[AUSTRALIA 10km 10km E.Q. Mary's falls near Killarney SE Qld. 23.iii.1975]	10km E Queen Mary Falls, nr. Killarney, QLD, Australia	-28.2981	152.3917	Google Earth	Australia	Queensland			derived from AGPN	23 March 1975		none specified		Valerio, A. A. (Alejandro A.)	2009	Paratype			http://hol.osu.edu/spmInfo.html?id=OSUC%20239070
urn:lsid:biosci.ohio-state.edu:osuc_occurrences:OSUC__239075	en	PreservedSpecimen	OSUC 239075	urn:lsid:biosci.ohio-state.edu:osuc_names:254267	Odontacolus pintoi (MS)	female	adult	1	ANIC	Insects	[AUSTRALIA CT Mt Ainslie N. face 650m 11Aug.1970 C. Taplin] [Berlesate ANIC 294 dry sclero.]	N face of Mount Ainslie, 650m, ANIC Berlesate No. 294, dry sclerophyll, ACT, Australia	-35.2586	149.165	Google Earth	Australia	Australian Capital Territory			derived from AGPN	11 August 1970	Taplin, C.	Berlese funnel		Valerio, A. A. (Alejandro A.)	2009	Paratype	dry sclerophyll		http://hol.osu.edu/spmInfo.html?id=OSUC%20239075
urn:lsid:biosci.ohio-state.edu:osuc_occurrences:OSUC__239044	en	PreservedSpecimen	OSUC 239044	urn:lsid:biosci.ohio-state.edu:osuc_names:254267	Odontacolus pintoi (MS)	female	adult	1	ANIC	Insects	[AUSTRALIA CT Majura-Turn off Sydney rd. 9.i.1970 CG Brooks] [ANIC Berlesse No.211 Eucalypt litter (grazing land)]	Majura Turnoff of Sydney Road, ANIC Berlesse No. 211, eucalypt litter / grazing land, ACT, Australia	-35.2128	149.1892	Google Earth	Australia	Australian Capital Territory			derived from AGPN	9 January 1970	Brooks, C. G.	Berlese funnel		Valerio, A. A. (Alejandro A.)	2009	Paratype	eucalypt litter; grazing land		http://hol.osu.edu/spmInfo.html?id=OSUC%20239044
urn:lsid:biosci.ohio-state.edu:osuc_occurrences:OSUC__239074	en	PreservedSpecimen	OSUC 239074	urn:lsid:biosci.ohio-state.edu:osuc_names:254267	Odontacolus pintoi (MS)	female	adult	1	QDPC	Insects	[AUSTRALIA S.E. Qld. Mt.Glorious (Hiller) 10-31.i.1982 Malaise trap]	Mount Glorious, QLD, Australia	-27.33	152.77	AGPN-Aust.	Australia	Queensland		Mt. Glorious		10 January 1982 - 31 January 1982	Hiller	malaise trap		Valerio, A. A. (Alejandro A.)	2009	Paratype			http://hol.osu.edu/spmInfo.html?id=OSUC%20239074
urn:lsid:biosci.ohio-state.edu:osuc_occurrences:OSUC__239068	en	PreservedSpecimen	OSUC 239068	urn:lsid:biosci.ohio-state.edu:osuc_names:254267	Odontacolus pintoi (MS)	female	adult	1	ANIC	Insects	[AUSTRALIA Norkfold Island Anson bay res. 20-26.iii.1984 JE Feahan] [flight intercept window/trough trap]	Anson Bay Reserve, Norfolk Island	-29.0089	167.9225	Google Earth	Norfolk Island				coords. from AGPN were over water	20 March 1984 - 26 March 1984	Feehan, J. E.	flight intercept trap/window trough trap		Valerio, A. A. (Alejandro A.)	2009	Paratype			http://hol.osu.edu/spmInfo.html?id=OSUC%20239068
urn:lsid:biosci.ohio-state.edu:osuc_occurrences:OSUC__239076	en	PreservedSpecimen	OSUC 239076	urn:lsid:biosci.ohio-state.edu:osuc_names:254267	Odontacolus pintoi (MS)	female	adult	1	ANIC	Insects	[SOUTH AUSTRALIA 33.22S 137.03E near pine hill 28Nov. 1992 I.Naumann, J. Cardale]	nr. Pine Hill, 33°22'S 137°03'E, SA, Australia	-33.3667	137.05	label	Australia	South Australia				28 November 1992	Naumann, I. & Cardale, J.	none specified		Valerio, A. A. (Alejandro A.)	2009	Paratype			http://hol.osu.edu/spmInfo.html?id=OSUC%20239076
urn:lsid:biosci.ohio-state.edu:osuc_occurrences:OSUC__239045	en	PreservedSpecimen	OSUC 239045	urn:lsid:biosci.ohio-state.edu:osuc_names:254267	Odontacolus pintoi (MS)	female	adult	1	ANIC	Insects	[AUSTRALIA CT Majura-Turn off Sydney rd. 9.i.1970 CG Brooks] [ANIC Berlesse No.211 Eucalypt litter (grazing land)]	Majura Turnoff of Sydney Road, ANIC Berlesse No. 211, eucalypt litter / grazing land, ACT, Australia	-35.2128	149.1892	Google Earth	Australia	Australian Capital Territory			derived from AGPN	9 January 1970	Brooks, C. G.	Berlese funnel		Valerio, A. A. (Alejandro A.)	2009	Paratype	eucalypt litter; grazing land		http://hol.osu.edu/spmInfo.html?id=OSUC%20239045
urn:lsid:biosci.ohio-state.edu:osuc_occurrences:OSUC__239046	en	PreservedSpecimen	OSUC 239046	urn:lsid:biosci.ohio-state.edu:osuc_names:254267	Odontacolus pintoi (MS)	female	adult	1	ANIC	Insects	[AUSTRALIA CT Majura-Turn off Sydney rd. 9.i.1970 CG Brooks] [ANIC Berlesse No.211 Eucalypt litter (grazing land)]	Majura Turnoff of Sydney Road, ANIC Berlesse No. 211, eucalypt litter / grazing land, ACT, Australia	-35.2128	149.1892	Google Earth	Australia	Australian Capital Territory			derived from AGPN	9 January 1970	Brooks, C. G.	Berlese funnel		Valerio, A. A. (Alejandro A.)	2009	Paratype	eucalypt litter; grazing land		http://hol.osu.edu/spmInfo.html?id=OSUC%20239046
urn:lsid:biosci.ohio-state.edu:osuc_occurrences:OSUC__239038	en	PreservedSpecimen	OSUC 239038	urn:lsid:biosci.ohio-state.edu:osuc_names:254267	Odontacolus pintoi (MS)	female	adult	1	ANIC	Insects	[AUSTRALIA Norfolk Island 29.03S 167.55E Rocky Point reserve 14.Nov.-2Dec.1984 ID Nemann Malaise trap/ethanol]	Rocky Point Reserve, 29°03'S 167°55'E, Norfolk Island	-29.05	167.9167	label	Norfolk Island					14 November 1984 - 2 December 1984	Naumann, I. D. (Ian D.)	malaise trap		Valerio, A. A. (Alejandro A.)	2009	Paratype			http://hol.osu.edu/spmInfo.html?id=OSUC%20239038
urn:lsid:biosci.ohio-state.edu:osuc_occurrences:OSUC__239077	en	PreservedSpecimen	OSUC 239077	urn:lsid:biosci.ohio-state.edu:osuc_names:254267	Odontacolus pintoi (MS)	female	adult	1	NZAC	Insects	[NEW ZEALAND Masterton 25.3.57 R.A. Cumber pasture]	Masterton, pasture, Wellington Reg. Council, New Zealand	-40.97	175.67	NZGPD	New Zealand	Wellington		Masterton		25 March 1957	Cumber, R. A.	none specified		Valerio, A. A. (Alejandro A.)	2009	Paratype (Odontacolus pintoi (MS))	pasture		http://hol.osu.edu/spmInfo.html?id=OSUC%20239077
urn:lsid:biosci.ohio-state.edu:osuc_occurrences:OSUC__239078	en	PreservedSpecimen	OSUC 239078	urn:lsid:biosci.ohio-state.edu:osuc_names:254267	Odontacolus pintoi (MS)	female	adult	1	NZAC	Insects	[NEW ZEALAND Tarata 2.4.57 R.A. Cumber pasture]	Tarata, pasture, Taranaki Reg. Council, New Zealand	-39.15	174.37	NZGPD	New Zealand	Taranaki		Tarata		2 April 1957	Cumber, R. A.	none specified		Valerio, A. A. (Alejandro A.)	2009	Paratype (Odontacolus pintoi (MS))	pasture		http://hol.osu.edu/spmInfo.html?id=OSUC%20239078
urn:lsid:biosci.ohio-state.edu:osuc_occurrences:OSUC__239080	en	PreservedSpecimen	OSUC 239080	urn:lsid:biosci.ohio-state.edu:osuc_names:254267	Odontacolus pintoi (MS)	female	adult	1	NZAC	Insects	[NEW ZEALAND WI Palmerson North Monro's bush Mar.1981 P.Watts] [Malaise trap in bush]	Palmerston North, Monro's bush, Wanganui Dist., Manawatu-Wanganui Reg. Council, New Zealand	-40.36	175.62	NZGPD	New Zealand	Manawatu-Wanganui	Wanganui	Palmerston North		Mar-1981	Watts, P.	malaise trap		Valerio, A. A. (Alejandro A.)	2009	Paratype (Odontacolus pintoi (MS))	bush		http://hol.osu.edu/spmInfo.html?id=OSUC%20239080
urn:lsid:biosci.ohio-state.edu:osuc_occurrences:OSUC__239079	en	PreservedSpecimen	OSUC 239079	urn:lsid:biosci.ohio-state.edu:osuc_names:254267	Odontacolus pintoi (MS)	female	adult	1	NZAC	Insects	[NEW ZEALAND AK Birkenhead Jan 1981] [J.F. Longworth malaise trap second grow bush]	Birkenhead, second growth bush, Auckland City, Auckland Reg. Council, New Zealand	-36.81	174.72	NZGPD	New Zealand	Auckland	Auckland	Birkenhead		Jan-1981	Longworth, J. F.	malaise trap		Valerio, A. A. (Alejandro A.)	2009	Paratype (Odontacolus pintoi (MS))	second growth bush		http://hol.osu.edu/spmInfo.html?id=OSUC%20239079
urn:lsid:biosci.ohio-state.edu:osuc_occurrences:OSUC__239081	en	PreservedSpecimen	OSUC 239081	urn:lsid:biosci.ohio-state.edu:osuc_names:254267	Odontacolus pintoi (MS)	female	adult	1	NZAC	Insects	[NEW ZEALAND WI Palmerson North Monro's bush Mar.1981 P.Watts] [Malaise trap in bush]	Palmerston North, Monro's bush, Wanganui Dist., Manawatu-Wanganui Reg. Council, New Zealand	-40.36	175.62	NZGPD	New Zealand	Manawatu-Wanganui	Wanganui	Palmerston North		Mar-1981	Watts, P.	malaise trap		Valerio, A. A. (Alejandro A.)	2009	Paratype	bush		http://hol.osu.edu/spmInfo.html?id=OSUC%20239081
urn:lsid:biosci.ohio-state.edu:osuc_occurrences:OSUC__239082	en	PreservedSpecimen	OSUC 239082	urn:lsid:biosci.ohio-state.edu:osuc_names:254267	Odontacolus pintoi (MS)	female	adult	1	LUNZ	Insects	[NEW ZEALAND KA Oaro 27.iii-10.iv.83 J.W.Early malaise trap]	Oaro, Kaikoura Dist., Canterbury Reg. Council, New Zealand	-42.52	173.51	NZGPD	New Zealand	Canterbury	Kaikoura	Oaro		27 March 1983 - 10 April 1983	Early, J. W. (John W.)	malaise trap		Valerio, A. A. (Alejandro A.)	2009	Paratype			http://hol.osu.edu/spmInfo.html?id=OSUC%20239082
urn:lsid:biosci.ohio-state.edu:osuc_occurrences:OSUC__239083	en	PreservedSpecimen	OSUC 239083	urn:lsid:biosci.ohio-state.edu:osuc_names:254267	Odontacolus pintoi (MS)	female	adult	1	NZAC	Insects	[NEW ZEALAND BP Rotorua forest research Inst. Feb.1981 J.Bain malaise trap]	Rotorua, Forest Research Institute, Bay of Plenty Reg. Council, New Zealand	-38.14	176.26	NZGPD	New Zealand	Bay of Plenty		Rotorua		Feb-1981	Bain, J.	malaise trap		Valerio, A. A. (Alejandro A.)	2009	Paratype			http://hol.osu.edu/spmInfo.html?id=OSUC%20239083
urn:lsid:biosci.ohio-state.edu:osuc_occurrences:OSUC__239084	en	PreservedSpecimen	OSUC 239084	urn:lsid:biosci.ohio-state.edu:osuc_names:254267	Odontacolus pintoi (MS)	female	adult	1	NZAC	Insects	[NEW ZEALAND WD Ferguson Scenic reserve 26Apr.1982 A.Walker] [on dead Coriaria arborea]	Fergusons Bush Scenic Reserve, Westland Dist., West Coast Reg. Council, New Zealand	-42.9392	170.7506	WDPA-UN	New Zealand	West Coast	Westland		Ferguson is the short name of Fergusons Bush Res.	26 April 1982	Walker, A.	none specified		Valerio, A. A. (Alejandro A.)	2009	Paratype		Coriaria arborea	http://hol.osu.edu/spmInfo.html?id=OSUC%20239084
urn:lsid:biosci.ohio-state.edu:osuc_occurrences:OSUC__239085	en	PreservedSpecimen	OSUC 239085	urn:lsid:biosci.ohio-state.edu:osuc_names:254267	Odontacolus pintoi (MS)	female	adult	1	BMNH	Insects	[WEST AUSTRALIA Walpole Nornalup NP 17-21.i.1987 JS Noyes MT/YPT]	Walpole-Nornalup National Park, WA, Australia	-35.02	116.64	AGPN-Aust.	Australia	Western Australia				17 January 1987 - 21 January 1987	Noyes, J. S. (John S.)	malaise trap/yellow pan trap		Valerio, A. A. (Alejandro A.)	2009	Paratype			http://hol.osu.edu/spmInfo.html?id=OSUC%20239085
urn:lsid:biosci.ohio-state.edu:osuc_occurrences:OSUC__239093	en	PreservedSpecimen	OSUC 239093	urn:lsid:biosci.ohio-state.edu:osuc_names:254267	Odontacolus pintoi (MS)	female	adult	1	WINC	Insects	[SOUTH AUSTRALIA 5km South of Mylor 29.ii.79 A.D. Austin]	5km S Mylor, SA, Australia	-35.0739	138.7781	Google Earth	Australia	South Australia			derived from AGPN	29 March 1979	Austin, A. D. (Andrew D.)	none specified		Valerio, A. A. (Alejandro A.)	2009	Paratype			http://hol.osu.edu/spmInfo.html?id=OSUC%20239093
urn:lsid:biosci.ohio-state.edu:osuc_occurrences:OSUC__239094	en	PreservedSpecimen	OSUC 239094	urn:lsid:biosci.ohio-state.edu:osuc_names:254267	Odontacolus pintoi (MS)	female	adult	1	WINC	Insects	[SOUTH AUSTRALIA 5km South of Mylor 29.ii.79 A.D. Austin]	5km S Mylor, SA, Australia	-35.0739	138.7781	Google Earth	Australia	South Australia			derived from AGPN	29 March 1979	Austin, A. D. (Andrew D.)	none specified		Valerio, A. A. (Alejandro A.)	2009	Paratype			http://hol.osu.edu/spmInfo.html?id=OSUC%20239094
urn:lsid:biosci.ohio-state.edu:osuc_occurrences:OSUC__239095	en	PreservedSpecimen	OSUC 239095	urn:lsid:biosci.ohio-state.edu:osuc_names:254267	Odontacolus pintoi (MS)	female	adult	1	WINC	Insects	[SOUTH AUSTRALIA 5km South of Mylor 29.ii.79 A.D. Austin]	5km S Mylor, SA, Australia	-35.0739	138.7781	Google Earth	Australia	South Australia			derived from AGPN	29 March 1979	Austin, A. D. (Andrew D.)	none specified		Valerio, A. A. (Alejandro A.)	2009	Paratype			http://hol.osu.edu/spmInfo.html?id=OSUC%20239095
urn:lsid:biosci.ohio-state.edu:osuc_occurrences:OSUC__239086	en	PreservedSpecimen	OSUC 239086	urn:lsid:biosci.ohio-state.edu:osuc_names:254267	Odontacolus pintoi (MS)	female	adult	1	BMNH	Insects	[WEST AUSTRALIA Walpole Nornalup NP 17-21.i.1987 JS Noyes MT/YPT]	Walpole-Nornalup National Park, WA, Australia	-35.02	116.64	AGPN-Aust.	Australia	Western Australia				17 January 1987 - 21 January 1987	Noyes, J. S. (John S.)	malaise trap/yellow pan trap		Valerio, A. A. (Alejandro A.)	2009	Paratype			http://hol.osu.edu/spmInfo.html?id=OSUC%20239086
urn:lsid:biosci.ohio-state.edu:osuc_occurrences:OSUC__239105	en	PreservedSpecimen	OSUC 239105	urn:lsid:biosci.ohio-state.edu:osuc_names:254267	Odontacolus pintoi (MS)	female	adult	1	ANIC	Insects	[AUSTRALIA Norkfold Island 29.02S 167.57E nr. Highlands Guesthouse 20-26.Mar.1984 D.C.F. Rentz. Stop 2 malaise trap]	nr. Highlands Guesthouse, 29°02'S 167°57'E, stop 2, Norfolk Island	-29.0333	167.95	label	Norfolk Island					20 March 1984 - 26 March 1984	Rentz, D. C. F.	malaise trap		Valerio, A. A. (Alejandro A.)	2009	Paratype			http://hol.osu.edu/spmInfo.html?id=OSUC%20239105
urn:lsid:biosci.ohio-state.edu:osuc_occurrences:OSUC__239096	en	PreservedSpecimen	OSUC 239096	urn:lsid:biosci.ohio-state.edu:osuc_names:254267	Odontacolus pintoi (MS)	female	adult	1	QDPC	Insects	[AUSTRALIA N. Qld. Winsor Tableland via Mt. carbine 26.xii.1983-24.i.1984 Storey & Halfpapp MDIP FIT]	Mount Windsor Tableland, via Mount Carbine, QLD, Australia	-16.2167	145.0333	AGPN-Aust.	Australia	Queensland				26 December 1983 - 24 January 1984	Storey & Halfpapp	flight intercept trap		Valerio, A. A. (Alejandro A.)	2009	Paratype			http://hol.osu.edu/spmInfo.html?id=OSUC%20239096
urn:lsid:biosci.ohio-state.edu:osuc_occurrences:OSUC__239111	en	PreservedSpecimen	OSUC 239111	urn:lsid:biosci.ohio-state.edu:osuc_names:254267	Odontacolus pintoi (MS)	female	adult	1	QDPC	Insects	[AUSTRALIA N. Qld. Tully falls road 31.iii.1976 I.D. Galloway]	Tully Falls Road, QLD, Australia	-17.7083	145.5267	Google Earth	Australia	Queensland				31 March 1976	Galloway, I. D. (Ian D.)	none specified		Valerio, A. A. (Alejandro A.)	2009	Paratype			http://hol.osu.edu/spmInfo.html?id=OSUC%20239111
urn:lsid:biosci.ohio-state.edu:osuc_occurrences:OSUC__239112	en	PreservedSpecimen	OSUC 239112	urn:lsid:biosci.ohio-state.edu:osuc_names:254267	Odontacolus pintoi (MS)	female	adult	1	QDPC	Insects	[AUSTRALIA N. Qld. Tully falls road 31.iii.1976 I.D. Galloway]	Tully Falls Road, QLD, Australia	-17.7083	145.5267	Google Earth	Australia	Queensland				31 March 1976	Galloway, I. D. (Ian D.)	none specified		Valerio, A. A. (Alejandro A.)	2009	Paratype			http://hol.osu.edu/spmInfo.html?id=OSUC%20239112
urn:lsid:biosci.ohio-state.edu:osuc_occurrences:OSUC__239113	en	PreservedSpecimen	OSUC 239113	urn:lsid:biosci.ohio-state.edu:osuc_names:254267	Odontacolus pintoi (MS)	female	adult	1	QDPC	Insects	[AUSTRALIA Qld. Tuchekoi S. of Gymple 12.iv.1974 J.F. Donaldson] [cought using d-vac suction net]	Tuchekoi, S of Gympie, QLD, Australia	-26.4	152.7667	AGPN	Australia	Queensland		Tuchekoi		12 April 1974	Donaldson, J. F.	D-VAC		Valerio, A. A. (Alejandro A.)	2009	Paratype			http://hol.osu.edu/spmInfo.html?id=OSUC%20239113
urn:lsid:biosci.ohio-state.edu:osuc_occurrences:OSUC__239114	en	PreservedSpecimen	OSUC 239114	urn:lsid:biosci.ohio-state.edu:osuc_names:254267	Odontacolus pintoi (MS)	female	adult	1	QDPC	Insects	[AUSTRALIA S.E. Qld. Mt.Glorious (Hiller) 10-31.i.1982 Malaise trap]	Mount Glorious, QLD, Australia	-27.33	152.77	AGPN-Aust.	Australia	Queensland		Mt. Glorious		10 January 1982 - 31 January 1982	Hiller	malaise trap		Valerio, A. A. (Alejandro A.)	2009	Paratype			http://hol.osu.edu/spmInfo.html?id=OSUC%20239114
urn:lsid:biosci.ohio-state.edu:osuc_occurrences:OSUC__239106	en	PreservedSpecimen	OSUC 239106	urn:lsid:biosci.ohio-state.edu:osuc_names:254267	Odontacolus pintoi (MS)	female	adult	1	QDPC	Insects	[AUSTRALIA N. Qld. Mt. Spec Nat. Pk. 6.iv.1976 I.D. Galloway]	Paluma Range National Park, Mt. Spec Section, QLD, Australia	-18.9828	146.23	Google Earth	Australia	Queensland			Mt. Spec is a section fo Paluma N.P.; derived from AGPN	6 April 1976	Galloway, I. D. (Ian D.)	none specified		Valerio, A. A. (Alejandro A.)	2009	Paratype			http://hol.osu.edu/spmInfo.html?id=OSUC%20239106
urn:lsid:biosci.ohio-state.edu:osuc_occurrences:OSUC__239087	en	PreservedSpecimen	OSUC 239087	urn:lsid:biosci.ohio-state.edu:osuc_names:254267	Odontacolus pintoi (MS)	female	adult	1	BMNH	Insects	[WEST AUSTRALIA Walpole Nornalup NP 17-21.i.1987 JS Noyes MT/YPT]	Walpole-Nornalup National Park, WA, Australia	-35.02	116.64	AGPN-Aust.	Australia	Western Australia				17 January 1987 - 21 January 1987	Noyes, J. S. (John S.)	malaise trap/yellow pan trap		Valerio, A. A. (Alejandro A.)	2009	Paratype			http://hol.osu.edu/spmInfo.html?id=OSUC%20239087
urn:lsid:biosci.ohio-state.edu:osuc_occurrences:OSUC__239097	en	PreservedSpecimen	OSUC 239097	urn:lsid:biosci.ohio-state.edu:osuc_names:254267	Odontacolus pintoi (MS)	female	adult	1	ANIC	Insects	[WEST AUSTRALIA 33.37S 115.29E Ludlow 21Nov.23.Dec.1981 S.J. Curry Malaise/Tuart forest]	Ludlow, 33°37'S 115°29'E, tuart forest, WA, Australia	-33.6167	115.4833	label	Australia	Western Australia				21 November 1981 - 23 December 1981	Curry, S. J.	malaise trap		Valerio, A. A. (Alejandro A.)	2009	Paratype	tuart forest		http://hol.osu.edu/spmInfo.html?id=OSUC%20239097
urn:lsid:biosci.ohio-state.edu:osuc_occurrences:OSUC__239115	en	PreservedSpecimen	OSUC 239115	urn:lsid:biosci.ohio-state.edu:osuc_names:254267	Odontacolus pintoi (MS)	female	adult	1	QDPC	Insects	[AUSTRALIA S.E. Qld. Nr. Wilson's Peak 700-800m via Teviot Gap I. Naumann] [beating and sweeping ranforest margin]	nr. Wilsons Peak, 700-800m, rainforest margin, via Teviot Gap, QLD, Australia	-28.25	152.48	AGPN-Aust.	Australia	Queensland				No Date	Naumann, I.	beating/sweeping		Valerio, A. A. (Alejandro A.)	2009	Paratype	rainforest margin		http://hol.osu.edu/spmInfo.html?id=OSUC%20239115
urn:lsid:biosci.ohio-state.edu:osuc_occurrences:OSUC__239107	en	PreservedSpecimen	OSUC 239107	urn:lsid:biosci.ohio-state.edu:osuc_names:254267	Odontacolus pintoi (MS)	female	adult	1	QDPC	Insects	[AUSTRALIA N. Qld. Mt. Spec Nat. Pk. 6.iv.1976 I.D. Galloway]	Paluma Range National Park, Mt. Spec Section, QLD, Australia	-18.9828	146.23	Google Earth	Australia	Queensland			Mt. Spec is a section fo Paluma N.P.; derived from AGPN	6 April 1976	Galloway, I. D. (Ian D.)	none specified		Valerio, A. A. (Alejandro A.)	2009	Paratype			http://hol.osu.edu/spmInfo.html?id=OSUC%20239107
urn:lsid:biosci.ohio-state.edu:osuc_occurrences:OSUC__239088	en	PreservedSpecimen	OSUC 239088	urn:lsid:biosci.ohio-state.edu:osuc_names:254267	Odontacolus pintoi (MS)	female	adult	1	BMNH	Insects	[WEST AUSTRALIA Walpole Nornalup NP 17-21.i.1987 JS Noyes MT/YPT]	Walpole-Nornalup National Park, WA, Australia	-35.02	116.64	AGPN-Aust.	Australia	Western Australia				17 January 1987 - 21 January 1987	Noyes, J. S. (John S.)	malaise trap/yellow pan trap		Valerio, A. A. (Alejandro A.)	2009	Paratype			http://hol.osu.edu/spmInfo.html?id=OSUC%20239088
urn:lsid:biosci.ohio-state.edu:osuc_occurrences:OSUC__239099	en	PreservedSpecimen	OSUC 239099	urn:lsid:biosci.ohio-state.edu:osuc_names:254267	Odontacolus pintoi (MS)	female	adult	1	OSUC	Insects	[AUSTRALIA WA Fitzgerald River NP 33°41.6'S 119°42.9'E 17.x.2002 J.Pinto YPT]	Fitzgerald River National Park, 33°41.6'S 119°42.9'E, WA, Australia	-33.6933	119.715	label	Australia	Western Australia				17 October 2002	Pinto, J.	yellow pan trap		Valerio, A. A. (Alejandro A.)	2009	Paratype			http://hol.osu.edu/spmInfo.html?id=OSUC%20239099
urn:lsid:biosci.ohio-state.edu:osuc_occurrences:OSUC__239109	en	PreservedSpecimen	OSUC 239109	urn:lsid:biosci.ohio-state.edu:osuc_names:254267	Odontacolus pintoi (MS)	female	adult	1	QDPC	Insects	[AUSTRALIA N. Qld. Mt. Spec Nat. Pk. 6.iv.1976 I.D. Galloway]	Paluma Range National Park, Mt. Spec Section, QLD, Australia	-18.9828	146.23	Google Earth	Australia	Queensland			Mt. Spec is a section fo Paluma N.P.; derived from AGPN	6 April 1976	Galloway, I. D. (Ian D.)	none specified		Valerio, A. A. (Alejandro A.)	2009	Paratype			http://hol.osu.edu/spmInfo.html?id=OSUC%20239109
urn:lsid:biosci.ohio-state.edu:osuc_occurrences:OSUC__239089	en	PreservedSpecimen	OSUC 239089	urn:lsid:biosci.ohio-state.edu:osuc_names:254267	Odontacolus pintoi (MS)	female	adult	1	ANIC	Insects	[AUSTRALIA Norkfold Island 29.02S 167.57E nr. Highlands Guesthouse 20-26.Mar.1984 D.C.F. Rentz. Stop 2 malaise trap]	nr. Highlands Guesthouse, 29°02'S 167°57'E, stop 2, Norfolk Island	-29.0333	167.95	label	Norfolk Island					20 March 1984 - 26 March 1984	Rentz, D. C. F.	malaise trap		Valerio, A. A. (Alejandro A.)	2009	Paratype			http://hol.osu.edu/spmInfo.html?id=OSUC%20239089
urn:lsid:biosci.ohio-state.edu:osuc_occurrences:OSUC__239100	en	PreservedSpecimen	OSUC 239100	urn:lsid:biosci.ohio-state.edu:osuc_names:254267	Odontacolus pintoi (MS)	female	adult	1	CNCI	Insects	[AUSTRALIA WA Fitzgerald River NP 33°41.6'S 119°42.9'E 17.x.2002 J.Pinto YPT]	Fitzgerald River National Park, 33°41.6'S 119°42.9'E, WA, Australia	-33.6933	119.715	label	Australia	Western Australia				17 October 2002	Pinto, J.	yellow pan trap		Valerio, A. A. (Alejandro A.)	2009	Paratype			http://hol.osu.edu/spmInfo.html?id=OSUC%20239100
urn:lsid:biosci.ohio-state.edu:osuc_occurrences:OSUC__239090	en	PreservedSpecimen	OSUC 239090	urn:lsid:biosci.ohio-state.edu:osuc_names:254267	Odontacolus pintoi (MS)	female	adult	1	ANIC	Insects	[AUSTRALIA 18.59S 146.10E Birthday Ck. 6km NWbyW Paluma Q 25Sep.1980 J.C. Cardale ex ethanol]	Birthday Creek, 18°59'S 146°10'E, 6km WNW Paluma, QLD, Australia	-18.9833	146.1667	label	Australia	Queensland				25 September 1980	Cardale, J. C. (Josephine C.)	none specified		Valerio, A. A. (Alejandro A.)	2009	Paratype			http://hol.osu.edu/spmInfo.html?id=OSUC%20239090
urn:lsid:biosci.ohio-state.edu:osuc_occurrences:OSUC__239101	en	PreservedSpecimen	OSUC 239101	urn:lsid:biosci.ohio-state.edu:osuc_names:254267	Odontacolus pintoi (MS)	female	adult	1	CNCI	Insects	[AUSTRALIA ACT Camberra, Black Mtn. 35°16'S 149°06'E 20.xi-6.xii.1998 G.Gibson YPT]	Canberra, 35°16'S 149°06'E, Black Mountain, ACT, Australia	-35.2667	149.1	label	Australia	Australian Capital Territory		Canberra		20 November 1998 - 6 December 1998	Gibson, G.	yellow pan trap		Valerio, A. A. (Alejandro A.)	2009	Paratype			http://hol.osu.edu/spmInfo.html?id=OSUC%20239101
urn:lsid:biosci.ohio-state.edu:osuc_occurrences:OSUC__239091	en	PreservedSpecimen	OSUC 239091	urn:lsid:biosci.ohio-state.edu:osuc_names:254267	Odontacolus pintoi (MS)	female	adult	1	QDPC	Insects	[AUSTRALIA Norkfold Island Nobbs Apt. burnt pine 26-30.xi.79 G.Montcith. Pyrethrum]	The Nobbs Apartments, burnt pine, Norfolk Island	-29.0256	167.9422	Google Earth	Norfolk Island				derived from map & WWW	26 November 1979 - 30 November 1979	Monteith, G.	Pyrethrum knockdown		Valerio, A. A. (Alejandro A.)	2009	Paratype	burnt pine		http://hol.osu.edu/spmInfo.html?id=OSUC%20239091
urn:lsid:biosci.ohio-state.edu:osuc_occurrences:OSUC__239102	en	PreservedSpecimen	OSUC 239102	urn:lsid:biosci.ohio-state.edu:osuc_names:254267	Odontacolus pintoi (MS)	female	adult	1	CNCI	Insects	[AUSTRALIA ACT Camberra, Black Mtn. 35°16'S 149°06'E 7-13.xii.1998 G.Gibson YPT]	Canberra, 35°16'S 149°06'E, Black Mountain, ACT, Australia	-35.2667	149.1	label	Australia	Australian Capital Territory		Canberra		7 December 1998 - 13 December 1998	Gibson, G.	yellow pan trap		Valerio, A. A. (Alejandro A.)	2009	Paratype			http://hol.osu.edu/spmInfo.html?id=OSUC%20239102
urn:lsid:biosci.ohio-state.edu:osuc_occurrences:OSUC__239092	en	PreservedSpecimen	OSUC 239092	urn:lsid:biosci.ohio-state.edu:osuc_names:254267	Odontacolus pintoi (MS)	female	adult	1	WINC	Insects	[SOUTH AUSTRALIA 5km South of Mylor 29.ii.79 A.D. Austin]	5km S Mylor, SA, Australia	-35.0739	138.7781	Google Earth	Australia	South Australia			derived from AGPN	29 March 1979	Austin, A. D. (Andrew D.)	none specified		Valerio, A. A. (Alejandro A.)	2009	Paratype			http://hol.osu.edu/spmInfo.html?id=OSUC%20239092
urn:lsid:biosci.ohio-state.edu:osuc_occurrences:OSUC__239103	en	PreservedSpecimen	OSUC 239103	urn:lsid:biosci.ohio-state.edu:osuc_names:254267	Odontacolus pintoi (MS)	female	adult	1	ANIC	Insects	[AUSTRALIA CT Black Mt. S. slope 600m (lake road) 3.vi.1970 I.C. Taplin ] [ANIC Berlesate No.290 dry sclerophyll]	S slope of Black Mountain, 600m, ANIC Berlesse No. 290, dry sclerophyll, Lake Road, ACT, Australia	-35.2839	149.0983	Google Earth	Australia	Australian Capital Territory			derived from AGPN	3 June 1970	Taplin, I. C.	Berlese funnel		Valerio, A. A. (Alejandro A.)	2009	Paratype	dry sclerophyll		http://hol.osu.edu/spmInfo.html?id=OSUC%20239103
urn:lsid:biosci.ohio-state.edu:osuc_occurrences:OSUC__239104	en	PreservedSpecimen	OSUC 239104	urn:lsid:biosci.ohio-state.edu:osuc_names:254267	Odontacolus pintoi (MS)	female	adult	1	ANIC	Insects	[AUSTRALIA Norkfold Island 29.02S 167.57E nr. Highlands Guesthouse 20-26.Mar.1984 J.E. Feehan] [flight intercept window/trough trap]	nr. Highlands Guesthouse, 29°02'S 167°57'E, Norfolk Island	-29.0333	167.95	label	Norfolk Island					20 March 1984 - 26 March 1984	Feehan, J. E.	flight intercept trap/window trough trap		Valerio, A. A. (Alejandro A.)	2009	Paratype			http://hol.osu.edu/spmInfo.html?id=OSUC%20239104
urn:lsid:biosci.ohio-state.edu:osuc_occurrences:OSUC__239119	en	PreservedSpecimen	OSUC 239119	urn:lsid:biosci.ohio-state.edu:osuc_names:254263	Odontacolus australiensis (MS)	female	adult	1	ANIC	Insects	[ASUTRALIA CT 2km SW Bulls Haed Brindabella Range 3Apr.1983 M.S. Harvey under qum bark]	Brindabella Range, under gum bark, 2km SW Bulls Head, ACT, Australia	-35.3928	148.8061	Google Earth	Australia	Australian Capital Territory			derived from AGPN	3 April 1983	Harvey, M. S.	none specified		Valerio, A. A. (Alejandro A.)	2009	Paratype	under gum bark		http://hol.osu.edu/spmInfo.html?id=OSUC%20239119
urn:lsid:biosci.ohio-state.edu:osuc_occurrences:OSUC__239123	en	PreservedSpecimen	OSUC 239123	urn:lsid:biosci.ohio-state.edu:osuc_names:254263	Odontacolus australiensis (MS)	female	adult	1	ANIC	Insects	[AUSTRALIA S.E. QLD. Bald Mtn. 3500-4000'via Emu vale 27-31.i.1972 S.R. Monteith]	Bald Mountain area, 3500-4000ft, via Emu Vale, QLD, Australia	-28.2333	152.4167	AGPN-Aust.	Australia	Queensland				27 January 1972 - 31 January 1972	Monteith, S. R.	none specified		Valerio, A. A. (Alejandro A.)	2009	Paratype			http://hol.osu.edu/spmInfo.html?id=OSUC%20239123
urn:lsid:biosci.ohio-state.edu:osuc_occurrences:OSUC__239122	en	PreservedSpecimen	OSUC 239122	urn:lsid:biosci.ohio-state.edu:osuc_names:254263	Odontacolus australiensis (MS)	female	adult	1	ANIC	Insects	[AUSTRALIA CT 35.22S 148.50E Blundells Ck. 850m 3km E Piccadilly Circus May 1985 Lawrence, Weir, Johnson flight intercept /window trough trap]	Blundells Creek, 35°22'S 148°50'E, 850m, 3km E Piccadilly Circus, ACT, Australia	-35.3667	148.8333	label	Australia	Australian Capital Territory				May-1985	Lawrence, Weir & Johnson	flight intercept trap/window trough trap		Valerio, A. A. (Alejandro A.)	2009	Paratype			http://hol.osu.edu/spmInfo.html?id=OSUC%20239122
urn:lsid:biosci.ohio-state.edu:osuc_occurrences:OSUC__239124	en	PreservedSpecimen	OSUC 239124	urn:lsid:biosci.ohio-state.edu:osuc_names:254263	Odontacolus australiensis (MS)	female	adult	1	ANIC	Insects	[AUSTRALIA CT Smokers flat 6km E Corin Dam 4Apr.1980 J.F. Lawrence] [trunk Euc. Stellulata pyrethrum spray] [ex alcohol collection]	Smokers Flat, trunk, 6km E Corin Dam, ACT, Australia	-35.5333	148.9	AGPN	Australia	Australian Capital Territory				4 April 1980	Lawrence, J. F. (John F.)	Pyrethrum knockdown		Valerio, A. A. (Alejandro A.)	2009	Paratype		Eucalyptus stellulata	http://hol.osu.edu/spmInfo.html?id=OSUC%20239124
urn:lsid:biosci.ohio-state.edu:osuc_occurrences:OSUC__239126	en	PreservedSpecimen	OSUC 239126	urn:lsid:biosci.ohio-state.edu:osuc_names:254263	Odontacolus australiensis (MS)	female	adult	1	ANIC	Insects	[AUSTRALIA CT Smokers flat 6km E Corin Dam 4Apr.1980 J.F. Lawrence] [trunk Euc. Stellulata pyrethrum spray] [ex alcohol collection]	Smokers Flat, trunk, 6km E Corin Dam, ACT, Australia	-35.5333	148.9	AGPN	Australia	Australian Capital Territory				4 April 1980	Lawrence, J. F. (John F.)	Pyrethrum knockdown		Valerio, A. A. (Alejandro A.)	2009	Paratype		Eucalyptus stellulata	http://hol.osu.edu/spmInfo.html?id=OSUC%20239126
urn:lsid:biosci.ohio-state.edu:osuc_occurrences:OSUC__239125	en	PreservedSpecimen	OSUC 239125	urn:lsid:biosci.ohio-state.edu:osuc_names:254263	Odontacolus australiensis (MS)	female	adult	1	ANIC	Insects	[AUSTRALIA CT Smokers flat 6km E Corin Dam 4Apr.1980 J.F. Lawrence] [trunk Euc. Stellulata pyrethrum spray] [ex alcohol collection]	Smokers Flat, trunk, 6km E Corin Dam, ACT, Australia	-35.5333	148.9	AGPN	Australia	Australian Capital Territory				4 April 1980	Lawrence, J. F. (John F.)	Pyrethrum knockdown		Valerio, A. A. (Alejandro A.)	2009	Paratype		Eucalyptus stellulata	http://hol.osu.edu/spmInfo.html?id=OSUC%20239125
urn:lsid:biosci.ohio-state.edu:osuc_occurrences:OSUC__239127	en	PreservedSpecimen	OSUC 239127	urn:lsid:biosci.ohio-state.edu:osuc_names:254263	Odontacolus australiensis (MS)	female	adult	1	ANIC	Insects	[AUSTRALIA CT 35.22S 148.50E Blunders Creek Feb.1987 D.H.Colless malaise trap/ethanol]	Blunder Creek, 35°22'S 148°50'E, ACT, Australia	-35.3667	148.8333	label	Australia	Australian Capital Territory				Feb-1987	Colless, D. H. (Donald Henry)	malaise trap		Valerio, A. A. (Alejandro A.)	2009	Paratype			http://hol.osu.edu/spmInfo.html?id=OSUC%20239127
urn:lsid:biosci.ohio-state.edu:osuc_occurrences:OSUC__239135	en	PreservedSpecimen	OSUC 239135	urn:lsid:biosci.ohio-state.edu:osuc_names:254263	Odontacolus australiensis (MS)	female	adult	1	CNCI	Insects	[AUSTRALIA NSW Styx Riv. State Pk. Falls Rd. 22km SE Wollomombi 900m 15.xii.93-2.ii.1994 FIT K.MacGregor dry sclor.for.]	Styx River State Park, 900m, dry sclerophyll forest, Falls Road, 22km SE Wollomombi, NSW, Australia	-30.615	152.1425	Google Earth	Australia	New South Wales			derived from AGPN	15 December 1993 - 2 February 1994	MacGregor, K.	flight intercept trap		Valerio, A. A. (Alejandro A.)	2009	Paratype	dry scleophyll forest		http://hol.osu.edu/spmInfo.html?id=OSUC%20239135
urn:lsid:biosci.ohio-state.edu:osuc_occurrences:OSUC__239143	en	PreservedSpecimen	OSUC 239143	urn:lsid:biosci.ohio-state.edu:osuc_names:254263	Odontacolus australiensis (MS)	male	adult	1	AMSA	Insects	[AUSTRALIA NSW Lord Howe Island 22.Feb.1971 D.K.McAlpine] [near Neds beach malaise trap]	nr. Neds Beach, Lord Howe Isl., NSW, Australia	-31.5192	159.0647	Google Earth	Australia	New South Wales			coords. from AGPN were over water	22 February 1971	McAlpine, D. K.	malaise trap		Valerio, A. A. (Alejandro A.)	2009	Paratype			http://hol.osu.edu/spmInfo.html?id=OSUC%20239143
urn:lsid:biosci.ohio-state.edu:osuc_occurrences:OSUC__239142	en	PreservedSpecimen	OSUC 239142	urn:lsid:biosci.ohio-state.edu:osuc_names:254263	Odontacolus australiensis (MS)	male	adult	1	ANIC	Insects	[AUSTRALIA Qld. Samfort Oct 1961 E.Warwick] [ex alcohol collection]	Samford, QLD, Australia	-27.3667	152.8833	AGPN-Aust.	Australia	Queensland		Samford		Oct-1961	Warwick, E.	none specified		Valerio, A. A. (Alejandro A.)	2009	Paratype			http://hol.osu.edu/spmInfo.html?id=OSUC%20239142
urn:lsid:biosci.ohio-state.edu:osuc_occurrences:OSUC__239128	en	PreservedSpecimen	OSUC 239128	urn:lsid:biosci.ohio-state.edu:osuc_names:254263	Odontacolus australiensis (MS)	female	adult	1	ANIC	Insects	[AUSTRALIA CT Black Mtn. Nov.1982 ID Naumann, JC Cardale malaise trap/ethanol]	Black Mountain, ACT, Australia	-35.2667	149.1	label	Australia	Australian Capital Territory				Nov-1982	Cardale, J. C. (Josephine C.)	malaise trap		Valerio, A. A. (Alejandro A.)	2009	Paratype			http://hol.osu.edu/spmInfo.html?id=OSUC%20239128
urn:lsid:biosci.ohio-state.edu:osuc_occurrences:OSUC__239136	en	PreservedSpecimen	OSUC 239136	urn:lsid:biosci.ohio-state.edu:osuc_names:254263	Odontacolus australiensis (MS)	female	adult	1	CNCI	Insects	[AUSTRALIA NSW Styx Riv. State Pk. Falls Rd. 22km SE Wollomombi 900m 15.xii.93-2.ii.1994 FIT K.MacGregor dry sclor.for.]	Styx River State Park, 900m, dry sclerophyll forest, Falls Road, 22km SE Wollomombi, NSW, Australia	-30.615	152.1425	Google Earth	Australia	New South Wales			derived from AGPN	15 December 1993 - 2 February 1994	MacGregor, K.	flight intercept trap		Valerio, A. A. (Alejandro A.)	2009	Paratype	dry scleophyll forest		http://hol.osu.edu/spmInfo.html?id=OSUC%20239136
urn:lsid:biosci.ohio-state.edu:osuc_occurrences:OSUC__239129	en	PreservedSpecimen	OSUC 239129	urn:lsid:biosci.ohio-state.edu:osuc_names:254263	Odontacolus australiensis (MS)	female	adult	1	BMNH	Insects	[AUSTRALIA S.E. Qld. Tambourine Mt. 26-29.iv.1935] [Australia R.E. Turner B.M. 1935-240]	Mount Tamborine, QLD, Australia	-27.9667	153.2	AGPN-Aust.	Australia	Queensland		Mount Tamborine	Mt. Tambourine is a misspelling of Mt. Tamborine	26 April 1935 - 29 April 1935	Turner, R. E. (Rowland E.)	none specified		Valerio, A. A. (Alejandro A.)	2009	Paratype			http://hol.osu.edu/spmInfo.html?id=OSUC%20239129
urn:lsid:biosci.ohio-state.edu:osuc_occurrences:OSUC__239137	en	PreservedSpecimen	OSUC 239137	urn:lsid:biosci.ohio-state.edu:osuc_names:254262	Odontacolus berryae (MS)	female	adult	1	CNCI	Insects	[AUSTRALIA Qld. Carnarvon Nat.Park near Mt. Moffat 25°08'03''S 147°49'58''E 26.xi-2.xii.1997 J.Skevington, MT]	Carnarvon National Park, 25°08'03"S 147°49'58"E, nr. Mt. Moffat, QLD, Australia	-25.1342	147.8328	label	Australia	Queensland				26 November 1997 - 2 December 1997	Skevington, J.	malaise trap		Valerio, A. A. (Alejandro A.)	2009	Paratype			http://hol.osu.edu/spmInfo.html?id=OSUC%20239137
urn:lsid:biosci.ohio-state.edu:osuc_occurrences:OSUC__239130	en	PreservedSpecimen	OSUC 239130	urn:lsid:biosci.ohio-state.edu:osuc_names:254263	Odontacolus australiensis (MS)	male	adult	1	WINC	Insects	[AUSTRALIA N.E. Qld. Kuranda state forest Kuranda range 15.xi.1979 Black mountain road 2.8km from Hwy EC Dams, JB Wooley & J LaSalle]	Kuranda State Forest, 2.8km from hwy, Black Mountain Road, Kuranda Range, QLD, Australia	-16.7939	145.6417	Google Earth	Australia	Queensland			derived from AGPN	15 November 1979	Dahms, E. C., Woolley, J. B. (James B.) & LaSalle, J. (John)	none specified		Valerio, A. A. (Alejandro A.)	2009	Paratype			http://hol.osu.edu/spmInfo.html?id=OSUC%20239130
urn:lsid:biosci.ohio-state.edu:osuc_occurrences:OSUC__239138	en	PreservedSpecimen	OSUC 239138	urn:lsid:biosci.ohio-state.edu:osuc_names:254263	Odontacolus australiensis (MS)	female	adult	1	CNCI	Insects	[AUSTRALIA Qld. Brisbane Forest Park 27°25'04''S 152°49'48''E 17-28.i.1998 N.Power malaise trap]	Brisbane Forest Park, 27°25'04"S 152°49'48"E, QLD, Australia	-27.4178	152.83	label	Australia	Queensland				17 January 1998 - 28 January 1998	Power, N.	malaise trap		Valerio, A. A. (Alejandro A.)	2009	Paratype			http://hol.osu.edu/spmInfo.html?id=OSUC%20239138
urn:lsid:biosci.ohio-state.edu:osuc_occurrences:OSUC__239121	en	PreservedSpecimen	OSUC 239121	urn:lsid:biosci.ohio-state.edu:osuc_names:254263	Odontacolus australiensis (MS)	female	adult	1	ANIC	Insects	[AUSTRALIA CT 35.22S 148.50E Blundells Ck. 850m 3km E Piccadilly Circus May 1985 Lawrence, Weir, Johnson flight intercept /window trough trap]	Blundells Creek, 35°22'S 148°50'E, 850m, 3km E Piccadilly Circus, ACT, Australia	-35.3667	148.8333	label	Australia	Australian Capital Territory				May-1985	Lawrence, Weir & Johnson	flight intercept trap/window trough trap		Valerio, A. A. (Alejandro A.)	2009	Paratype			http://hol.osu.edu/spmInfo.html?id=OSUC%20239121
urn:lsid:biosci.ohio-state.edu:osuc_occurrences:OSUC__239131	en	PreservedSpecimen	OSUC 239131	urn:lsid:biosci.ohio-state.edu:osuc_names:254263	Odontacolus australiensis (MS)	female	adult	1	QDPC	Insects	[AUSTRALIA S.E.Qld. D.P.I. Research station Gatton 9-16.iii.1981 malaise trap]	Gatton, D.P.I. Research Station, QLD, Australia	-27.57	152.27	AGPN-Aust.	Australia	Queensland		Gatton		9 March 1981 - 16 March 1981		malaise trap		Valerio, A. A. (Alejandro A.)	2009	Paratype			http://hol.osu.edu/spmInfo.html?id=OSUC%20239131
urn:lsid:biosci.ohio-state.edu:osuc_occurrences:OSUC__239139	en	PreservedSpecimen	OSUC 239139	urn:lsid:biosci.ohio-state.edu:osuc_names:254263	Odontacolus australiensis (MS)	female	adult	1	CNCI	Insects	[AUSTRALIA Qld. Brisbane Forest Park 27°25'04''S 152°49'48''E 28.xi.1998 N.Power malaise trap]	Brisbane Forest Park, 27°25'04"S 152°49'48"E, QLD, Australia	-27.4178	152.83	label	Australia	Queensland				28 November 1998	Power, N.	malaise trap		Valerio, A. A. (Alejandro A.)	2009	Paratype			http://hol.osu.edu/spmInfo.html?id=OSUC%20239139
urn:lsid:biosci.ohio-state.edu:osuc_occurrences:OSUC__239132	en	PreservedSpecimen	OSUC 239132	urn:lsid:biosci.ohio-state.edu:osuc_names:254263	Odontacolus australiensis (MS)	female	adult	1	WINC	Insects	[AUSTRALIA Flinders Island Bass Strait 6.iii.1976 JE Ireson] [Eucalypt & Deplospernum litter, pittfall Memaha gravel pits]	Memana, eucalypt & deplospernum litter / gravel pits, Flinders Isl., Bass Strait, TAS, Australia	-39.9833	148.0833	AGPN	Australia	Tasmania		Memana		6 March 1976	Ireson, J. E.	pitfall trap		Valerio, A. A. (Alejandro A.)	2009	Paratype	eucalypt & deplospernum litter; gravel pits		http://hol.osu.edu/spmInfo.html?id=OSUC%20239132
urn:lsid:biosci.ohio-state.edu:osuc_occurrences:OSUC__239140	en	PreservedSpecimen	OSUC 239140	urn:lsid:biosci.ohio-state.edu:osuc_names:254263	Odontacolus australiensis (MS)	female	adult	1	CNCI	Insects	[AUSTRALIA Qld. Brisbane Forest Park 27°25'04''S 152°49'48''E 23-30.xii.1997 N.Power malaise trap]	Brisbane Forest Park, 27°25'04"S 152°49'48"E, QLD, Australia	-27.4178	152.83	label	Australia	Queensland				23 December 1997 - 30 December 1997	Power, N.	malaise trap		Valerio, A. A. (Alejandro A.)	2009	Paratype			http://hol.osu.edu/spmInfo.html?id=OSUC%20239140
urn:lsid:biosci.ohio-state.edu:osuc_occurrences:OSUC__239133	en	PreservedSpecimen	OSUC 239133	urn:lsid:biosci.ohio-state.edu:osuc_names:254263	Odontacolus australiensis (MS)	female	adult	1	CNCI	Insects	[AUSTRALIA NSW Barrinton tops SF 1000m feb.1984 L.Masner, s.s.]	Barrington Tops State Forest, 1000m, NSW, Australia	-32.0233	151.4833	AGPN-Aust.	Australia	New South Wales				Feb-1984	Masner, L. (Lubomír)	screen sweeping		Valerio, A. A. (Alejandro A.)	2009	Paratype			http://hol.osu.edu/spmInfo.html?id=OSUC%20239133
urn:lsid:biosci.ohio-state.edu:osuc_occurrences:OSUC__239141	en	PreservedSpecimen	OSUC 239141	urn:lsid:biosci.ohio-state.edu:osuc_names:254263	Odontacolus australiensis (MS)	female	adult	1	CNCI	Insects	[AUSTRALIA Qld. Brisbane Forest Park 27°25'04''S 152°49'48''E 23-30.xii.1997 N.Power malaise trap]	Brisbane Forest Park, 27°25'04"S 152°49'48"E, QLD, Australia	-27.4178	152.83	label	Australia	Queensland				23 December 1997 - 30 December 1997	Power, N.	malaise trap		Valerio, A. A. (Alejandro A.)	2009	Paratype			http://hol.osu.edu/spmInfo.html?id=OSUC%20239141
urn:lsid:biosci.ohio-state.edu:osuc_occurrences:OSUC__239134	en	PreservedSpecimen	OSUC 239134	urn:lsid:biosci.ohio-state.edu:osuc_names:254263	Odontacolus australiensis (MS)	female	adult	1	CNCI	Insects	[AUSTRALIA Qld. Mt. Glorious NP ii.1989 H.Howder]	Miala National Park, Mt. Glorious, QLD, Australia	-27.3333	152.7667	AGPN-Aust.	Australia	Queensland			Mount Glorious is within Miala N.P.	Feb-1989	Howden, H. (Henry)	none specified		Valerio, A. A. (Alejandro A.)	2009	Paratype			http://hol.osu.edu/spmInfo.html?id=OSUC%20239134
urn:lsid:biosci.ohio-state.edu:osuc_occurrences:OSUC__238509	en	PreservedSpecimen	OSUC 238509	urn:lsid:biosci.ohio-state.edu:osuc_names:254262	Odontacolus berryae (MS)	female	adult	1	NZAC	Insects	[New Zealand AK Birkenhead Dec 1981] [J.F. Longworth Malaise trap in second grow bush] [N.Z. Arthropode Collection, NZAC Entomology Div., DSIR, Auckland New Zealand]	Birkenhead, second growth bush, Auckland City, Auckland Reg. Council, New Zealand	-36.81	174.72	NZGPD	New Zealand	Auckland	Auckland	Birkenhead		Dec-1981	Longworth, J. F.	malaise trap		Valerio, A. A. (Alejandro A.)	2009	Paratype	second growth bush		http://hol.osu.edu/spmInfo.html?id=OSUC%20238509
urn:lsid:biosci.ohio-state.edu:osuc_occurrences:OSUC__238515	en	PreservedSpecimen	OSUC 238515	urn:lsid:biosci.ohio-state.edu:osuc_names:254262	Odontacolus berryae (MS)	female	adult	1	ANIC	Insects	[29.03S 167.55E NORFOLK ISLAND Rocky Point Reserve 14Nov.-2Dec.1984 I.D. Naumann Malaise trap / ethanol]	Rocky Point Reserve, 29°03'S 167°55'E, Norfolk Island	-29.05	167.9167	label	Norfolk Island					14 November 1984 - 2 December 1984	Naumann, I. D. (Ian D.)	malaise trap		Valerio, A. A. (Alejandro A.)	2009	Paratype			http://hol.osu.edu/spmInfo.html?id=OSUC%20238515
urn:lsid:biosci.ohio-state.edu:osuc_occurrences:OSUC__238528	en	PreservedSpecimen	OSUC 238528	urn:lsid:biosci.ohio-state.edu:osuc_names:254262	Odontacolus berryae (MS)	female	adult	1	LUNZ	Insects	[NEW ZEALAND, MC Spenser Park xii.1991 P. Taylor] [reared from egss of trite planiceps emerged 26.xii.1991] [entomology museum Lincoln University Cantarbury New Zealand]	Spencer Park, Canterbury Reg. Council, New Zealand	-43.4303	172.7078	Google Earth	New Zealand	Canterbury			derived from NZGPD & WWW	Dec-1991	Taylor, P. (Paul)	reared from egg		Valerio, A. A. (Alejandro A.)	2009	Paratype		Trite planiceps	http://hol.osu.edu/spmInfo.html?id=OSUC%20238528
urn:lsid:biosci.ohio-state.edu:osuc_occurrences:OSUC__238544	en	PreservedSpecimen	OSUC 238544	urn:lsid:biosci.ohio-state.edu:osuc_names:254262	Odontacolus berryae (MS)	female	adult	1	LUNZ	Insects	[NEW ZEALAND, MC Spenser Park xii.1991 P. Taylor] [reared from egss of trite planiceps emerged 26.xii.1991] [entomology museum Lincoln University Cantarbury New Zealand]	Spencer Park, Canterbury Reg. Council, New Zealand	-43.4303	172.7078	Google Earth	New Zealand	Canterbury			derived from NZGPD & WWW	Dec-1991	Taylor, P. (Paul)	reared from egg		Valerio, A. A. (Alejandro A.)	2009	Paratype		Trite planiceps	http://hol.osu.edu/spmInfo.html?id=OSUC%20238544
urn:lsid:biosci.ohio-state.edu:osuc_occurrences:OSUC__238537	en	PreservedSpecimen	OSUC 238537	urn:lsid:biosci.ohio-state.edu:osuc_names:254262	Odontacolus berryae (MS)	female	adult	1	LUNZ	Insects	[NEW ZEALAND, MC Spenser Park xii.1991 P. Taylor] [reared from egss of trite planiceps emerged 26.xii.1991] [entomology museum Lincoln University Cantarbury New Zealand]	Spencer Park, Canterbury Reg. Council, New Zealand	-43.4303	172.7078	Google Earth	New Zealand	Canterbury			derived from NZGPD & WWW	Dec-1991	Taylor, P. (Paul)	reared from egg		Valerio, A. A. (Alejandro A.)	2009	Paratype		Trite planiceps	http://hol.osu.edu/spmInfo.html?id=OSUC%20238537
urn:lsid:biosci.ohio-state.edu:osuc_occurrences:OSUC__238549	en	PreservedSpecimen	OSUC 238549	urn:lsid:biosci.ohio-state.edu:osuc_names:254262	Odontacolus berryae (MS)	female	adult	1	NZAC	Insects	[NEW ZEALAND GB Manutuke 25Jan.1990 J.G. Charles grape vines ] [on corrugated card board ?assoc with spider eggs sacs] [N.Z. Arthropode Collection, NZAC Entomology Div., DSIR, Auckland New Zealand]	Manutuke, grape vines / corrugated cardboard, Gisborne Dist., Gisborne Unit. Auth., New Zealand	-38.68	177.91	NZGPD	New Zealand	Gisborne	Gisborne			25 January 1990	Charles, J. G.	none specified		Valerio, A. A. (Alejandro A.)	2009	Paratype	grape vines; corrugated cardboard		http://hol.osu.edu/spmInfo.html?id=OSUC%20238549
urn:lsid:biosci.ohio-state.edu:osuc_occurrences:OSUC__238775	en	PreservedSpecimen	OSUC 238775	urn:lsid:biosci.ohio-state.edu:osuc_names:254277	Odontacolus bosei (MS)	female	adult	1	CNCI	Insects	[INDIA Kamataka Bangalore ICAR 20-25.viii.2004 J. Poorani MT]	Bangalore, Indian Council of Agricultural Research (ICAR), Karnataka St., India	12.9833	77.5833	GEOnet	India	Karnataka		Bangalore		20 August 2004 - 25 August 2004	Poorani, J.	malaise trap		Valerio, A. A. (Alejandro A.)	2011	Paratype			http://hol.osu.edu/spmInfo.html?id=OSUC%20238775
urn:lsid:biosci.ohio-state.edu:osuc_occurrences:OSUC__238783	en	PreservedSpecimen	OSUC 238783	urn:lsid:biosci.ohio-state.edu:osuc_names:254277	Odontacolus bosei (MS)	female	adult	1	OSUC	Insects	[INDIA Kamataka Bangalore ICAR 15-31.vii.2004 J. Poorani MT]	Bangalore, Indian Council of Agricultural Research (ICAR), Karnataka St., India	12.9833	77.5833	GEOnet	India	Karnataka		Bangalore		15 July 2004 - 31 July 2004	Poorani, J.	malaise trap		Valerio, A. A. (Alejandro A.)	2011	Paratype			http://hol.osu.edu/spmInfo.html?id=OSUC%20238783
urn:lsid:biosci.ohio-state.edu:osuc_occurrences:OSUC__238790	en	PreservedSpecimen	OSUC 238790	urn:lsid:biosci.ohio-state.edu:osuc_names:254277	Odontacolus bosei (MS)	female	adult	1	CNCI	Insects	[INDIA Kamataka Bangalore ICAR 11-15.IX.2004 J. Poorani MT]	Bangalore, Indian Council of Agricultural Research (ICAR), Karnataka St., India	12.9833	77.5833	GEOnet	India	Karnataka		Bangalore		11 September 2004 - 15 September 2004	Poorani, J.	malaise trap		Valerio, A. A. (Alejandro A.)	2011	Paratype			http://hol.osu.edu/spmInfo.html?id=OSUC%20238790
urn:lsid:biosci.ohio-state.edu:osuc_occurrences:OSUC__238798	en	PreservedSpecimen	OSUC 238798	urn:lsid:biosci.ohio-state.edu:osuc_names:254277	Odontacolus bosei (MS)	female	adult	1	CNCI	Insects	[INDIA Kamataka Bangalore ICAR 11-15.IX.2004 J. Poorani MT]	Bangalore, Indian Council of Agricultural Research (ICAR), Karnataka St., India	12.9833	77.5833	GEOnet	India	Karnataka		Bangalore		11 September 2004 - 15 September 2004	Poorani, J.	malaise trap		Valerio, A. A. (Alejandro A.)	2011	Paratype			http://hol.osu.edu/spmInfo.html?id=OSUC%20238798
urn:lsid:biosci.ohio-state.edu:osuc_occurrences:OSUC__261831	en	PreservedSpecimen	OSUC 261831	urn:lsid:biosci.ohio-state.edu:osuc_names:302868	Odontacolus markadicus	female	adult	1	OSUC	Insects	[15°37.321'N 105°36.982'E THAILAND Ubon Ratchathani pha Taem NP, Irrigation area west of Huay Pok forest unit 419m MT 13-20.x.2006, T723]	Pha Tam National Park, 15°37.321'N 105°36.982'E, 419m, T723, irrigation area, W of Huay Pok Forest Unit, Ubon Ratchathani Prov., Thailand	15.622	105.6163	label	Thailand	Ubon Ratchathani			Pha Taem is an alternate spelling for Pha Tam N.P.	13 October 2006 - 20 October 2006		malaise trap	T723	Valerio, A. A. (Alejandro A.)	2012		irrigation area		http://hol.osu.edu/spmInfo.html?id=OSUC%20261831
urn:lsid:biosci.ohio-state.edu:osuc_occurrences:OSUC__238563	en	PreservedSpecimen	OSUC 238563	urn:lsid:biosci.ohio-state.edu:osuc_names:254262	Odontacolus berryae (MS)	female	adult	1	NZAC	Insects	[NEW ZEALAND GB Manutuke 25Jan.1990 J.G. Charles grape vines ] [on corrugated card board ?assoc with spider eggs sacs] [N.Z. Arthropode Collection, NZAC Entomology Div., DSIR, Auckland New Zealand]	Manutuke, grape vines / corrugated cardboard, Gisborne Dist., Gisborne Unit. Auth., New Zealand	-38.68	177.91	NZGPD	New Zealand	Gisborne	Gisborne			25 January 1990	Charles, J. G.	none specified		Valerio, A. A. (Alejandro A.)	2009	Holotype	grape vines; corrugated cardboard		http://hol.osu.edu/spmInfo.html?id=OSUC%20238563
urn:lsid:biosci.ohio-state.edu:osuc_occurrences:FBA074688	en	PreservedSpecimen	FBA074688	urn:lsid:biosci.ohio-state.edu:osuc_names:254275	Odontacolus irwini (MS)	female	adult	1	OSUC	Insects	[FIJI Vanua Levu Island Bua Prov. 6km NW Kilaka. 15.vi.24.vi.04 Batigere Range, Malaise, 98m Schlinger, Tokoa'a FJVN58b_M05_07_16.8067, 178.9914 FBA074688.]	Batigere Range, 16.8067°S 178.9914°E, 98m, FJVN58b_M05_07, 6km NW Kilaka Village, Vanua Levu Isl., Bua Prov., Northern Div., Fiji	-16.81	178.99	label	Fiji	Northern	Bua			15 June 2004 - 24 June 2004	Schlinger & Tokota'a	malaise trap		Valerio, A. A. (Alejandro A.)	2009	Paratype			http://hol.osu.edu/spmInfo.html?id=FBA074688
urn:lsid:biosci.ohio-state.edu:osuc_occurrences:OSUC__237922	en	PreservedSpecimen	OSUC 237922	urn:lsid:biosci.ohio-state.edu:osuc_names:254264	Odontacolus harveyi (MS)	female	adult	1	WAMP	Insects	[WA Perth airport site MC 2 wet pitfalls 31°57'39''S 115°45'56''E 24.June-1Sept.1994 JM Waldock, AF Longbottom]	Perth, 31°57'39"S 115°45'56"E, MC 2, airport site, WA, Australia	-31.9608	115.7656	label	Australia	Western Australia		Perth		24 June 1994 - 1 September 1994	Waldock, J. M. & Longbottom, A. F.	pitfall trap		Valerio, A. A. (Alejandro A.)	2009	Paratype			http://hol.osu.edu/spmInfo.html?id=OSUC%20237922
urn:lsid:biosci.ohio-state.edu:osuc_occurrences:OSUC__237940	en	PreservedSpecimen	OSUC 237940	urn:lsid:biosci.ohio-state.edu:osuc_names:254266	Odontacolus zborowskii (MS)	female	adult	1	ANIC	Insects	[AUSTRALIA Qld. 11.45S 142.35E Heathlands 25Jul.-18.Aug.1992 malaise trap P.Zborowski & J. Cardale]	Heathlands, 11°45'S 142°35'E, QLD, Australia	-11.75	142.5833	label	Australia	Queensland				25 July 1992 - 18 August 1992	Zborowski, P. & Cardale, J.	malaise trap		Valerio, A. A. (Alejandro A.)	2009	Paratype			http://hol.osu.edu/spmInfo.html?id=OSUC%20237940
urn:lsid:biosci.ohio-state.edu:osuc_occurrences:OSUC__237957	en	PreservedSpecimen	OSUC 237957	urn:lsid:biosci.ohio-state.edu:osuc_names:254266	Odontacolus zborowskii (MS)	female	adult	1	OSUC	Insects	[AUSTRALIA Qld. 12.40S 142.39E 4km NE Batavia Downs 16Sep.-24Oct.1992 P.Zborowski & T. Weir FIT]	3km W Batavia Downs, 12°40'S 142°39'E, QLD, Australia	-12.6667	142.65	label	Australia	Queensland				16 September 1992 - 24 October 1992	Zborowski, P. & Weir, T.	flight intercept trap		Valerio, A. A. (Alejandro A.)	2009	Paratype			http://hol.osu.edu/spmInfo.html?id=OSUC%20237957
urn:lsid:biosci.ohio-state.edu:osuc_occurrences:OSUC__237958	en	PreservedSpecimen	OSUC 237958	urn:lsid:biosci.ohio-state.edu:osuc_names:254266	Odontacolus zborowskii (MS)	female	adult	1	ANIC	Insects	[AUSTRALIA Qld. 12.41S 142.41E 5km S Batavia Downs 23Aug.-16Sep.1992 FIT P. Zorobowski & L.Miller]	5km S Batavia Downs, 12°41'S 142°41'E, QLD, Australia	-12.6833	142.6833	label	Australia	Queensland				23 August 1992 - 16 September 1992	Zborowski, P. & Miller, L.	flight intercept trap		Valerio, A. A. (Alejandro A.)	2009	Paratype			http://hol.osu.edu/spmInfo.html?id=OSUC%20237958
urn:lsid:biosci.ohio-state.edu:osuc_occurrences:OSUC__237966	en	PreservedSpecimen	OSUC 237966	urn:lsid:biosci.ohio-state.edu:osuc_names:254266	Odontacolus zborowskii (MS)	female	adult	1	ANIC	Insects	[AUSTRALIA Qld. 12.43S 142.42E 7km S of Batavia Downs 22Jun.-23Aug.1992 FIT P. Zborowski & J. Cardale]	7km S Batavia Downs, 12°43'S 142°42'E, QLD, Australia	-12.7167	142.7	label	Australia	Queensland				22 July 1992 - 23 August 1992	Zborowski, P. & Cardale, J.	flight intercept trap		Valerio, A. A. (Alejandro A.)	2009	Paratype			http://hol.osu.edu/spmInfo.html?id=OSUC%20237966
urn:lsid:biosci.ohio-state.edu:osuc_occurrences:OSUC__237971	en	PreservedSpecimen	OSUC 237971	urn:lsid:biosci.ohio-state.edu:osuc_names:254266	Odontacolus zborowskii (MS)	female	adult	1	ANIC	Insects	[AUSTRALIA QLd. 13.39S 142.40E 2km N Rokeby 13Sep.-28.Oct.1993 FIT P. Zborowski & D. Rentz]	2km N Rokeby, 13°39'S 142°40'E, QLD, Australia	-13.8167	142.6667	label	Australia	Queensland				13 September 1993 - 28 October 1993	Zborowski, P. & Rentz, D.	flight intercept trap		Valerio, A. A. (Alejandro A.)	2009	Paratype			http://hol.osu.edu/spmInfo.html?id=OSUC%20237971
urn:lsid:biosci.ohio-state.edu:osuc_occurrences:OSUC__237932	en	PreservedSpecimen	OSUC 237932	urn:lsid:biosci.ohio-state.edu:osuc_names:254258	Odontacolus noyesi (MS)	female	adult	1	BMNH	Insects	[INDIA Karnat. Bannergatta NP 5.xi.1979 Boucek, Noyes]	Bannerghatta National Park, Karnataka St., India	12.72	77.5875	WDPA-UN	India	Karnataka				5 November 1979	Boucek & Noyes	none specified		Valerio, A. A. (Alejandro A.)	2009	Holotype			http://hol.osu.edu/spmInfo.html?id=OSUC%20237932
urn:lsid:biosci.ohio-state.edu:osuc_occurrences:OSUC__238000	en	PreservedSpecimen	OSUC 238000	urn:lsid:biosci.ohio-state.edu:osuc_names:254260	Odontacolus gallowayi (MS)	female	adult	1	QDPC	Insects	[AUSTRALIA N Qld. Mt. Lewis via Julatten 28.iii.1976 I.D. Galloway]	Mount Lewis, via Julatten, QLD, Australia	-16.5833	145.2833	AGPN-Aust.	Australia	Queensland				28 March 1976	Galloway, I. D. (Ian D.)	none specified		Valerio, A. A. (Alejandro A.)	2009	Holotype			http://hol.osu.edu/spmInfo.html?id=OSUC%20238000
urn:lsid:biosci.ohio-state.edu:osuc_occurrences:OSUC__239116	en	PreservedSpecimen	OSUC 239116	urn:lsid:biosci.ohio-state.edu:osuc_names:254263	Odontacolus australiensis (MS)	female	adult	1	ANIC	Insects	[AUSTRALIA CT Camberra 8Jul.1966 A.Wilson ] [ex codling moth band traps]	Canberra, ACT, Australia	-35.3	149.1333	AGPN-Aust.	Australia	Australian Capital Territory		Canberra		8 July 1966	Wilson, A.	band trap		Valerio, A. A. (Alejandro A.)	2009	Holotype			http://hol.osu.edu/spmInfo.html?id=OSUC%20239116
urn:lsid:biosci.ohio-state.edu:osuc_occurrences:OSUC__237921	en	PreservedSpecimen	OSUC 237921	urn:lsid:biosci.ohio-state.edu:osuc_names:254264	Odontacolus harveyi (MS)	female	adult	1	WAMP	Insects	[WA Perth airport site PA 5 wet pitfalls 31°58'03''S 115°58'11''E 11Nov.1993-6Jan.1994 JM Waldock, K.Goodsell, J.Webb]	Perth, 31°58'03"S 115°58'11"E, PA 5, airport site, WA, Australia	-31.9608	115.7656	label	Australia	Western Australia		Perth		11 November 1993 - 6 January 1994	Waldock, J. M., Goodsell, K. & Webb, J.	pitfall trap		Valerio, A. A. (Alejandro A.)	2009	Holotype			http://hol.osu.edu/spmInfo.html?id=OSUC%20237921
urn:lsid:biosci.ohio-state.edu:osuc_occurrences:OSUC__237939	en	PreservedSpecimen	OSUC 237939	urn:lsid:biosci.ohio-state.edu:osuc_names:254266	Odontacolus zborowskii (MS)	female	adult	1	ANIC	Insects	[AUSTRALIA Qld. 11.45S 142.35E Heathlands 25Jul.-18.Aug.1992 malaise trap P.Zborowski & J. Cardale]	Heathlands, 11°45'S 142°35'E, QLD, Australia	-11.75	142.5833	label	Australia	Queensland				25 July 1992 - 18 August 1992	Zborowski, P. & Cardale, J.	malaise trap		Valerio, A. A. (Alejandro A.)	2009	Holotype			http://hol.osu.edu/spmInfo.html?id=OSUC%20237939
urn:lsid:biosci.ohio-state.edu:osuc_occurrences:OSUC__239098	en	PreservedSpecimen	OSUC 239098	urn:lsid:biosci.ohio-state.edu:osuc_names:254267	Odontacolus pintoi (MS)	female	adult	1	WAMP	Insects	[AUSTRALIA WA Fitzgerald River NP 33°41.6'S 119°42.9'E 17.x.2002 J.Pinto YPT]	Fitzgerald River National Park, 33°41.6'S 119°42.9'E, WA, Australia	-33.6933	119.715	label	Australia	Western Australia				17 October 2002	Pinto, J.	yellow pan trap		Valerio, A. A. (Alejandro A.)	2009	Holotype			http://hol.osu.edu/spmInfo.html?id=OSUC%20239098
urn:lsid:biosci.ohio-state.edu:osuc_occurrences:OSUC__238726	en	PreservedSpecimen	OSUC 238726	urn:lsid:biosci.ohio-state.edu:osuc_names:254265	Odontacolus africanus (MS)	female	adult	1	NMKE	Insects	[KENYA Nyanza Ungoye/ICIPE 1147m 12-16.ii.2005 0°36.91'S 34°05.52'E seasonally swampy woodland next to grassland]	Ungoye (ICIPE) Field Site, 00°36.91'S 34°05.52'E, 1147m, seasonally swampy woodland next to grassland, Nyanza Prov., Kenya	-.6152	34.092	label	Kenya	Nyanza				12 February 2005 - 16 February 2005		none specified		Valerio, A. A. (Alejandro A.)	2011	Paratype	seasonally swampy woodland next to grassland		http://hol.osu.edu/spmInfo.html?id=OSUC%20238726
urn:lsid:biosci.ohio-state.edu:osuc_occurrences:UCRC__ENT__135138	en	PreservedSpecimen	UCRC ENT 135138	urn:lsid:biosci.ohio-state.edu:osuc_names:254272	Odontacolus darwini (MS)	female	adult	1	UCRC	Insects	[THAILAND: Trang Pr., Forest Research Station, Khao Chong, trail, 75m, 7°33'0"N 99°47'25"E, 8.ii.2005 D. Yanega] [Univ. Calif. Riverside Ent. Res. Museum, UCRC ENT 135138] [Odontacolus Det.L.Masner,2006]	Khao Chong Mountain, 07°33'00"N 99°47'25"E, 75m, trail, forest research center, Trang Prov., Thailand	7.55	99.7903	label	Thailand	Trang				8 February 2005	Yanega, D. (Douglas)	none specified		Valerio, A. A. (Alejandro A.)	2009	Paratype	trail		http://hol.osu.edu/spmInfo.html?id=UCRC%20ENT%20135138
urn:lsid:biosci.ohio-state.edu:osuc_occurrences:OSUC__237936	en	PreservedSpecimen	OSUC 237936	urn:lsid:biosci.ohio-state.edu:osuc_names:254270	Odontacolus cardaleae (MS)	female	adult	1	ANIC	Insects	[AUSTRALIA 15.47S 145.14E Shiptons Flat 17-19Oct.1980 Q JC Cardale ex ethanol] [cought in malaise trap]	Shiptons Flat, 15°47'S 145°14'E, QLD, Australia	-15.7833	145.2333	label	Australia	Queensland				17 October 1980 - 19 October 1980	Cardale, J. C. (Josephine C.)	malaise trap		Valerio, A. A. (Alejandro A.)	2009	Holotype			http://hol.osu.edu/spmInfo.html?id=OSUC%20237936
urn:lsid:biosci.ohio-state.edu:osuc_occurrences:OSUC__239203	en	PreservedSpecimen	OSUC 239203	urn:lsid:biosci.ohio-state.edu:osuc_names:254271	Odontacolus heydoni (MS)	female	adult	1	CNCI	Insects	[BORENO Sarawak SW Gunung Buda 4°13'N 114°56'E 22-28.xi.1996 S.Heydon MT]	SW of Mount Buda, 04°13'N 114°56'E, Borneo Isl., Sarawak St., Malaysia	4.2167	114.9333	label	Malaysia	Sarawak				22 November 1996 - 28 November 1996	Heydon, S. (Steve)	malaise trap		Valerio, A. A. (Alejandro A.)	2009	Holotype			http://hol.osu.edu/spmInfo.html?id=OSUC%20239203
urn:lsid:biosci.ohio-state.edu:osuc_occurrences:UCRC__ENT__135102	en	PreservedSpecimen	UCRC ENT 135102	urn:lsid:biosci.ohio-state.edu:osuc_names:254272	Odontacolus darwini (MS)	female	adult	1	UCRC	Insects	[THAILAND: Trang Pr., Forest Research Station, Khao Chong, trail, 75m, 7°33'0"N 99°47'25"E, 8.ii.2005 D. Yanega] [Univ. Calif. Riverside Ent. Res. Museum, UCRC ENT 135102]	Khao Chong Mountain, 07°33'00"N 99°47'25"E, 75m, trail, forest research center, Trang Prov., Thailand	7.55	99.7903	label	Thailand	Trang				8 February 2005	Yanega, D. (Douglas)	none specified		Valerio, A. A. (Alejandro A.)	2009	Paratype	trail		http://hol.osu.edu/spmInfo.html?id=UCRC%20ENT%20135102
urn:lsid:biosci.ohio-state.edu:osuc_occurrences:OSUC__238013	en	PreservedSpecimen	OSUC 238013	urn:lsid:biosci.ohio-state.edu:osuc_names:254261	Odontacolus wallacei (MS)	male	adult	1	BMNH	Insects	[MALAWI Muianje 13.iii.1980 800m D.Levin]	Mulanje, Mulanje Dist., Malawi	-16.0256	35.5039	GEOnet	Malawi	Mulanje		Mulanje		13 March 1980	Levin, D.	none specified		Valerio, A. A. (Alejandro A.)	2009	Paratype			http://hol.osu.edu/spmInfo.html?id=OSUC%20238013
urn:lsid:biosci.ohio-state.edu:osuc_occurrences:OSUC__238767	en	PreservedSpecimen	OSUC 238767	urn:lsid:biosci.ohio-state.edu:osuc_names:302868	Odontacolus markadicus	female	adult	1	CNCI	Insects	[MALASYA Saban Danum valley 18.xii.86-18.i.1987 M. Still MT]	Danum Valley Protection Forest Reserve, Sabah St., Malaysia	4.9381	117.6939	WDPA-UN	Malaysia	Sabah			Danum Valley Cons. Area is offically called Danum Valley Protection Forest Reserve	18 December 1986 - 18 January 1987	Still, M.	malaise trap		Valerio, A. A. (Alejandro A.)	2012				http://hol.osu.edu/spmInfo.html?id=OSUC%20238767
urn:lsid:biosci.ohio-state.edu:osuc_occurrences:OSUC__237917	en	PreservedSpecimen	OSUC 237917	urn:lsid:biosci.ohio-state.edu:osuc_names:254264	Odontacolus harveyi (MS)	female	adult	1	WAMP	Insects	[WA Perth airport site PA 5 wet pitfalls 31°58'03''S 115°58'11''E 6Jan.-18.Mar.1994 MS Harvey, JM Waldock]	Perth, 31°58'03"S 115°58'11"E, PA 5, airport site, WA, Australia	-31.9608	115.7656	label	Australia	Western Australia		Perth		6 January 1994 - 18 March 1994	Harvey, M. S. & Waldock, J. M.	pitfall trap		Valerio, A. A. (Alejandro A.)	2009	Paratype			http://hol.osu.edu/spmInfo.html?id=OSUC%20237917
urn:lsid:biosci.ohio-state.edu:osuc_occurrences:OSUC__237918	en	PreservedSpecimen	OSUC 237918	urn:lsid:biosci.ohio-state.edu:osuc_names:254264	Odontacolus harveyi (MS)	female	adult	1	WAMP	Insects	[WA Perth airport site PA 5 wet pitfalls 31°58'03''S 115°58'11''E 6Jan.-18.Mar.1994 MS Harvey, JM Waldock]	Perth, 31°58'03"S 115°58'11"E, PA 5, airport site, WA, Australia	-31.9608	115.7656	label	Australia	Western Australia		Perth		6 January 1994 - 18 March 1994	Harvey, M. S. & Waldock, J. M.	pitfall trap		Valerio, A. A. (Alejandro A.)	2009	Paratype			http://hol.osu.edu/spmInfo.html?id=OSUC%20237918
urn:lsid:biosci.ohio-state.edu:osuc_occurrences:OSUC__237923	en	PreservedSpecimen	OSUC 237923	urn:lsid:biosci.ohio-state.edu:osuc_names:254264	Odontacolus harveyi (MS)	female	adult	1	WAMP	Insects	[WA Perth airport site MC 2 wet pitfalls 31°57'39''S 115°45'56''E 24.June-1Sept.1994 JM Waldock, AF Longbottom]	Perth, 31°57'39"S 115°45'56"E, MC 2, airport site, WA, Australia	-31.9608	115.7656	label	Australia	Western Australia		Perth		24 June 1994 - 1 September 1994	Waldock, J. M. & Longbottom, A. F.	pitfall trap		Valerio, A. A. (Alejandro A.)	2009	Paratype			http://hol.osu.edu/spmInfo.html?id=OSUC%20237923
urn:lsid:biosci.ohio-state.edu:osuc_occurrences:OSUC__237919	en	PreservedSpecimen	OSUC 237919	urn:lsid:biosci.ohio-state.edu:osuc_names:254264	Odontacolus harveyi (MS)	female	adult	1	WAMP	Insects	[WA Perth airport site PA 5 wet pitfalls 31°58'03''S 115°58'11''E 11Nov.1993-6Jan.1994 JM Waldock, K.Goodsell, J.Webb]	Perth, 31°58'03"S 115°58'11"E, PA 5, airport site, WA, Australia	-31.9608	115.7656	label	Australia	Western Australia		Perth		11 November 1993 - 6 January 1994	Waldock, J. M., Goodsell, K. & Webb, J.	pitfall trap		Valerio, A. A. (Alejandro A.)	2009	Paratype			http://hol.osu.edu/spmInfo.html?id=OSUC%20237919
urn:lsid:biosci.ohio-state.edu:osuc_occurrences:OSUC__237926	en	PreservedSpecimen	OSUC 237926	urn:lsid:biosci.ohio-state.edu:osuc_names:254264	Odontacolus harveyi (MS)	female	adult	1	WAMP	Insects	[WA Perth airport site WO 4 wet pitfalls 32°07'58''S 115°45'29''E 4May-6July1995 JM Waldock, MS Harvey]	Perth, 32°07'58"S 115°45'29"E, WO 4, airport site, WA, Australia	-32.1328	115.7581	label	Australia	Western Australia		Perth		4 May 1995 - 6 July 1995	Waldock, J. M. & Harvey, M. S.	pitfall trap		Valerio, A. A. (Alejandro A.)	2009	Paratype			http://hol.osu.edu/spmInfo.html?id=OSUC%20237926
urn:lsid:biosci.ohio-state.edu:osuc_occurrences:OSUC__237925	en	PreservedSpecimen	OSUC 237925	urn:lsid:biosci.ohio-state.edu:osuc_names:254264	Odontacolus harveyi (MS)	female	adult	1	WAMP	Insects	[WA Perth airport site WO 4 wet pitfalls 32°07'58''S 115°45'29''E 4May-6July1995 JM Waldock, MS Harvey]	Perth, 32°07'58"S 115°45'29"E, WO 4, airport site, WA, Australia	-32.1328	115.7581	label	Australia	Western Australia		Perth		4 May 1995 - 6 July 1995	Waldock, J. M. & Harvey, M. S.	pitfall trap		Valerio, A. A. (Alejandro A.)	2009	Paratype			http://hol.osu.edu/spmInfo.html?id=OSUC%20237925
urn:lsid:biosci.ohio-state.edu:osuc_occurrences:OSUC__237928	en	PreservedSpecimen	OSUC 237928	urn:lsid:biosci.ohio-state.edu:osuc_names:254264	Odontacolus harveyi (MS)	female	adult	1	WAMP	Insects	[WA Trigg Dune Bush site TD 2 (dune site) wet pitfalls 31°52'45''S 115°45'17''E 25Sep.-28Nov1995 MS Harvey, JW Waldock]	Trigg, 31°52'45"S 115°45'17"E, TD 2, dune bush site, WA, Australia	-31.8792	115.7547	label	Australia	Western Australia		Trigg		25 September 1995 - 28 November 1995	Harvey, M. S. & Waldock, J. M.	pitfall trap		Valerio, A. A. (Alejandro A.)	2009	Paratype			http://hol.osu.edu/spmInfo.html?id=OSUC%20237928
urn:lsid:biosci.ohio-state.edu:osuc_occurrences:OSUC__237938	en	PreservedSpecimen	OSUC 237938	urn:lsid:biosci.ohio-state.edu:osuc_names:254266	Odontacolus zborowskii (MS)	female	adult	1	ANIC	Insects	[AUSTRALIA Qld. 11.45S 142.35E Heahtlands 25Jul.-18.Aug.1992 malaise trap P.Zborowski & J. Cardale]	Heathlands, 11°45'S 142°35'E, QLD, Australia	-11.75	142.5833	label	Australia	Queensland				25 July 1992 - 18 August 1992	Zborowski, P. & Cardale, J.	malaise trap		Valerio, A. A. (Alejandro A.)	2009	Paratype			http://hol.osu.edu/spmInfo.html?id=OSUC%20237938
urn:lsid:biosci.ohio-state.edu:osuc_occurrences:OSUC__237942	en	PreservedSpecimen	OSUC 237942	urn:lsid:biosci.ohio-state.edu:osuc_names:254266	Odontacolus zborowskii (MS)	female	adult	1	ANIC	Insects	[AUSTRALIA Qld. 11.45S 142.35E Heathlands 25Jul.-18.Aug.1992 malaise trap P.Zborowski & J. Cardale]	Heathlands, 11°45'S 142°35'E, QLD, Australia	-11.75	142.5833	label	Australia	Queensland				25 July 1992 - 18 August 1992	Zborowski, P. & Cardale, J.	malaise trap		Valerio, A. A. (Alejandro A.)	2009	Paratype			http://hol.osu.edu/spmInfo.html?id=OSUC%20237942
urn:lsid:biosci.ohio-state.edu:osuc_occurrences:OSUC__237941	en	PreservedSpecimen	OSUC 237941	urn:lsid:biosci.ohio-state.edu:osuc_names:254266	Odontacolus zborowskii (MS)	female	adult	1	ANIC	Insects	[AUSTRALIA Qld. 11.45S 142.35E Heathlands 25Jul.-18.Aug.1992 malaise trap P.Zborowski & J. Cardale]	Heathlands, 11°45'S 142°35'E, QLD, Australia	-11.75	142.5833	label	Australia	Queensland				25 July 1992 - 18 August 1992	Zborowski, P. & Cardale, J.	malaise trap		Valerio, A. A. (Alejandro A.)	2009	Paratype			http://hol.osu.edu/spmInfo.html?id=OSUC%20237941
urn:lsid:biosci.ohio-state.edu:osuc_occurrences:OSUC__237948	en	PreservedSpecimen	OSUC 237948	urn:lsid:biosci.ohio-state.edu:osuc_names:254266	Odontacolus zborowskii (MS)	female	adult	1	ANIC	Insects	[AUSTRALIA Qld. 12.39S 142.42E 4km NE Batavia Downs 22Aug.-16Sep.1992 FIT P.Zoborowski & L. Miller]	4km NE Batavia Downs, 12°39'S 142°42'E, QLD, Australia	-12.65	142.7	label	Australia	Queensland				22 August 1992 - 16 September 1992	Zborowski, P. & Miller, L.	flight intercept trap		Valerio, A. A. (Alejandro A.)	2009	Paratype			http://hol.osu.edu/spmInfo.html?id=OSUC%20237948
urn:lsid:biosci.ohio-state.edu:osuc_occurrences:OSUC__237965	en	PreservedSpecimen	OSUC 237965	urn:lsid:biosci.ohio-state.edu:osuc_names:254266	Odontacolus zborowskii (MS)	female	adult	1	ANIC	Insects	[AUSTRALIA Qld. 12.43S 142.42E 7km S of Batavia Downs 22Jun.-23Aug.1992 FIT P. Zborowski & J. Cardale]	7km S Batavia Downs, 12°43'S 142°42'E, QLD, Australia	-12.7167	142.7	label	Australia	Queensland				22 July 1992 - 23 August 1992	Zborowski, P. & Cardale, J.	flight intercept trap		Valerio, A. A. (Alejandro A.)	2009	Paratype			http://hol.osu.edu/spmInfo.html?id=OSUC%20237965
urn:lsid:biosci.ohio-state.edu:osuc_occurrences:OSUC__237969	en	PreservedSpecimen	OSUC 237969	urn:lsid:biosci.ohio-state.edu:osuc_names:254266	Odontacolus zborowskii (MS)	female	adult	1	ANIC	Insects	[AUSTRALIA Qld. 15.39S 144.31E Split rock 24Aug.-21Sep.1992 FIT P.Zboroski & L. Miller]	Split Rock, 15°39'S 144°31'E, QLD, Australia	-15.65	144.5167	label	Australia	Queensland				24 August 1992 - 21 September 1992	Zborowski, P. & Miller, L.	flight intercept trap		Valerio, A. A. (Alejandro A.)	2009	Paratype			http://hol.osu.edu/spmInfo.html?id=OSUC%20237969
urn:lsid:biosci.ohio-state.edu:osuc_occurrences:OSUC__237949	en	PreservedSpecimen	OSUC 237949	urn:lsid:biosci.ohio-state.edu:osuc_names:254266	Odontacolus zborowskii (MS)	female	adult	1	OSUC	Insects	[AUSTRALIA Qld. 12.40S 142.39E 4km NE Batavia Downs 16Sep.-24Oct.1992 P.Zborowski & T. Weir FIT]	3km W Batavia Downs, 12°40'S 142°39'E, QLD, Australia	-12.6667	142.65	label	Australia	Queensland				16 September 1992 - 24 October 1992	Zborowski, P. & Weir, T.	flight intercept trap		Valerio, A. A. (Alejandro A.)	2009	Paratype			http://hol.osu.edu/spmInfo.html?id=OSUC%20237949
urn:lsid:biosci.ohio-state.edu:osuc_occurrences:OSUC__237933	en	PreservedSpecimen	OSUC 237933	urn:lsid:biosci.ohio-state.edu:osuc_names:254257	Odontacolus guineensis (MS)	female	adult	1	CNCI	Insects	[GUINEA Mt Nimba 514-740m 7°41' to 7°42'N 8°23'W xii.90-iii.91 L.Leblanc, FIT rainfor.]	Mount Nimba, 07°41-42'N 08°23'W, 514-740m, rainforest, Lola Pref., Guinea	7.6917	-8.3833	label	Guinea	Lola				Dec-1990 - Mar-1991	Leblanc, L. (Luc)	flight intercept trap		Valerio, A. A. (Alejandro A.)	2009	Holotype	rainforest		http://hol.osu.edu/spmInfo.html?id=OSUC%20237933
urn:lsid:biosci.ohio-state.edu:osuc_occurrences:OSUC__237935	en	PreservedSpecimen	OSUC 237935	urn:lsid:biosci.ohio-state.edu:osuc_names:254259	Odontacolus gentingensis (MS)	female	adult	1	CNCI	Insects	[MALASYA Malaya 2000' Gentine tea Estate MT vii.viii.1985 W. Budemberg]	Genting Tea Estate, 2000ft, Pahang St., Malaysia	3.3558	101.7853	Google Earth	Malaysia	Pahang			Gentine is a misspelling of Genting	Jul-1985 - Aug-1985	Budenberg, W.	malaise trap		Valerio, A. A. (Alejandro A.)	2009	Holotype			http://hol.osu.edu/spmInfo.html?id=OSUC%20237935
urn:lsid:biosci.ohio-state.edu:osuc_occurrences:OSUC__233092	en	PreservedSpecimen	OSUC 233092	urn:lsid:biosci.ohio-state.edu:osuc_names:254272	Odontacolus darwini (MS)	female	adult	1	QSBG	Insects	[14°24.761'N 101°22.815'E THAILAND: Nakhon Nayok Khao Yai NP, behind vegetable garden Malaise trap 19-26.vii.2006 Pong Sandao leg. T149]	Khao Yai National Park, 14°24.761'N 101°22.815'E, 770m, T149, behind vegetable garden, Nakhon Nayok Prov., Thailand	14.4127	101.3803	label	Thailand	Nakhon Nayok				19 July 2006 - 26 July 2006	Sandao, P. (Pong)	malaise trap		Valerio, A. A. (Alejandro A.)	2009	Holotype	behind vegetable garden		http://hol.osu.edu/spmInfo.html?id=OSUC%20233092
urn:lsid:biosci.ohio-state.edu:osuc_occurrences:OSUC__237946	en	PreservedSpecimen	OSUC 237946	urn:lsid:biosci.ohio-state.edu:osuc_names:254266	Odontacolus zborowskii (MS)	female	adult	1	ANIC	Insects	[AUSTRALIA Qld. 12.39S 142.42E 4km NE Batavia Downs 22Aug.-16Sep.1992 FIT P.Zoborowski & L. Miller]	4km NE Batavia Downs, 12°39'S 142°42'E, QLD, Australia	-12.65	142.7	label	Australia	Queensland				22 August 1992 - 16 September 1992	Zborowski, P. & Miller, L.	flight intercept trap		Valerio, A. A. (Alejandro A.)	2009	Paratype			http://hol.osu.edu/spmInfo.html?id=OSUC%20237946
urn:lsid:biosci.ohio-state.edu:osuc_occurrences:OSUC__238004	en	PreservedSpecimen	OSUC 238004	urn:lsid:biosci.ohio-state.edu:osuc_names:254261	Odontacolus wallacei (MS)	female	adult	1	WINC	Insects	[SULAWESI Utara Dumoga-Bone NP Gunung Mogogonipa 26.iv-22.v.1985 M.T. JS Noyes & JH Martin]	Bogani Nani Wartabone (Dumoga-Bone) National Park, Mt. Mogogonipa, Sulawesi Utara Prov., Indonesia	.45	123.9333	GEOnet	Indonesia	Sulawesi Utara			Dumoga-Bone is a former name of Bogani Nani Wartabone N.P.	26 April 1985 - 22 May 1985	Noyes, J. S. (John S.) & Martin, J. H.	malaise trap		Valerio, A. A. (Alejandro A.)	2009	Paratype			http://hol.osu.edu/spmInfo.html?id=OSUC%20238004
urn:lsid:biosci.ohio-state.edu:osuc_occurrences:OSUC__148684	en	PreservedSpecimen	OSUC 148684	urn:lsid:biosci.ohio-state.edu:osuc_names:254261	Odontacolus wallacei (MS)	female	adult	1	WINC	Insects	[SULAWESI UTARA: Dumoga-Bone N.P., Gunung Mogogonipa, 26.iv-22.v.1985, MT, JS Noyes & JH Martin]	Bogani Nani Wartabone (Dumoga-Bone) National Park, 1000m, Mt. Mogogonipa, Sulawesi Utara Prov., Indonesia	.45	123.9333	GEOnet	Indonesia	Sulawesi Utara			Dumoga Bone is a former name of Bogani Nani Wartabone N.P.	26 April 1985 - 22 May 1985	Noyes, J. S. (John S.) & Martin, J. H.	malaise trap		Valerio, A. A. (Alejandro A.)	2009	Paratype			http://hol.osu.edu/spmInfo.html?id=OSUC%20148684
urn:lsid:biosci.ohio-state.edu:osuc_occurrences:OSUC__237920	en	PreservedSpecimen	OSUC 237920	urn:lsid:biosci.ohio-state.edu:osuc_names:254264	Odontacolus harveyi (MS)	female	adult	1	WAMP	Insects	[WA Perth airport site PA 5 wet pitfalls 31°58'03''S 115°58'11''E 11Nov.1993-6Jan.1994 JM Waldock, K.Goodsell, J.Webb]	Perth, 31°58'03"S 115°58'11"E, PA 5, airport site, WA, Australia	-31.9608	115.7656	label	Australia	Western Australia		Perth		11 November 1993 - 6 January 1994	Waldock, J. M., Goodsell, K. & Webb, J.	pitfall trap		Valerio, A. A. (Alejandro A.)	2009	Paratype			http://hol.osu.edu/spmInfo.html?id=OSUC%20237920
urn:lsid:biosci.ohio-state.edu:osuc_occurrences:OSUC__237924	en	PreservedSpecimen	OSUC 237924	urn:lsid:biosci.ohio-state.edu:osuc_names:254264	Odontacolus harveyi (MS)	female	adult	1	WAMP	Insects	[WA Perth airport site MC 2 wet pitfalls 31°57'39''S 115°45'56''E 24.June-1Sept.1994 JM Waldock, AF Longbottom]	Perth, 31°57'39"S 115°45'56"E, MC 2, airport site, WA, Australia	-31.9608	115.7656	label	Australia	Western Australia		Perth		24 June 1994 - 1 September 1994	Waldock, J. M. & Longbottom, A. F.	pitfall trap		Valerio, A. A. (Alejandro A.)	2009	Paratype			http://hol.osu.edu/spmInfo.html?id=OSUC%20237924
urn:lsid:biosci.ohio-state.edu:osuc_occurrences:OSUC__237930	en	PreservedSpecimen	OSUC 237930	urn:lsid:biosci.ohio-state.edu:osuc_names:254264	Odontacolus harveyi (MS)	female	adult	1	WAMP	Insects	[WA Trigg Dune Bush site TD 2 (dune site) wet pitfalls 31°52'45''S 115°45'17''E 25Sep.-28Nov1995 MS Harvey, JW Waldock]	Trigg, 31°52'45"S 115°45'17"E, TD 2, dune bush site, WA, Australia	-31.8792	115.7547	label	Australia	Western Australia		Trigg		25 September 1995 - 28 November 1995	Harvey, M. S. & Waldock, J. M.	pitfall trap		Valerio, A. A. (Alejandro A.)	2009	Paratype			http://hol.osu.edu/spmInfo.html?id=OSUC%20237930
urn:lsid:biosci.ohio-state.edu:osuc_occurrences:OSUC__237931	en	PreservedSpecimen	OSUC 237931	urn:lsid:biosci.ohio-state.edu:osuc_names:254258	Odontacolus noyesi (MS)	female	adult	1	CNCI	Insects	[SULAWESI Utara Dumoga-bone NP 30.v-6.vi.85 JS Noyes]	Bogani Nani Wartabone (Dumoga-Bone) National Park, Sulawesi Utara Prov., Indonesia	.5167	123.9167	GEOnet	Indonesia	Sulawesi Utara			Dumoga-Bone is a former name of Bogani Nani Wartabone N.P.	30 May 1985 - 6 June 1985	Noyes, J. S. (John S.)	none specified		Valerio, A. A. (Alejandro A.)	2009	Paratype			http://hol.osu.edu/spmInfo.html?id=OSUC%20237931
urn:lsid:biosci.ohio-state.edu:osuc_occurrences:OSUC__237950	en	PreservedSpecimen	OSUC 237950	urn:lsid:biosci.ohio-state.edu:osuc_names:254266	Odontacolus zborowskii (MS)	female	adult	1	ANIC	Insects	[AUSTRALIA Qld. 12.40S 142.39E 4km NE Batavia Downs 16Sep.-24Oct.1992 P.Zborowski & T. Weir FIT]	3km W Batavia Downs, 12°40'S 142°39'E, QLD, Australia	-12.6667	142.65	label	Australia	Queensland				16 September 1992 - 24 October 1992	Zborowski, P. & Weir, T.	flight intercept trap		Valerio, A. A. (Alejandro A.)	2009	Paratype			http://hol.osu.edu/spmInfo.html?id=OSUC%20237950
urn:lsid:biosci.ohio-state.edu:osuc_occurrences:OSUC__237959	en	PreservedSpecimen	OSUC 237959	urn:lsid:biosci.ohio-state.edu:osuc_names:254266	Odontacolus zborowskii (MS)	female	adult	1	ANIC	Insects	[AUSTRALIA Qld. 12.41S 142.41E 5km S Batavia Downs 23Aug.-16Sep.1992 FIT P. Zorobowski & L.Miller]	5km S Batavia Downs, 12°41'S 142°41'E, QLD, Australia	-12.6833	142.6833	label	Australia	Queensland				23 August 1992 - 16 September 1992	Zborowski, P. & Miller, L.	flight intercept trap		Valerio, A. A. (Alejandro A.)	2009	Paratype			http://hol.osu.edu/spmInfo.html?id=OSUC%20237959
urn:lsid:biosci.ohio-state.edu:osuc_occurrences:OSUC__237967	en	PreservedSpecimen	OSUC 237967	urn:lsid:biosci.ohio-state.edu:osuc_names:254266	Odontacolus zborowskii (MS)	female	adult	1	ANIC	Insects	[AUSTRALIA Qld. 15.39S 144.31E Split rock 24Aug.-21Sep.1992 FIT P.Zboroski & L. Miller]	Split Rock, 15°39'S 144°31'E, QLD, Australia	-15.65	144.5167	label	Australia	Queensland				24 August 1992 - 21 September 1992	Zborowski, P. & Miller, L.	flight intercept trap		Valerio, A. A. (Alejandro A.)	2009	Paratype			http://hol.osu.edu/spmInfo.html?id=OSUC%20237967
urn:lsid:biosci.ohio-state.edu:osuc_occurrences:OSUC__237972	en	PreservedSpecimen	OSUC 237972	urn:lsid:biosci.ohio-state.edu:osuc_names:254266	Odontacolus zborowskii (MS)	female	adult	1	ANIC	Insects	[AUSTRALIA Qld. 13.39S 142.40E 2km N Rokeby 13Sep.-28.Oct.1993 FIT P. Zborowski & D. Rentz]	2km N Rokeby, 13°39'S 142°40'E, QLD, Australia	-13.8167	142.6667	label	Australia	Queensland				13 September 1993 - 28 October 1993	Zborowski, P. & Rentz, D.	flight intercept trap		Valerio, A. A. (Alejandro A.)	2009	Paratype			http://hol.osu.edu/spmInfo.html?id=OSUC%20237972
urn:lsid:biosci.ohio-state.edu:osuc_occurrences:OSUC__237951	en	PreservedSpecimen	OSUC 237951	urn:lsid:biosci.ohio-state.edu:osuc_names:254266	Odontacolus zborowskii (MS)	female	adult	1	ANIC	Insects	[AUSTRALIA Qld. 12.40S 142.39E 4km NE Batavia Downs 16Sep.-24Oct.1992 P.Zborowski & T. Weir FIT]	3km W Batavia Downs, 12°40'S 142°39'E, QLD, Australia	-12.6667	142.65	label	Australia	Queensland				16 September 1992 - 24 October 1992	Zborowski, P. & Weir, T.	flight intercept trap		Valerio, A. A. (Alejandro A.)	2009	Paratype			http://hol.osu.edu/spmInfo.html?id=OSUC%20237951
urn:lsid:biosci.ohio-state.edu:osuc_occurrences:OSUC__237960	en	PreservedSpecimen	OSUC 237960	urn:lsid:biosci.ohio-state.edu:osuc_names:254266	Odontacolus zborowskii (MS)	female	adult	1	ANIC	Insects	[AUSTRALIA Qld. 12.41S 142.41E 5km S Batavia Downs 23Aug.-16Sep.1992 FIT P. Zorobowski & L.Miller]	5km S Batavia Downs, 12°41'S 142°41'E, QLD, Australia	-12.6833	142.6833	label	Australia	Queensland				23 August 1992 - 16 September 1992	Zborowski, P. & Miller, L.	flight intercept trap		Valerio, A. A. (Alejandro A.)	2009	Paratype			http://hol.osu.edu/spmInfo.html?id=OSUC%20237960
urn:lsid:biosci.ohio-state.edu:osuc_occurrences:OSUC__237968	en	PreservedSpecimen	OSUC 237968	urn:lsid:biosci.ohio-state.edu:osuc_names:254266	Odontacolus zborowskii (MS)	female	adult	1	ANIC	Insects	[AUSTRALIA Qld. 15.39S 144.31E Split rock 24Aug.-21Sep.1992 FIT P.Zboroski & L. Miller]	Split Rock, 15°39'S 144°31'E, QLD, Australia	-15.65	144.5167	label	Australia	Queensland				24 August 1992 - 21 September 1992	Zborowski, P. & Miller, L.	flight intercept trap		Valerio, A. A. (Alejandro A.)	2009	Paratype			http://hol.osu.edu/spmInfo.html?id=OSUC%20237968
urn:lsid:biosci.ohio-state.edu:osuc_occurrences:OSUC__237973	en	PreservedSpecimen	OSUC 237973	urn:lsid:biosci.ohio-state.edu:osuc_names:254266	Odontacolus zborowskii (MS)	female	adult	1	ANIC	Insects	[AUSTRALIA Qld. 12.43S 142.42E 7km S of Batavia Downs 19Jun.-22Jul.1992 FIT P. Zborowski & E. Nielsen]	7km S Batavia Downs, 12°43'S 142°42'E, QLD, Australia	-12.7167	142.7	label	Australia	Queensland				19 June 1992 - 22 July 1992	Zborowski, P. & Nielsen, E.	flight intercept trap		Valerio, A. A. (Alejandro A.)	2009	Paratype			http://hol.osu.edu/spmInfo.html?id=OSUC%20237973
urn:lsid:biosci.ohio-state.edu:osuc_occurrences:OSUC__237961	en	PreservedSpecimen	OSUC 237961	urn:lsid:biosci.ohio-state.edu:osuc_names:254266	Odontacolus zborowskii (MS)	female	adult	1	ANIC	Insects	[AUSTRALIA Qld. 12.41S 142.41E 5km S Batavia Downs 23Aug.-16Sep.1992 FIT P. Zorobowski & L.Miller]	5km S Batavia Downs, 12°41'S 142°41'E, QLD, Australia	-12.6833	142.6833	label	Australia	Queensland				23 August 1992 - 16 September 1992	Zborowski, P. & Miller, L.	flight intercept trap		Valerio, A. A. (Alejandro A.)	2009	Paratype			http://hol.osu.edu/spmInfo.html?id=OSUC%20237961
urn:lsid:biosci.ohio-state.edu:osuc_occurrences:OSUC__237952	en	PreservedSpecimen	OSUC 237952	urn:lsid:biosci.ohio-state.edu:osuc_names:254266	Odontacolus zborowskii (MS)	female	adult	1	ANIC	Insects	[AUSTRALIA Qld. 12.40S 142.39E 4km NE Batavia Downs 16Sep.-24Oct.1992 P.Zborowski & T. Weir FIT]	3km W Batavia Downs, 12°40'S 142°39'E, QLD, Australia	-12.6667	142.65	label	Australia	Queensland				16 September 1992 - 24 October 1992	Zborowski, P. & Weir, T.	flight intercept trap		Valerio, A. A. (Alejandro A.)	2009	Paratype			http://hol.osu.edu/spmInfo.html?id=OSUC%20237952
urn:lsid:biosci.ohio-state.edu:osuc_occurrences:OSUC__237984	en	PreservedSpecimen	OSUC 237984	urn:lsid:biosci.ohio-state.edu:osuc_names:254266	Odontacolus zborowskii (MS)	female	adult	1	ANIC	Insects	[AUSTRALIA Qld. 11.45S 142.35E Heathlands 18Sep.-21Oct.1992 FIT P.Zborowski & T. Weir]	Heathlands, 11°45'S 142°35'E, QLD, Australia	-11.75	142.5833	label	Australia	Queensland				18 September 1992 - 21 October 1992	Zborowski, P. & Weir, T.	flight intercept trap		Valerio, A. A. (Alejandro A.)	2009	Paratype			http://hol.osu.edu/spmInfo.html?id=OSUC%20237984
urn:lsid:biosci.ohio-state.edu:osuc_occurrences:OSUC__237975	en	PreservedSpecimen	OSUC 237975	urn:lsid:biosci.ohio-state.edu:osuc_names:254266	Odontacolus zborowskii (MS)	female	adult	1	OSUC	Insects	[AUSTRALIA Qld. 12.43S 142.42E 7km S of Batavia Downs 19Jun.-22Jul.1992 FIT P. Zborowski & E. Nielsen]	7km S Batavia Downs, 12°43'S 142°42'E, QLD, Australia	-12.7167	142.7	label	Australia	Queensland				19 June 1992 - 22 July 1992	Zborowski, P. & Nielsen, E.	flight intercept trap		Valerio, A. A. (Alejandro A.)	2009	Paratype			http://hol.osu.edu/spmInfo.html?id=OSUC%20237975
urn:lsid:biosci.ohio-state.edu:osuc_occurrences:OSUC__237962	en	PreservedSpecimen	OSUC 237962	urn:lsid:biosci.ohio-state.edu:osuc_names:254266	Odontacolus zborowskii (MS)	female	adult	1	ANIC	Insects	[AUSTRALIA Qld. 12.43S 142.42E 7km S of Batavia Downs 22Jun.-23Aug.1992 FIT P. Zborowski & J. Cardale]	7km S Batavia Downs, 12°43'S 142°42'E, QLD, Australia	-12.7167	142.7	label	Australia	Queensland				22 July 1992 - 23 August 1992	Zborowski, P. & Cardale, J.	flight intercept trap		Valerio, A. A. (Alejandro A.)	2009	Paratype			http://hol.osu.edu/spmInfo.html?id=OSUC%20237962
urn:lsid:biosci.ohio-state.edu:osuc_occurrences:OSUC__237953	en	PreservedSpecimen	OSUC 237953	urn:lsid:biosci.ohio-state.edu:osuc_names:254266	Odontacolus zborowskii (MS)	female	adult	1	ANIC	Insects	[AUSTRALIA Qld. 12.40S 142.39E 4km NE Batavia Downs 16Sep.-24Oct.1992 P.Zborowski & T. Weir FIT]	3km W Batavia Downs, 12°40'S 142°39'E, QLD, Australia	-12.6667	142.65	label	Australia	Queensland				16 September 1992 - 24 October 1992	Zborowski, P. & Weir, T.	flight intercept trap		Valerio, A. A. (Alejandro A.)	2009	Paratype			http://hol.osu.edu/spmInfo.html?id=OSUC%20237953
urn:lsid:biosci.ohio-state.edu:osuc_occurrences:OSUC__237985	en	PreservedSpecimen	OSUC 237985	urn:lsid:biosci.ohio-state.edu:osuc_names:254266	Odontacolus zborowskii (MS)	female	adult	1	ANIC	Insects	[AUSTRALIA Qld. 11.45S 142.35E Heathlands 18Aug.-Sep.1992 FIT P. Zborowski & L.Miller]	Heathlands, 11°45'S 142°35'E, QLD, Australia	-11.75	142.5833	label	Australia	Queensland				18 August 1992 - 18 September 1992	Zborowski, P. & Miller, L.	flight intercept trap		Valerio, A. A. (Alejandro A.)	2009	Paratype			http://hol.osu.edu/spmInfo.html?id=OSUC%20237985
urn:lsid:biosci.ohio-state.edu:osuc_occurrences:OSUC__237976	en	PreservedSpecimen	OSUC 237976	urn:lsid:biosci.ohio-state.edu:osuc_names:254266	Odontacolus zborowskii (MS)	female	adult	1	ANIC	Insects	[AUSTRALIA Qld. 12.43S 142.42E 7km S of Batavia Downs 19Jun.-22Jul.1992 FIT P. Zborowski & E. Nielsen]	7km S Batavia Downs, 12°43'S 142°42'E, QLD, Australia	-12.7167	142.7	label	Australia	Queensland				19 June 1992 - 22 July 1992	Zborowski, P. & Nielsen, E.	flight intercept trap		Valerio, A. A. (Alejandro A.)	2009	Paratype			http://hol.osu.edu/spmInfo.html?id=OSUC%20237976
urn:lsid:biosci.ohio-state.edu:osuc_occurrences:OSUC__237963	en	PreservedSpecimen	OSUC 237963	urn:lsid:biosci.ohio-state.edu:osuc_names:254266	Odontacolus zborowskii (MS)	female	adult	1	ANIC	Insects	[AUSTRALIA Qld. 12.43S 142.42E 7km S of Batavia Downs 22Jun.-23Aug.1992 FIT P. Zborowski & J. Cardale]	7km S Batavia Downs, 12°43'S 142°42'E, QLD, Australia	-12.7167	142.7	label	Australia	Queensland				22 July 1992 - 23 August 1992	Zborowski, P. & Cardale, J.	flight intercept trap		Valerio, A. A. (Alejandro A.)	2009	Paratype			http://hol.osu.edu/spmInfo.html?id=OSUC%20237963
urn:lsid:biosci.ohio-state.edu:osuc_occurrences:OSUC__237954	en	PreservedSpecimen	OSUC 237954	urn:lsid:biosci.ohio-state.edu:osuc_names:254266	Odontacolus zborowskii (MS)	female	adult	1	ANIC	Insects	[AUSTRALIA Qld. 12.40S 142.39E 4km NE Batavia Downs 16Sep.-24Oct.1992 P.Zborowski & T. Weir FIT]	3km W Batavia Downs, 12°40'S 142°39'E, QLD, Australia	-12.6667	142.65	label	Australia	Queensland				16 September 1992 - 24 October 1992	Zborowski, P. & Weir, T.	flight intercept trap		Valerio, A. A. (Alejandro A.)	2009	Paratype			http://hol.osu.edu/spmInfo.html?id=OSUC%20237954
urn:lsid:biosci.ohio-state.edu:osuc_occurrences:OSUC__237986	en	PreservedSpecimen	OSUC 237986	urn:lsid:biosci.ohio-state.edu:osuc_names:254266	Odontacolus zborowskii (MS)	female	adult	1	ANIC	Insects	[AUSTRALIA Qld. 11.45S 142.35E Heathlands 18Aug.-Sep.1992 FIT P. Zborowski & L.Miller]	Heathlands, 11°45'S 142°35'E, QLD, Australia	-11.75	142.5833	label	Australia	Queensland				18 August 1992 - 18 September 1992	Zborowski, P. & Miller, L.	flight intercept trap		Valerio, A. A. (Alejandro A.)	2009	Paratype			http://hol.osu.edu/spmInfo.html?id=OSUC%20237986
urn:lsid:biosci.ohio-state.edu:osuc_occurrences:OSUC__237988	en	PreservedSpecimen	OSUC 237988	urn:lsid:biosci.ohio-state.edu:osuc_names:254266	Odontacolus zborowskii (MS)	female	adult	1	ANIC	Insects	[AUSTRALIA Qld. 12.43S 142.42E 7km S Batavia Downs 24May-17Jun.1993 FIT P.Zborowski & I. Naumann]	7km S Batavia Downs, 12°43'S 142°42'E, QLD, Australia	-12.7167	142.7	label	Australia	Queensland				24 May 1993 - 17 June 1993	Zborowski, P. & Naumann, I.	flight intercept trap		Valerio, A. A. (Alejandro A.)	2009	Paratype			http://hol.osu.edu/spmInfo.html?id=OSUC%20237988
urn:lsid:biosci.ohio-state.edu:osuc_occurrences:OSUC__237964	en	PreservedSpecimen	OSUC 237964	urn:lsid:biosci.ohio-state.edu:osuc_names:254266	Odontacolus zborowskii (MS)	female	adult	1	ANIC	Insects	[AUSTRALIA Qld. 12.43S 142.42E 7km S of Batavia Downs 22Jun.-23Aug.1992 FIT P. Zborowski & J. Cardale]	7km S Batavia Downs, 12°43'S 142°42'E, QLD, Australia	-12.7167	142.7	label	Australia	Queensland				22 July 1992 - 23 August 1992	Zborowski, P. & Cardale, J.	flight intercept trap		Valerio, A. A. (Alejandro A.)	2009	Paratype			http://hol.osu.edu/spmInfo.html?id=OSUC%20237964
urn:lsid:biosci.ohio-state.edu:osuc_occurrences:OSUC__237955	en	PreservedSpecimen	OSUC 237955	urn:lsid:biosci.ohio-state.edu:osuc_names:254266	Odontacolus zborowskii (MS)	female	adult	1	ANIC	Insects	[AUSTRALIA Qld. 12.40S 142.39E 4km NE Batavia Downs 16Sep.-24Oct.1992 P.Zborowski & T. Weir FIT]	3km W Batavia Downs, 12°40'S 142°39'E, QLD, Australia	-12.6667	142.65	label	Australia	Queensland				16 September 1992 - 24 October 1992	Zborowski, P. & Weir, T.	flight intercept trap		Valerio, A. A. (Alejandro A.)	2009	Paratype			http://hol.osu.edu/spmInfo.html?id=OSUC%20237955
urn:lsid:biosci.ohio-state.edu:osuc_occurrences:OSUC__237987	en	PreservedSpecimen	OSUC 237987	urn:lsid:biosci.ohio-state.edu:osuc_names:254266	Odontacolus zborowskii (MS)	female	adult	1	ANIC	Insects	[AUSTRALIA Qld. 12.43S 142.42E 7km S Batavia Downs 24May-17Jun.1993 FIT P.Zborowski & I. Naumann]	7km S Batavia Downs, 12°43'S 142°42'E, QLD, Australia	-12.7167	142.7	label	Australia	Queensland				24 May 1993 - 17 June 1993	Zborowski, P. & Naumann, I.	flight intercept trap		Valerio, A. A. (Alejandro A.)	2009	Paratype			http://hol.osu.edu/spmInfo.html?id=OSUC%20237987
urn:lsid:biosci.ohio-state.edu:osuc_occurrences:OSUC__237989	en	PreservedSpecimen	OSUC 237989	urn:lsid:biosci.ohio-state.edu:osuc_names:254266	Odontacolus zborowskii (MS)	female	adult	1	ANIC	Insects	[AUSTRALIA Qld. 11.45S 142.35E Heathlands 5Apr.-23May.1993 P.Zborowski & A. Roach FIT]	Heathlands, 11°45'S 142°35'E, QLD, Australia	-11.75	142.5833	label	Australia	Queensland				5 April 1993 - 23 May 1993	Zborowski, P. & Roach, A.	flight intercept trap		Valerio, A. A. (Alejandro A.)	2009	Paratype			http://hol.osu.edu/spmInfo.html?id=OSUC%20237989
urn:lsid:biosci.ohio-state.edu:osuc_occurrences:OSUC__237990	en	PreservedSpecimen	OSUC 237990	urn:lsid:biosci.ohio-state.edu:osuc_names:254266	Odontacolus zborowskii (MS)	female	adult	1	ANIC	Insects	[AUSTRALIA Qld. 11.45S 142.35E Heathlands 2Mar.-5Apr.1993 P.Zborowski]	Heathlands, 11°45'S 142°35'E, QLD, Australia	-11.75	142.5833	label	Australia	Queensland				2 March 1993 - 5 April 1993	Zborowski, P.	none specified		Valerio, A. A. (Alejandro A.)	2009	Paratype			http://hol.osu.edu/spmInfo.html?id=OSUC%20237990
urn:lsid:biosci.ohio-state.edu:osuc_occurrences:OSUC__237991	en	PreservedSpecimen	OSUC 237991	urn:lsid:biosci.ohio-state.edu:osuc_names:254266	Odontacolus zborowskii (MS)	female	adult	1	ANIC	Insects	[AUSTRALIA Qld. 11.45S 142.35E Heathlands 5Apr.-23May1993 P.Zborowski & A. Roach FIT]	Heathlands, 11°45'S 142°35'E, QLD, Australia	-11.75	142.5833	label	Australia	Queensland				5 April 1993 - 23 May 1993	Zborowski, P. & Roach, A.	flight intercept trap		Valerio, A. A. (Alejandro A.)	2009	Paratype			http://hol.osu.edu/spmInfo.html?id=OSUC%20237991
urn:lsid:biosci.ohio-state.edu:osuc_occurrences:OSUC__239120	en	PreservedSpecimen	OSUC 239120	urn:lsid:biosci.ohio-state.edu:osuc_names:254263	Odontacolus australiensis (MS)	female	adult	1	ANIC	Insects	[AUSTRALIA CT 35.22S 148.50E Blundells Ck. 850m 3km E Piccadilly Circus May 1985 Lawrence, Weir, Johnson flight intercept /window trough trap]	Blundells Creek, 35°22'S 148°50'E, 850m, 3km E Piccadilly Circus, ACT, Australia	-35.3667	148.8333	label	Australia	Australian Capital Territory				May-1985	Lawrence, Weir & Johnson	flight intercept trap/window trough trap		Valerio, A. A. (Alejandro A.)	2009	Paratype			http://hol.osu.edu/spmInfo.html?id=OSUC%20239120
urn:lsid:biosci.ohio-state.edu:osuc_occurrences:OSUC__238545	en	PreservedSpecimen	OSUC 238545	urn:lsid:biosci.ohio-state.edu:osuc_names:254262	Odontacolus berryae (MS)	female	adult	1	NZAC	Insects	[New Zealand AK Birkenhead Mar 1981] [J.F. Longworth Malaise trap in second grow bush] [N.Z. Arthropode Collection, NZAC Entomology Div., DSIR, Auckland New Zealand]	Birkenhead, second growth bush, Auckland City, Auckland Reg. Council, New Zealand	-36.81	174.72	NZGPD	New Zealand	Auckland	Auckland	Birkenhead		Mar-1981	Longworth, J. F.	malaise trap		Valerio, A. A. (Alejandro A.)	2009	Paratype	second growth bush		http://hol.osu.edu/spmInfo.html?id=OSUC%20238545
urn:lsid:biosci.ohio-state.edu:osuc_occurrences:OSUC__238560	en	PreservedSpecimen	OSUC 238560	urn:lsid:biosci.ohio-state.edu:osuc_names:254262	Odontacolus berryae (MS)	female	adult	1	LUNZ	Insects	[NEW ZEALAND, MC Spenser Park xii.1991 P. Taylor] [reared from egss of trite planiceps emerged 26.xii.1991] [entomology museum Lincoln University Cantarbury New Zealand]	Spencer Park, Canterbury Reg. Council, New Zealand	-43.4303	172.7078	Google Earth	New Zealand	Canterbury			derived from NZGPD & WWW	Dec-1991	Taylor, P. (Paul)	reared from egg		Valerio, A. A. (Alejandro A.)	2009	Paratype		Trite planiceps	http://hol.osu.edu/spmInfo.html?id=OSUC%20238560
urn:lsid:biosci.ohio-state.edu:osuc_occurrences:OSUC__238580	en	PreservedSpecimen	OSUC 238580	urn:lsid:biosci.ohio-state.edu:osuc_names:254262	Odontacolus berryae (MS)	female	adult	1	NZAC	Insects	[New Zealand AK Birkenhead Jan 1981] [J.F. Longworth Malaise trap in second grow bush] [N.Z. Arthropode Collection, NZAC Entomology Div., DSIR, Auckland New Zealand]	Birkenhead, second growth bush, Auckland City, Auckland Reg. Council, New Zealand	-36.81	174.72	NZGPD	New Zealand	Auckland	Auckland	Birkenhead		Jan-1981	Longworth, J. F.	malaise trap		Valerio, A. A. (Alejandro A.)	2009	Paratype	second growth bush		http://hol.osu.edu/spmInfo.html?id=OSUC%20238580
urn:lsid:biosci.ohio-state.edu:osuc_occurrences:OSUC__238564	en	PreservedSpecimen	OSUC 238564	urn:lsid:biosci.ohio-state.edu:osuc_names:254262	Odontacolus berryae (MS)	female	adult	1	QDPC	Insects	[In grass, Roadside of flood plain 23km N. Yeppoon Q. 31.x.1975 I.D. Galloway D-vac] [on loan from D.P.I. Qld.]	23km N Yeppoon, grass / roadside / floodplain, QLD, Australia	-22.9539	150.7192	Google Earth	Australia	Queensland			derived from AGPN	31 October 1975	Galloway, I. D. (Ian D.)	D-VAC		Valerio, A. A. (Alejandro A.)	2009	Paratype	grass; roadside; floodplain		http://hol.osu.edu/spmInfo.html?id=OSUC%20238564
urn:lsid:biosci.ohio-state.edu:osuc_occurrences:OSUC__238587	en	PreservedSpecimen	OSUC 238587	urn:lsid:biosci.ohio-state.edu:osuc_names:254262	Odontacolus berryae (MS)	female	adult	1	NZAC	Insects	[Hy. 46 ? Scelionidae R.A. Cumber Det. 1960 (?)] [Helensville Maije A.C. Elyes Coll. 2/3/1959] [R.A. Cumber and A.C. Eyles North Island Foder Crop Survey] [N.Z. Arthropode Collection, NZAC Entomology Div., DSIR, Auckland New Zealand]	Helensville, Auckland Reg. Council, New Zealand	-36.68	174.46	NZGPD	New Zealand	Auckland		Helensville		2 March 1959	Eyles, A. C.	none specified		Valerio, A. A. (Alejandro A.)	2009	Paratype			http://hol.osu.edu/spmInfo.html?id=OSUC%20238587
urn:lsid:biosci.ohio-state.edu:osuc_occurrences:OSUC__239014	en	PreservedSpecimen	OSUC 239014	urn:lsid:biosci.ohio-state.edu:osuc_names:254261	Odontacolus wallacei (MS)	female	adult	1	QDPC	Insects	[AUSTRALIA Qld. 10.53S 142.24E Bamaga 5-12.xii.1986 Houston & Sandler Malaise trap]	Bamaga, 10°53'S 142°24'E, QLD, Australia	-10.8833	142.4	label	Australia	Queensland		Bamaga		5 December 1986 - 12 December 1986	Houston & Sandler	malaise trap		Valerio, A. A. (Alejandro A.)	2009	Paratype			http://hol.osu.edu/spmInfo.html?id=OSUC%20239014
urn:lsid:biosci.ohio-state.edu:osuc_occurrences:OSUC__239016	en	PreservedSpecimen	OSUC 239016	urn:lsid:biosci.ohio-state.edu:osuc_names:254261	Odontacolus wallacei (MS)	female	adult	1	QMBA	Insects	[AUSTRALIA Norten Territory Home Jungle Berrimah 7 July 1979] [Q.M. Berlestate No.93 12.25S 130.55E rainforest sieved litter] [Odontacolus Scelionidae det. I.D. Galloway 1979] [onloan from Queensland museum Brisbane HE98-22]	Berrimah, 12°25'S 130°55'E, Q.M. Berlesate No. 93, rainforest / litter, Holmes Jungle, NT, Australia	-12.4167	130.9167	label	Australia	Northern Territory		Berrimah		7 July 1979		sieved		Valerio, A. A. (Alejandro A.)	2009	Paratype	rainforest; litter		http://hol.osu.edu/spmInfo.html?id=OSUC%20239016
urn:lsid:biosci.ohio-state.edu:osuc_occurrences:OSUC__239018	en	PreservedSpecimen	OSUC 239018	urn:lsid:biosci.ohio-state.edu:osuc_names:254261	Odontacolus wallacei (MS)	female	adult	1	ANIC	Insects	[AUSTRALIA Qld. 12.41S 142.41E 5km S Batavia Downs 23Aug.-16Sep.1992 FIT P. Zborowski & L. Miller ]	5km S Batavia Downs, 12°41'S 142°41'E, QLD, Australia	-12.6833	142.6833	label	Australia	Queensland				23 August 1992 - 16 September 1992	Zborowski, P. & Miller, L.	flight intercept trap		Valerio, A. A. (Alejandro A.)	2009	Paratype			http://hol.osu.edu/spmInfo.html?id=OSUC%20239018
urn:lsid:biosci.ohio-state.edu:osuc_occurrences:OSUC__239019	en	PreservedSpecimen	OSUC 239019	urn:lsid:biosci.ohio-state.edu:osuc_names:254261	Odontacolus wallacei (MS)	female	adult	1	ANIC	Insects	[AUSTRALIA Qld. 11.45S 142.35E heathland 22Mar.-25Apr.1992 T. McLeod malaise#2 dump open forest]	Heathlands, 11°45'S 142°35'E, MT2, open forest / dump, QLD, Australia	-11.75	142.5833	label	Australia	Queensland				22 March 1992 - 25 April 1992	McLeod, T.	malaise trap		Valerio, A. A. (Alejandro A.)	2009	Paratype	dump; open forest		http://hol.osu.edu/spmInfo.html?id=OSUC%20239019
urn:lsid:biosci.ohio-state.edu:osuc_occurrences:OSUC__239022	en	PreservedSpecimen	OSUC 239022	urn:lsid:biosci.ohio-state.edu:osuc_names:254261	Odontacolus wallacei (MS)	female	adult	1	ANIC	Insects	[AUSTRALIA Qld. 12.43S 143.18E 11km ENE Mt. Tozer 11-16.July.1986 JC Cardale malaise trap/ethanol]	11km ENE Mount Tozer, 12°43'S 143°18'E, QLD, Australia	-12.43	143.1667	label	Australia	Queensland				11 July 1986 - 16 July 1986	Cardale, J. C. (Josephine C.)	malaise trap		Valerio, A. A. (Alejandro A.)	2009	Paratype			http://hol.osu.edu/spmInfo.html?id=OSUC%20239022
urn:lsid:biosci.ohio-state.edu:osuc_occurrences:OSUC__239021	en	PreservedSpecimen	OSUC 239021	urn:lsid:biosci.ohio-state.edu:osuc_names:254261	Odontacolus wallacei (MS)	female	adult	1	ANIC	Insects	[AUSTRALIA Qld. 12.43S 143.17E 9km ENE Mt. Tozer 5-10.July.1986 JC Cardale malise trap/ethanol]	9km ENE Mount Tozer, 12°43'S 143°17'E, QLD, Australia	-12.7167	143.2833	label	Australia	Queensland				5 July 1986 - 10 July 1986	Cardale, J. C. (Josephine C.)	malaise trap		Valerio, A. A. (Alejandro A.)	2009	Paratype			http://hol.osu.edu/spmInfo.html?id=OSUC%20239021
urn:lsid:biosci.ohio-state.edu:osuc_occurrences:OSUC__239024	en	PreservedSpecimen	OSUC 239024	urn:lsid:biosci.ohio-state.edu:osuc_names:254261	Odontacolus wallacei (MS)	female	adult	1	WINC	Insects	[AUSTRALIA Qld. 12.45S 143.14E 3km ENE Mt. Tozer 28jun.-4Jul.1986 JC Cardale malaise trap/ethanol]	3km ENE Mount Tozer, 12°45'S 143°14'E, QLD, Australia	-12.75	143.2333	label	Australia	Queensland				28 June 1986 - 4 July 1986	Cardale, J. C. (Josephine C.)	malaise trap		Valerio, A. A. (Alejandro A.)	2009	Paratype			http://hol.osu.edu/spmInfo.html?id=OSUC%20239024
urn:lsid:biosci.ohio-state.edu:osuc_occurrences:OSUC__239025	en	PreservedSpecimen	OSUC 239025	urn:lsid:biosci.ohio-state.edu:osuc_names:254261	Odontacolus wallacei (MS)	female	adult	1	WINC	Insects	[AUSTRALIA N.T. Kakadu NP Nourlangie camp 16-19.xi.92 MT]	Kakadu National Park, Nourlangie Camp, NT, Australia	-12.75	132.65	AGPN	Australia	Northern Territory				16 November 1992 - 19 November 1992		malaise trap		Valerio, A. A. (Alejandro A.)	2009	Paratype			http://hol.osu.edu/spmInfo.html?id=OSUC%20239025
urn:lsid:biosci.ohio-state.edu:osuc_occurrences:OSUC__239026	en	PreservedSpecimen	OSUC 239026	urn:lsid:biosci.ohio-state.edu:osuc_names:254261	Odontacolus wallacei (MS)	female	adult	1	WINC	Insects	[AUSTRALIA Qld. 12.45S 143.14E 3km ENE Mt. Tozer 28jun.-4Jul.1986 JC Cardale malaise trap/ethanol]	3km ENE Mount Tozer, 12°45'S 143°14'E, QLD, Australia	-12.75	143.2333	label	Australia	Queensland				28 June 1986 - 4 July 1986	Cardale, J. C. (Josephine C.)	malaise trap		Valerio, A. A. (Alejandro A.)	2009	Paratype			http://hol.osu.edu/spmInfo.html?id=OSUC%20239026
urn:lsid:biosci.ohio-state.edu:osuc_occurrences:OSUC__239023	en	PreservedSpecimen	OSUC 239023	urn:lsid:biosci.ohio-state.edu:osuc_names:254261	Odontacolus wallacei (MS)	female	adult	1	CNCI	Insects	[AUSTRALIA N.T. 53km SSW Darwin 12°52'10''S 130°35'04.4''E 17-23.vi.1998 M. Hoskins Malaise trap]	53km SSW Darwin, 12°52'10.5"S 130°35'04.4"E, NT, Australia	-12.8696	130.5846	label	Australia	Northern Territory				17 January 1998 - 23 January 1998	Hoskins, M.	malaise trap		Valerio, A. A. (Alejandro A.)	2009	Paratype			http://hol.osu.edu/spmInfo.html?id=OSUC%20239023
urn:lsid:biosci.ohio-state.edu:osuc_occurrences:OSUC__148683	en	PreservedSpecimen	OSUC 148683	urn:lsid:biosci.ohio-state.edu:osuc_names:254261	Odontacolus wallacei (MS)	female	adult	1	WINC	Insects	[SULAWESI UTARA: Dumoga-Bone NP, forest floor, 0.35N 123.52E, June 1985, AD Austin, PT]	Bogani Nani Wartabone (Dumoga-Bone) National Park, 00°35'N 123°52'E, forest floor, Sulawesi Utara Prov., Indonesia	.5833	123.8667	label	Indonesia	Sulawesi Utara			Dumoga-Bone is a former name of Bogani Nani Wartabone N.P.	Jun-1985	Austin, A. D. (Andrew D.)	yellow pan trap		Valerio, A. A. (Alejandro A.)	2009	Paratype			http://hol.osu.edu/spmInfo.html?id=OSUC%20148683
urn:lsid:biosci.ohio-state.edu:osuc_occurrences:OSUC__238720	en	PreservedSpecimen	OSUC 238720	urn:lsid:biosci.ohio-state.edu:osuc_names:254265	Odontacolus africanus (MS)	female	adult	1	CNCI	Insects	[SOUTH AFRICA Kwazulu-natai Ramsgate butterfly Sanctuary 30°53.3'S 30°20.45'E 9.vii-9.viii.2004 M.Mostovsky MT]	Ramsgate Butterfly Sanctuary, 30°53.3'S 30°20.45'E, KwaZulu-Natal Prov., South Africa	-30.8883	30.3408	label	South Africa	KwaZulu-Natal		Ramsgate		9 July 2004 - 9 August 2004	Mostovsky, M.	malaise trap		Valerio, A. A. (Alejandro A.)	2009	Paratype			http://hol.osu.edu/spmInfo.html?id=OSUC%20238720
urn:lsid:biosci.ohio-state.edu:osuc_occurrences:OSUC__238721	en	PreservedSpecimen	OSUC 238721	urn:lsid:biosci.ohio-state.edu:osuc_names:254265	Odontacolus africanus (MS)	female	adult	1	CNCI	Insects	[SOUTH AFRICA Kwazulu-natai Ramsgate butterfly Sanctuary 30°53.3'S 30°20.4'E 3.xii.2004-8.i.2005 V. Kolyada yellow pan trap Stream]	Ramsgate Butterfly Sanctuary, 30°53.3'S 30°20.4'E, stream, KwaZulu-Natal Prov., South Africa	-30.8883	30.34	label	South Africa	KwaZulu-Natal		Ramsgate		3 December 2004 - 8 January 2005	Kolyada, V.	yellow pan trap		Valerio, A. A. (Alejandro A.)	2009	Paratype	stream		http://hol.osu.edu/spmInfo.html?id=OSUC%20238721
urn:lsid:biosci.ohio-state.edu:osuc_occurrences:OSUC__238725	en	PreservedSpecimen	OSUC 238725	urn:lsid:biosci.ohio-state.edu:osuc_names:254265	Odontacolus africanus (MS)	female	adult	1	CNCI	Insects	[KENYA Nyanza Ungoye/ICIPE 1147m 12-16.ii.2005 0°36.91'S 34°05.52'E seasonally swampy woodland next to grassland]	Ungoye (ICIPE) Field Site, 00°36.91'S 34°05.52'E, 1147m, seasonally swampy woodland next to grassland, Nyanza Prov., Kenya	-.6152	34.092	label	Kenya	Nyanza				12 February 2005 - 16 February 2005		none specified		Valerio, A. A. (Alejandro A.)	2009	Paratype	seasonally swampy woodland next to grassland		http://hol.osu.edu/spmInfo.html?id=OSUC%20238725
urn:lsid:biosci.ohio-state.edu:osuc_occurrences:OSUC__238723	en	PreservedSpecimen	OSUC 238723	urn:lsid:biosci.ohio-state.edu:osuc_names:254265	Odontacolus africanus (MS)	female	adult	1	CNCI	Insects	[KENYA Nyanza Ungoye/ICIPE 1147m 18-25.xii.2004, 0°36.91'S 34°05.52'E seasonally swampy woodland next to grassland R. Copeland]	Ungoye (ICIPE) Field Site, 00°36.91'S 34°05.52'E, 1147m, seasonally swampy woodland next to grassland, Nyanza Prov., Kenya	-.6152	34.092	label	Kenya	Nyanza				18 December 2004 - 25 December 2004	Copeland, R. (Robert)	none specified		Valerio, A. A. (Alejandro A.)	2009	Paratype	seasonally swampy woodland next to grassland		http://hol.osu.edu/spmInfo.html?id=OSUC%20238723
urn:lsid:biosci.ohio-state.edu:osuc_occurrences:OSUC__238729	en	PreservedSpecimen	OSUC 238729	urn:lsid:biosci.ohio-state.edu:osuc_names:254265	Odontacolus africanus (MS)	female	adult	1	CNCI	Insects	[KENYA Eastern Kirimiri Hill 1745m 0°25.45'S 37°32.71'E 2.ii-16.iii.2005 wet forest near Mt. Kenya]	Kirimiri Hill, 00°25.45'S 37°32.71'E, 1745m, wet forest, nr. Mt. Kenya, Eastern Prov., Kenya	-.4242	37.5452	label	Kenya	Eastern				2 February 2005 - 16 March 2005		malaise trap		Valerio, A. A. (Alejandro A.)	2009	Paratype	wet forest		http://hol.osu.edu/spmInfo.html?id=OSUC%20238729
urn:lsid:biosci.ohio-state.edu:osuc_occurrences:OSUC__238727	en	PreservedSpecimen	OSUC 238727	urn:lsid:biosci.ohio-state.edu:osuc_names:254265	Odontacolus africanus (MS)	male	adult	1	USNM	Insects	[KENYA Nyanza Ungoye/ICIPE 1147m 29.i-4.ii.2005 0°36.91'S 34°05.52'E seasonally swampy woodland next to grassland R. Coperland]	Ungoye (ICIPE) Field Site, 00°36.91'S 34°05.52'E, 1147m, seasonally swampy woodland next to grassland, Nyanza Prov., Kenya	-.6152	34.092	label	Kenya	Nyanza				29 January 2005 - 4 February 2005	Copeland, R. (Robert)	none specified		Valerio, A. A. (Alejandro A.)	2009	Paratype	seasonally swampy woodland next to grassland		http://hol.osu.edu/spmInfo.html?id=OSUC%20238727
urn:lsid:biosci.ohio-state.edu:osuc_occurrences:OSUC__238730	en	PreservedSpecimen	OSUC 238730	urn:lsid:biosci.ohio-state.edu:osuc_names:254265	Odontacolus africanus (MS)	female	adult	1	NMKE	Insects	[KENYA Eastern Kirimiri Hill 1745m 0°25.45'S 37°32.71'E 2.ii-16.iii.2005 wet forest near Mt. Kenya]	Kirimiri Hill, 00°25.45'S 37°32.71'E, 1745m, wet forest, nr. Mt. Kenya, Eastern Prov., Kenya	-.4242	37.5452	label	Kenya	Eastern				2 February 2005 - 16 March 2005		malaise trap		Valerio, A. A. (Alejandro A.)	2009	Paratype	wet forest		http://hol.osu.edu/spmInfo.html?id=OSUC%20238730
urn:lsid:biosci.ohio-state.edu:osuc_occurrences:OSUC__238731	en	PreservedSpecimen	OSUC 238731	urn:lsid:biosci.ohio-state.edu:osuc_names:254265	Odontacolus africanus (MS)	female	adult	1	USNM	Insects	[KENYA Nyanza Ungoye/ICIPE 1147m 29.i-4.ii.2005 0°36.91'S 34°05.52'E seasonally swampy woodland next to grassland R. Coperland]	Ungoye (ICIPE) Field Site, 00°36.91'S 34°05.52'E, 1147m, seasonally swampy woodland next to grassland, Nyanza Prov., Kenya	-.6152	34.092	label	Kenya	Nyanza				29 January 2005 - 4 February 2005	Copeland, R. (Robert)	none specified		Valerio, A. A. (Alejandro A.)	2009	Paratype	seasonally swampy woodland next to grassland		http://hol.osu.edu/spmInfo.html?id=OSUC%20238731
urn:lsid:biosci.ohio-state.edu:osuc_occurrences:OSUC__238739	en	PreservedSpecimen	OSUC 238739	urn:lsid:biosci.ohio-state.edu:osuc_names:254265	Odontacolus africanus (MS)	female	adult	1	CNCI	Insects	[KENYA Nyanza Ungoye/ICIPE 1147m 6-13.iii.2005 0°36.91'S 34°05.52'E seasonally swampy woodland next to grassland R. Coperland]	Ungoye (ICIPE) Field Site, 00°36.91'S 34°05.52'E, 1147m, seasonally swampy woodland next to grassland, Nyanza Prov., Kenya	-.6152	34.092	label	Kenya	Nyanza				6 March 2005 - 13 March 2005	Copeland, R. (Robert)	none specified		Valerio, A. A. (Alejandro A.)	2009	Paratype	seasonally swampy woodland next to grassland		http://hol.osu.edu/spmInfo.html?id=OSUC%20238739
urn:lsid:biosci.ohio-state.edu:osuc_occurrences:OSUC__238742	en	PreservedSpecimen	OSUC 238742	urn:lsid:biosci.ohio-state.edu:osuc_names:254265	Odontacolus africanus (MS)	female	adult	1	CNCI	Insects	[KENYA Nyanza Ungoye/ICIPE 1147m 6-13.iii.2005 0°36.91'S 34°05.52'E seasonally swampy woodland next to grassland R. Coperland]	Ungoye (ICIPE) Field Site, 00°36.91'S 34°05.52'E, 1147m, seasonally swampy woodland next to grassland, Nyanza Prov., Kenya	-.6152	34.092	label	Kenya	Nyanza				6 March 2005 - 13 March 2005	Copeland, R. (Robert)	none specified		Valerio, A. A. (Alejandro A.)	2009	Paratype	seasonally swampy woodland next to grassland		http://hol.osu.edu/spmInfo.html?id=OSUC%20238742
urn:lsid:biosci.ohio-state.edu:osuc_occurrences:OSUC__238743	en	PreservedSpecimen	OSUC 238743	urn:lsid:biosci.ohio-state.edu:osuc_names:254265	Odontacolus africanus (MS)	female	adult	1	USNM	Insects	[KENYA Nyanza Ungoye/ICIPE 1147m 6-13.iii.2005 0°36.91'S 34°05.52'E seasonally swampy woodland next to grassland R. Coperland]	Ungoye (ICIPE) Field Site, 00°36.91'S 34°05.52'E, 1147m, seasonally swampy woodland next to grassland, Nyanza Prov., Kenya	-.6152	34.092	label	Kenya	Nyanza				6 March 2005 - 13 March 2005	Copeland, R. (Robert)	none specified		Valerio, A. A. (Alejandro A.)	2009	Paratype	seasonally swampy woodland next to grassland		http://hol.osu.edu/spmInfo.html?id=OSUC%20238743
urn:lsid:biosci.ohio-state.edu:osuc_occurrences:OSUC__238744	en	PreservedSpecimen	OSUC 238744	urn:lsid:biosci.ohio-state.edu:osuc_names:254265	Odontacolus africanus (MS)	female	adult	1	CNCI	Insects	[KENYA Nyanza Ungoye/ICIPE 1147m 6-13.iii.2005 0°36.91'S 34°05.52'E seasonally swampy woodland next to grassland R. Coperland]	Ungoye (ICIPE) Field Site, 00°36.91'S 34°05.52'E, 1147m, seasonally swampy woodland next to grassland, Nyanza Prov., Kenya	-.6152	34.092	label	Kenya	Nyanza				6 March 2005 - 13 March 2005	Copeland, R. (Robert)	none specified		Valerio, A. A. (Alejandro A.)	2009	Paratype	seasonally swampy woodland next to grassland		http://hol.osu.edu/spmInfo.html?id=OSUC%20238744
urn:lsid:biosci.ohio-state.edu:osuc_occurrences:OSUC__238745	en	PreservedSpecimen	OSUC 238745	urn:lsid:biosci.ohio-state.edu:osuc_names:254265	Odontacolus africanus (MS)	female	adult	1	OSUC	Insects	[KENYA Nyanza Ungoye 1st site, 1147m 0°36.91'S 34°05.52'E 18-25.xii.2005 woodland next to grassland]	Ungoye, 00°36.91'S 34°05.52'E, 1147m, 1st site, woodland next to grassland, Nyanza Prov., Kenya	-.6152	34.092	label	Kenya	Nyanza				18 December 2005 - 25 December 2005		none specified		Valerio, A. A. (Alejandro A.)	2009	Paratype	woodland next to grassland		http://hol.osu.edu/spmInfo.html?id=OSUC%20238745
urn:lsid:biosci.ohio-state.edu:osuc_occurrences:OSUC__238732	en	PreservedSpecimen	OSUC 238732	urn:lsid:biosci.ohio-state.edu:osuc_names:254265	Odontacolus africanus (MS)	female	adult	1	CNCI	Insects	[KENYA Nyanza Ungoye/ICIPE 1147m 29.i-4.ii.2005 0°36.91'S 34°05.52'E seasonally swampy woodland next to grassland R. Coperland]	Ungoye (ICIPE) Field Site, 00°36.91'S 34°05.52'E, 1147m, seasonally swampy woodland next to grassland, Nyanza Prov., Kenya	-.6152	34.092	label	Kenya	Nyanza				29 January 2005 - 4 February 2005	Copeland, R. (Robert)	none specified		Valerio, A. A. (Alejandro A.)	2009	Paratype	seasonally swampy woodland next to grassland		http://hol.osu.edu/spmInfo.html?id=OSUC%20238732
urn:lsid:biosci.ohio-state.edu:osuc_occurrences:OSUC__238740	en	PreservedSpecimen	OSUC 238740	urn:lsid:biosci.ohio-state.edu:osuc_names:254265	Odontacolus africanus (MS)	female	adult	1	OSUC	Insects	[KENYA Nyanza Ungoye/ICIPE 1147m 6-13.iii.2005 0°36.91'S 34°05.52'E seasonally swampy woodland next to grassland R. Coperland]	Ungoye (ICIPE) Field Site, 00°36.91'S 34°05.52'E, 1147m, seasonally swampy woodland next to grassland, Nyanza Prov., Kenya	-.6152	34.092	label	Kenya	Nyanza				6 March 2005 - 13 March 2005	Copeland, R. (Robert)	none specified		Valerio, A. A. (Alejandro A.)	2009	Paratype	seasonally swampy woodland next to grassland		http://hol.osu.edu/spmInfo.html?id=OSUC%20238740
urn:lsid:biosci.ohio-state.edu:osuc_occurrences:OSUC__238746	en	PreservedSpecimen	OSUC 238746	urn:lsid:biosci.ohio-state.edu:osuc_names:254265	Odontacolus africanus (MS)	female	adult	1	USNM	Insects	[KENYA Nyanza Ungoye 1st site, 1147m 0°36.91'S 34°05.52'E 8-22.vi.2004 woodland next to grassland]	Ungoye, 00°36.91'S 34°05.52'E, 1147m, 1st site, woodland next to grassland, Nyanza Prov., Kenya	-.6152	34.092	label	Kenya	Nyanza				8 June 2004 - 22 June 2004		none specified		Valerio, A. A. (Alejandro A.)	2009	Paratype	woodland next to grassland		http://hol.osu.edu/spmInfo.html?id=OSUC%20238746
urn:lsid:biosci.ohio-state.edu:osuc_occurrences:OSUC__238747	en	PreservedSpecimen	OSUC 238747	urn:lsid:biosci.ohio-state.edu:osuc_names:254265	Odontacolus africanus (MS)	female	adult	1	CNCI	Insects	[KENYA Nyanza Ungoye 1147m 6-19.v.2006 0°36.91'S 34°05.52'E woodland R. Coperland]	Ungoye, 00°36.91'S 34°05.52'E, 1147m, woodland, Nyanza Prov., Kenya	-.6152	34.092	label	Kenya	Nyanza				6 May 2006 - 19 May 2006	Copeland, R. (Robert)	none specified		Valerio, A. A. (Alejandro A.)	2009	Paratype	woodland		http://hol.osu.edu/spmInfo.html?id=OSUC%20238747
urn:lsid:biosci.ohio-state.edu:osuc_occurrences:OSUC__238748	en	PreservedSpecimen	OSUC 238748	urn:lsid:biosci.ohio-state.edu:osuc_names:254265	Odontacolus africanus (MS)	female	adult	1	CNCI	Insects	[KENYA Nyanza Ungoye 1147m 6-19.v.2006 0°36.91'S 34°05.52'E woodland R. Coperland]	Ungoye, 00°36.91'S 34°05.52'E, 1147m, woodland, Nyanza Prov., Kenya	-.6152	34.092	label	Kenya	Nyanza				6 May 2006 - 19 May 2006	Copeland, R. (Robert)	none specified		Valerio, A. A. (Alejandro A.)	2009	Paratype	woodland		http://hol.osu.edu/spmInfo.html?id=OSUC%20238748
urn:lsid:biosci.ohio-state.edu:osuc_occurrences:OSUC__238749	en	PreservedSpecimen	OSUC 238749	urn:lsid:biosci.ohio-state.edu:osuc_names:254265	Odontacolus africanus (MS)	female	adult	1	CNCI	Insects	[KENYA Nyanza Ungoye 1147m 6-19.v.2006 0°36.91'S 34°05.52'E woodland R. Coperland]	Ungoye, 00°36.91'S 34°05.52'E, 1147m, woodland, Nyanza Prov., Kenya	-.6152	34.092	label	Kenya	Nyanza				6 May 2006 - 19 May 2006	Copeland, R. (Robert)	none specified		Valerio, A. A. (Alejandro A.)	2009	Paratype	woodland		http://hol.osu.edu/spmInfo.html?id=OSUC%20238749
urn:lsid:biosci.ohio-state.edu:osuc_occurrences:OSUC__238750	en	PreservedSpecimen	OSUC 238750	urn:lsid:biosci.ohio-state.edu:osuc_names:254265	Odontacolus africanus (MS)	female	adult	1	CNCI	Insects	[KENYA Nyanza Ungoye 1147m 6-19.v.2006 0°36.91'S 34°05.52'E woodland R. Coperland]	Ungoye, 00°36.91'S 34°05.52'E, 1147m, woodland, Nyanza Prov., Kenya	-.6152	34.092	label	Kenya	Nyanza				6 May 2006 - 19 May 2006	Copeland, R. (Robert)	none specified		Valerio, A. A. (Alejandro A.)	2009	Paratype	woodland		http://hol.osu.edu/spmInfo.html?id=OSUC%20238750
urn:lsid:biosci.ohio-state.edu:osuc_occurrences:OSUC__238733	en	PreservedSpecimen	OSUC 238733	urn:lsid:biosci.ohio-state.edu:osuc_names:254265	Odontacolus africanus (MS)	female	adult	1	CNCI	Insects	[KENYA Nyanza Ungoye/ICIPE 1147m 29.i-4.ii.2005 0°36.91'S 34°05.52'E seasonally swampy woodland next to grassland R. Coperland]	Ungoye (ICIPE) Field Site, 00°36.91'S 34°05.52'E, 1147m, seasonally swampy woodland next to grassland, Nyanza Prov., Kenya	-.6152	34.092	label	Kenya	Nyanza				29 January 2005 - 4 February 2005	Copeland, R. (Robert)	none specified		Valerio, A. A. (Alejandro A.)	2009	Paratype	seasonally swampy woodland next to grassland		http://hol.osu.edu/spmInfo.html?id=OSUC%20238733
urn:lsid:biosci.ohio-state.edu:osuc_occurrences:OSUC__238751	en	PreservedSpecimen	OSUC 238751	urn:lsid:biosci.ohio-state.edu:osuc_names:254265	Odontacolus africanus (MS)	female	adult	1	OSUC	Insects	[KENYA Nyanza Ungoye 1147m 6-19.v.2006 0°36.91'S 34°05.52'E woodland R. Coperland]	Ungoye, 00°36.91'S 34°05.52'E, 1147m, woodland, Nyanza Prov., Kenya	-.6152	34.092	label	Kenya	Nyanza				6 May 2006 - 19 May 2006	Copeland, R. (Robert)	none specified		Valerio, A. A. (Alejandro A.)	2009	Paratype	woodland		http://hol.osu.edu/spmInfo.html?id=OSUC%20238751
urn:lsid:biosci.ohio-state.edu:osuc_occurrences:OSUC__238741	en	PreservedSpecimen	OSUC 238741	urn:lsid:biosci.ohio-state.edu:osuc_names:254265	Odontacolus africanus (MS)	female	adult	1	CNCI	Insects	[KENYA Nyanza Ungoye/ICIPE 1147m 6-13.iii.2005 0°36.91'S 34°05.52'E seasonally swampy woodland next to grassland R. Coperland]	Ungoye (ICIPE) Field Site, 00°36.91'S 34°05.52'E, 1147m, seasonally swampy woodland next to grassland, Nyanza Prov., Kenya	-.6152	34.092	label	Kenya	Nyanza				6 March 2005 - 13 March 2005	Copeland, R. (Robert)	none specified		Valerio, A. A. (Alejandro A.)	2009	Paratype	seasonally swampy woodland next to grassland		http://hol.osu.edu/spmInfo.html?id=OSUC%20238741
urn:lsid:biosci.ohio-state.edu:osuc_occurrences:OSUC__238752	en	PreservedSpecimen	OSUC 238752	urn:lsid:biosci.ohio-state.edu:osuc_names:254265	Odontacolus africanus (MS)	female	adult	1	CNCI	Insects	[KENYA Nyanza Ungoye 1147m 6-19.v.2006 0°36.91'S 34°05.52'E woodland R. Coperland]	Ungoye, 00°36.91'S 34°05.52'E, 1147m, woodland, Nyanza Prov., Kenya	-.6152	34.092	label	Kenya	Nyanza				6 May 2006 - 19 May 2006	Copeland, R. (Robert)	none specified		Valerio, A. A. (Alejandro A.)	2009	Paratype	woodland		http://hol.osu.edu/spmInfo.html?id=OSUC%20238752
urn:lsid:biosci.ohio-state.edu:osuc_occurrences:OSUC__238753	en	PreservedSpecimen	OSUC 238753	urn:lsid:biosci.ohio-state.edu:osuc_names:254265	Odontacolus africanus (MS)	female	adult	1	CNCI	Insects	[KENYA Central Njukini Forest 0°31.15'S 37°25.19'E 1455m 18-31.vii.2006 R. Copeland MT relic indigenous for.]	Njukini Forest, 00°31.15'S 37°25.19'E, 1455m, relict indigenous forest, Central Prov., Kenya	-.5192	37.4198	label	Kenya	Central				18 July 2006 - 31 July 2006	Copeland, R. (Robert)	malaise trap		Valerio, A. A. (Alejandro A.)	2009	Paratype	relict indigenous forest		http://hol.osu.edu/spmInfo.html?id=OSUC%20238753
urn:lsid:biosci.ohio-state.edu:osuc_occurrences:OSUC__238754	en	PreservedSpecimen	OSUC 238754	urn:lsid:biosci.ohio-state.edu:osuc_names:254265	Odontacolus africanus (MS)	female	adult	1	CNCI	Insects	[KENYA Central Njukini Forest 0°31.15'S 37°25.19'E 1455m 18-31.vii.2006 R. Copeland MT relic indigenous for.]	Njukini Forest, 00°31.15'S 37°25.19'E, 1455m, relict indigenous forest, Central Prov., Kenya	-.5192	37.4198	label	Kenya	Central				18 July 2006 - 31 July 2006	Copeland, R. (Robert)	malaise trap		Valerio, A. A. (Alejandro A.)	2009	Paratype	relict indigenous forest		http://hol.osu.edu/spmInfo.html?id=OSUC%20238754
urn:lsid:biosci.ohio-state.edu:osuc_occurrences:OSUC__238734	en	PreservedSpecimen	OSUC 238734	urn:lsid:biosci.ohio-state.edu:osuc_names:254265	Odontacolus africanus (MS)	female	adult	1	USNM	Insects	[KENYA Nyanza Ungoye/ICIPE 1147m 6-13.iii.2005 0°36.91'S 34°05.52'E seasonally swampy woodland next to grassland R. Coperland]	Ungoye (ICIPE) Field Site, 00°36.91'S 34°05.52'E, 1147m, seasonally swampy woodland next to grassland, Nyanza Prov., Kenya	-.6152	34.092	label	Kenya	Nyanza				6 March 2005 - 13 March 2005	Copeland, R. (Robert)	none specified		Valerio, A. A. (Alejandro A.)	2009	Paratype	seasonally swampy woodland next to grassland		http://hol.osu.edu/spmInfo.html?id=OSUC%20238734
urn:lsid:biosci.ohio-state.edu:osuc_occurrences:OSUC__238755	en	PreservedSpecimen	OSUC 238755	urn:lsid:biosci.ohio-state.edu:osuc_names:254265	Odontacolus africanus (MS)	female	adult	1	CNCI	Insects	[KENYA Nyanza Genbe Hills 1362m 0°29.36'S 34°14.60'E 29.i-5.ii.2005 dry gallery woodland]	Gemba (Gembe) Hills, 00°29.36'S 34°14.60'E, 1362m, dry gallery woodland, Nyanza Prov., Kenya	-.4893	34.2433	label	Kenya	Nyanza				29 January 2005 - 5 February 2005		none specified		Valerio, A. A. (Alejandro A.)	2009	Paratype	dry gallery woodland		http://hol.osu.edu/spmInfo.html?id=OSUC%20238755
urn:lsid:biosci.ohio-state.edu:osuc_occurrences:OSUC__238757	en	PreservedSpecimen	OSUC 238757	urn:lsid:biosci.ohio-state.edu:osuc_names:254265	Odontacolus africanus (MS)	female	adult	1	NMKE	Insects	[KENYA Eastern near Mt. Kenya 1745m 0°25.45'S 37°32.71'E 24.v-6.vi.2004 wet forest]	nr. Mount Kenya, 00°25.45'S 37°32.71'E, 1745m, wet forest, Eastern Prov., Kenya	-.4242	37.5452	label	Kenya	Eastern				24 May 2004 - 6 June 2004		none specified		Valerio, A. A. (Alejandro A.)	2009	Paratype	wet forest		http://hol.osu.edu/spmInfo.html?id=OSUC%20238757
urn:lsid:biosci.ohio-state.edu:osuc_occurrences:OSUC__238758	en	PreservedSpecimen	OSUC 238758	urn:lsid:biosci.ohio-state.edu:osuc_names:254265	Odontacolus africanus (MS)	female	adult	1	CNCI	Insects	[KENYA Eastern near Mt. Kenya 1745m 0°25.45'S 37°32.71'E 10-24.v.2004 wet forest]	nr. Mount Kenya, 00°25.45'S 37°32.71'E, 1745m, wet forest, Eastern Prov., Kenya	-.4242	37.5452	label	Kenya	Eastern				10 May 2004 - 24 May 2004		none specified		Valerio, A. A. (Alejandro A.)	2009	Paratype	wet forest		http://hol.osu.edu/spmInfo.html?id=OSUC%20238758
urn:lsid:biosci.ohio-state.edu:osuc_occurrences:OSUC__238759	en	PreservedSpecimen	OSUC 238759	urn:lsid:biosci.ohio-state.edu:osuc_names:254265	Odontacolus africanus (MS)	female	adult	1	CNCI	Insects	[KENYA Nyanza Ungoye 1147m 6-19.v.2006 0°36.91'S 34°05.52'E woodland R. Coperland MT]	Ungoye, 00°36.91'S 34°05.52'E, 1147m, woodland, Nyanza Prov., Kenya	-.6152	34.092	label	Kenya	Nyanza				6 May 2006 - 19 May 2006	Copeland, R. (Robert)	malaise trap		Valerio, A. A. (Alejandro A.)	2009	Paratype	woodland		http://hol.osu.edu/spmInfo.html?id=OSUC%20238759
urn:lsid:biosci.ohio-state.edu:osuc_occurrences:B.M.__TYPE__HYM.__9.400	en	PreservedSpecimen	B.M. TYPE HYM. 9.400	urn:lsid:biosci.ohio-state.edu:osuc_names:4948	Odontacolus longiceps	female	adult	1	BMNH	Insects	[Type, Mahé, 75] [Odontacolus longiceps Kieffer] [75] [Mahe, 1908-9 Seychelles Exp.] [Odontacolus longiceps J. J. Kieffer Type] [Type] [Figured specimen] [Seychelles Islands, Percy Sladen Trust Expedition 1913-170.]	Mahé Island, Seychelles	-4.6667	55.4667	GEOnet	Seychelles					1908 - 1909		none specified		Kieffer, J. J. (Jean Jacqués)	1910	Holotype			http://hol.osu.edu/spmInfo.html?id=B.M.%20TYPE%20HYM.%209.400
urn:lsid:biosci.ohio-state.edu:osuc_occurrences:QMBA__HY1630	en	PreservedSpecimen	QMBA HY1630	urn:lsid:biosci.ohio-state.edu:osuc_names:9361	Ceratobaeoides hackeri	female	adult	1	QMBA	Insects	mounted on slide w/ Ceratobaeoides longiceps; [South Queensland (Brisbane), among undergrowth, 26-iv-13, H. Hacker]	Brisbane, among undergrowth, QLD, Australia	-27.4667	153.0167	AGPN	Australia	Queensland		Brisbane		26 April 1913	Hacker, H.	none specified		Dodd, A. P. (Alan Parkhurst)	1913	Holotype	among undergrowth		http://hol.osu.edu/spmInfo.html?id=QMBA%20HY1630
urn:lsid:biosci.ohio-state.edu:osuc_occurrences:QMBA__HY1631	en	PreservedSpecimen	QMBA HY1631	urn:lsid:biosci.ohio-state.edu:osuc_names:9360	Ceratobaeoides longiceps	female	adult	1	QMBA	Insects	mounted on slide w/ Ceratobaeoides hackeri; [South Queensland (Brisbane), among undergrowth, 26-iv-13, H. Hacker]	Brisbane, among undergrowth, QLD, Australia	-27.4667	153.0167	AGPN	Australia	Queensland		Brisbane		26 April 1913	Hacker, H.	none specified		Dodd, A. P. (Alan Parkhurst)	1913	Holotype	among undergrowth		http://hol.osu.edu/spmInfo.html?id=QMBA%20HY1631
urn:lsid:biosci.ohio-state.edu:osuc_occurrences:OSUC__238776	en	PreservedSpecimen	OSUC 238776	urn:lsid:biosci.ohio-state.edu:osuc_names:254277	Odontacolus bosei (MS)	female	adult	1	CNCI	Insects	[INDIA Kamataka Bangalore ICAR 20-25.viii.2004 J. Poorani MT]	Bangalore, Indian Council of Agricultural Research (ICAR), Karnataka St., India	12.9833	77.5833	GEOnet	India	Karnataka		Bangalore		20 August 2004 - 25 August 2004	Poorani, J.	malaise trap		Valerio, A. A. (Alejandro A.)	2011	Paratype			http://hol.osu.edu/spmInfo.html?id=OSUC%20238776
urn:lsid:biosci.ohio-state.edu:osuc_occurrences:OSUC__238786	en	PreservedSpecimen	OSUC 238786	urn:lsid:biosci.ohio-state.edu:osuc_names:254277	Odontacolus bosei (MS)	female	adult	1	CNCI	Insects	[INDIA Kamataka Bangalore ICAR 11-15.IX.2004 J. Poorani MT]	Bangalore, Indian Council of Agricultural Research (ICAR), Karnataka St., India	12.9833	77.5833	GEOnet	India	Karnataka		Bangalore		11 September 2004 - 15 September 2004	Poorani, J.	malaise trap		Valerio, A. A. (Alejandro A.)	2011	Paratype			http://hol.osu.edu/spmInfo.html?id=OSUC%20238786
urn:lsid:biosci.ohio-state.edu:osuc_occurrences:OSUC__238794	en	PreservedSpecimen	OSUC 238794	urn:lsid:biosci.ohio-state.edu:osuc_names:254277	Odontacolus bosei (MS)	female	adult	1	CNCI	Insects	[INDIA Kamataka Bangalore ICAR 11-15.IX.2004 J. Poorani MT]	Bangalore, Indian Council of Agricultural Research (ICAR), Karnataka St., India	12.9833	77.5833	GEOnet	India	Karnataka		Bangalore		11 September 2004 - 15 September 2004	Poorani, J.	malaise trap		Valerio, A. A. (Alejandro A.)	2011	Paratype			http://hol.osu.edu/spmInfo.html?id=OSUC%20238794
urn:lsid:biosci.ohio-state.edu:osuc_occurrences:OSUC__238802	en	PreservedSpecimen	OSUC 238802	urn:lsid:biosci.ohio-state.edu:osuc_names:254277	Odontacolus bosei (MS)	female	adult	1	CNCI	Insects	[INDIA Kamataka Bangalore ICAR 1-8.VIII.2004 J. Poorani MT]	Bangalore, Indian Council of Agricultural Research (ICAR), Karnataka St., India	12.9833	77.5833	GEOnet	India	Karnataka		Bangalore		1 August 2004 - 8 August 2004	Poorani, J.	malaise trap		Valerio, A. A. (Alejandro A.)	2011	Paratype			http://hol.osu.edu/spmInfo.html?id=OSUC%20238802
urn:lsid:biosci.ohio-state.edu:osuc_occurrences:OSUC__239207	en	PreservedSpecimen	OSUC 239207	urn:lsid:biosci.ohio-state.edu:osuc_names:254272	Odontacolus darwini (MS)	female	adult	1	CNCI	Insects	[MALAYA 2000' Gentine Tea vii-viii.1985 W.Budenberg (?)]	Genting Tea Estate, 2000ft, Pahang St., Malaysia	3.3558	101.7853	Google Earth	Malaysia	Pahang			Gentine is a misspelling of Genting	Jul-1985 - Aug-1985	Budenberg, W.	none specified		Valerio, A. A. (Alejandro A.)	2010	Paratype			http://hol.osu.edu/spmInfo.html?id=OSUC%20239207
urn:lsid:biosci.ohio-state.edu:osuc_occurrences:OSUC__250611	en	PreservedSpecimen	OSUC 250611	urn:lsid:biosci.ohio-state.edu:osuc_names:284013	Odontacolus mayri (MS)	female	adult	1	QSBG	Insects	[16°54.630'N 103°54.266'E THAILAND Nakkhon Phu Phan NP 281m Creek entrance, Huay Nam Pung For. Unit 6-13.xi.06 Sailom Tongboonchai, MT T1094.]	Phu Phan National Park, 16°54.630'N 103°54.266'E, 281m, T1094, creek, entrance of Huay Nam Pung Forest Unit, Sakon Nakhon Prov., Thailand	16.9105	103.9045	label	Thailand	Sakon Nakhon				6 November 2006 - 13 November 2006	Tongboonchai, S. (Sailom)	malaise trap	T1094	Valerio, A. A. (Alejandro A.)	2011	Paratype	creek		http://hol.osu.edu/spmInfo.html?id=OSUC%20250611
urn:lsid:biosci.ohio-state.edu:osuc_occurrences:OSUC__238769	en	PreservedSpecimen	OSUC 238769	urn:lsid:biosci.ohio-state.edu:osuc_names:302868	Odontacolus markadicus	female	adult	1	CNCI	Insects	[INDIA Kamataka Bangalore ICAR xii.2003 J. Poorani MT]	Bangalore, Indian Council of Agricultural Research (ICAR), Karnataka St., India	12.9833	77.5833	GEOnet	India	Karnataka		Bangalore		Dec-2003	Poorani, J.	malaise trap		Valerio, A. A. (Alejandro A.)	2012				http://hol.osu.edu/spmInfo.html?id=OSUC%20238769
urn:lsid:biosci.ohio-state.edu:osuc_occurrences:OSUC__238777	en	PreservedSpecimen	OSUC 238777	urn:lsid:biosci.ohio-state.edu:osuc_names:254277	Odontacolus bosei (MS)	female	adult	1	CNCI	Insects	[INDIA Kamataka Bangalore ICAR 20-25.viii.2004 J. Poorani MT]	Bangalore, Indian Council of Agricultural Research (ICAR), Karnataka St., India	12.9833	77.5833	GEOnet	India	Karnataka		Bangalore		20 August 2004 - 25 August 2004	Poorani, J.	malaise trap		Valerio, A. A. (Alejandro A.)	2011	Paratype			http://hol.osu.edu/spmInfo.html?id=OSUC%20238777
urn:lsid:biosci.ohio-state.edu:osuc_occurrences:OSUC__238778	en	PreservedSpecimen	OSUC 238778	urn:lsid:biosci.ohio-state.edu:osuc_names:254277	Odontacolus bosei (MS)	female	adult	1	CNCI	Insects	[INDIA Kamataka Bangalore ICAR 15-31.vii.2004 J. Poorani MT]	Bangalore, Indian Council of Agricultural Research (ICAR), Karnataka St., India	12.9833	77.5833	GEOnet	India	Karnataka		Bangalore		15 July 2004 - 31 July 2004	Poorani, J.	malaise trap		Valerio, A. A. (Alejandro A.)	2011	Paratype			http://hol.osu.edu/spmInfo.html?id=OSUC%20238778
urn:lsid:biosci.ohio-state.edu:osuc_occurrences:OSUC__238792	en	PreservedSpecimen	OSUC 238792	urn:lsid:biosci.ohio-state.edu:osuc_names:254277	Odontacolus bosei (MS)	female	adult	1	CNCI	Insects	[INDIA Kamataka Bangalore ICAR 11-15.IX.2004 J. Poorani MT]	Bangalore, Indian Council of Agricultural Research (ICAR), Karnataka St., India	12.9833	77.5833	GEOnet	India	Karnataka		Bangalore		11 September 2004 - 15 September 2004	Poorani, J.	malaise trap		Valerio, A. A. (Alejandro A.)	2011	Paratype			http://hol.osu.edu/spmInfo.html?id=OSUC%20238792
urn:lsid:biosci.ohio-state.edu:osuc_occurrences:OSUC__238800	en	PreservedSpecimen	OSUC 238800	urn:lsid:biosci.ohio-state.edu:osuc_names:254277	Odontacolus bosei (MS)	female	adult	1	CNCI	Insects	[INDIA Kamataka Bangalore ICAR 11-15.IX.2004 J. Poorani MT]	Bangalore, Indian Council of Agricultural Research (ICAR), Karnataka St., India	12.9833	77.5833	GEOnet	India	Karnataka		Bangalore		11 September 2004 - 15 September 2004	Poorani, J.	malaise trap		Valerio, A. A. (Alejandro A.)	2011	Paratype			http://hol.osu.edu/spmInfo.html?id=OSUC%20238800
urn:lsid:biosci.ohio-state.edu:osuc_occurrences:OSUC__250612	en	PreservedSpecimen	OSUC 250612	urn:lsid:biosci.ohio-state.edu:osuc_names:275238	Odontacolus sharkeyi (MS)	female	adult	1	QSBG	Insects	[16°53.362'N 101°47.286'E THAILAND Loei 1262m Phu Kradueng NP Wang Gwang for. Unit , Hill for. MT 3-9.i.2007 Thanongsak Srisa-ad leg. T1222.]	Phu Kradung National Park, 16°53.362'N 101°47.286'E, 1262m, T1222, hill / evergreen forest, Wang Gwang Forest Unit, Loei Prov., Thailand	16.8893	101.7882	label	Thailand	Loei			Phu Kradueng is an alternate spelling for Phu Kradung N.P.	3 January 2007 - 9 January 2007	Srisa-ad, T. (Thanongsak)	malaise trap	T1222	Valerio, A. A. (Alejandro A.)	2010	Paratype	hill; evergreen forest		http://hol.osu.edu/spmInfo.html?id=OSUC%20250612
urn:lsid:biosci.ohio-state.edu:osuc_occurrences:OSUC__238771	en	PreservedSpecimen	OSUC 238771	urn:lsid:biosci.ohio-state.edu:osuc_names:302868	Odontacolus markadicus	female	adult	1	OSUC	Insects	[INDIA Kamataka Bangalore ICAR xii.2003 J. Poorani MT]	Bangalore, Indian Council of Agricultural Research (ICAR), Karnataka St., India	12.9833	77.5833	GEOnet	India	Karnataka		Bangalore		Dec-2003	Poorani, J.	malaise trap		Valerio, A. A. (Alejandro A.)	2012				http://hol.osu.edu/spmInfo.html?id=OSUC%20238771
urn:lsid:biosci.ohio-state.edu:osuc_occurrences:OSUC__238785	en	PreservedSpecimen	OSUC 238785	urn:lsid:biosci.ohio-state.edu:osuc_names:254277	Odontacolus bosei (MS)	female	adult	1	CNCI	Insects	[INDIA Kamataka Bangalore ICAR 15-31.vii.2004 J. Poorani MT]	Bangalore, Indian Council of Agricultural Research (ICAR), Karnataka St., India	12.9833	77.5833	GEOnet	India	Karnataka		Bangalore		15 July 2004 - 31 July 2004	Poorani, J.	malaise trap		Valerio, A. A. (Alejandro A.)	2011	Paratype			http://hol.osu.edu/spmInfo.html?id=OSUC%20238785
urn:lsid:biosci.ohio-state.edu:osuc_occurrences:OSUC__238801	en	PreservedSpecimen	OSUC 238801	urn:lsid:biosci.ohio-state.edu:osuc_names:254277	Odontacolus bosei (MS)	female	adult	1	CNCI	Insects	[INDIA Kamataka Bangalore ICAR 1-8.VIII.2004 J. Poorani MT]	Bangalore, Indian Council of Agricultural Research (ICAR), Karnataka St., India	12.9833	77.5833	GEOnet	India	Karnataka		Bangalore		1 August 2004 - 8 August 2004	Poorani, J.	malaise trap		Valerio, A. A. (Alejandro A.)	2011	Paratype			http://hol.osu.edu/spmInfo.html?id=OSUC%20238801
urn:lsid:biosci.ohio-state.edu:osuc_occurrences:OSUC__239206	en	PreservedSpecimen	OSUC 239206	urn:lsid:biosci.ohio-state.edu:osuc_names:254272	Odontacolus darwini (MS)	female	adult	1	CNCI	Insects	[MALAYA 2000' Gentine Tea vii-viii.1985 W.Budenberg (?)]	Genting Tea Estate, 2000ft, Pahang St., Malaysia	3.3558	101.7853	Google Earth	Malaysia	Pahang			Gentine is a misspelling of Genting	Jul-1985 - Aug-1985	Budenberg, W.	none specified		Valerio, A. A. (Alejandro A.)	2010	Paratype			http://hol.osu.edu/spmInfo.html?id=OSUC%20239206
urn:lsid:biosci.ohio-state.edu:osuc_occurrences:OSUC__239210	en	PreservedSpecimen	OSUC 239210	urn:lsid:biosci.ohio-state.edu:osuc_names:254276	Odontacolus aldrovandii (MS)	female	adult	1	CNCI	Insects	[NEPAL nr. Birganj Lothar 450ft 13-19.ix.1967 Malaise trap No. 34 Can. Nepal exped.]	Lothar, 450ft, MT #34, nr. Birganj, Central Develop. Reg., Nepal	27.5803	84.7219	Google Earth	Nepal	Central		Lothar	derived from literature	13 September 1967 - 19 September 1967		malaise trap		Valerio, A. A. (Alejandro A.)	2009	Holotype			http://hol.osu.edu/spmInfo.html?id=OSUC%20239210
urn:lsid:biosci.ohio-state.edu:osuc_occurrences:OSUC__239208	en	PreservedSpecimen	OSUC 239208	urn:lsid:biosci.ohio-state.edu:osuc_names:254272	Odontacolus darwini (MS)	female	adult	1	WINC	Insects	[MALAYSIA Selangur Bangi 6-8.vii.86 UKM campus A.D. Austin] [MT secundary rainforest]	Bangi, secondary forest, Universiti Kebangsaan Malaysia (UKM) campus, Selangor St., Malaysia	2.9	101.7833	GEOnet	Malaysia	Selangor		Bangi		6 July 1986 - 8 July 1986	Austin, A. D. (Andrew D.)	malaise trap		Valerio, A. A. (Alejandro A.)	2010	Paratype	secondary rainforest		http://hol.osu.edu/spmInfo.html?id=OSUC%20239208
urn:lsid:biosci.ohio-state.edu:osuc_occurrences:OSUC__250860	en	PreservedSpecimen	OSUC 250860	urn:lsid:biosci.ohio-state.edu:osuc_names:284013	Odontacolus mayri (MS)	female	adult	1	QSBG	Insects	[16°32.546'N 101.02.501'E THAILAND Phetchabun Khao Kho NP mix dec. for. Ta Phoi river 26.xi-2.xii.06 274m MT S. Chachumnan & S. Singhtong leg. T979.]	Khao Kho National Park, 16°32.546'N 101°02.501'E, 274m, T979, mixed deciduous forest, Ta Phol River, Phetchabun Prov., Thailand	16.5425	101.0417	label	Thailand	Phetchabun				26 November 2006 - 2 December 2006	Chachumnan, S. (Somchai) & Singhtong, S. (Saink)	malaise trap	T979	Valerio, A. A. (Alejandro A.)	2011	Paratype	mixed deciduous forest		http://hol.osu.edu/spmInfo.html?id=OSUC%20250860
urn:lsid:biosci.ohio-state.edu:osuc_occurrences:OSUC__250857	en	PreservedSpecimen	OSUC 250857	urn:lsid:biosci.ohio-state.edu:osuc_names:284013	Odontacolus mayri (MS)	female	adult	1	QSBG	Insects	[16°54.713'N 103°54.294'E THAILAND Sakon Nakhon Phu Phan NP forest near Huay Nam Pung Dam 289m 13-19.xi.2006 MT Winion Khongnara T1098.]	Phu Phan National Park, 16°54.713'N 103°54.294'E, 289m, T1098, forest, nr. Huay Nam Pung Dam, Sakon Nakhon Prov., Thailand	16.9118	103.9048	label	Thailand	Sakon Nakhon				13 November 2006 - 19 November 2006	Khongnara, W. (Winlon)	malaise trap	T1098	Valerio, A. A. (Alejandro A.)	2011	Paratype	forest		http://hol.osu.edu/spmInfo.html?id=OSUC%20250857
urn:lsid:biosci.ohio-state.edu:osuc_occurrences:OSUC__238770	en	PreservedSpecimen	OSUC 238770	urn:lsid:biosci.ohio-state.edu:osuc_names:302868	Odontacolus markadicus	female	adult	1	CNCI	Insects	[INDIA Kamataka Bangalore ICAR xii.2003 J. Poorani MT]	Bangalore, Indian Council of Agricultural Research (ICAR), Karnataka St., India	12.9833	77.5833	GEOnet	India	Karnataka		Bangalore		Dec-2003	Poorani, J.	malaise trap		Valerio, A. A. (Alejandro A.)	2012				http://hol.osu.edu/spmInfo.html?id=OSUC%20238770
urn:lsid:biosci.ohio-state.edu:osuc_occurrences:OSUC__238779	en	PreservedSpecimen	OSUC 238779	urn:lsid:biosci.ohio-state.edu:osuc_names:254277	Odontacolus bosei (MS)	female	adult	1	CNCI	Insects	[INDIA Kamataka Bangalore ICAR 15-31.vii.2004 J. Poorani MT]	Bangalore, Indian Council of Agricultural Research (ICAR), Karnataka St., India	12.9833	77.5833	GEOnet	India	Karnataka		Bangalore		15 July 2004 - 31 July 2004	Poorani, J.	malaise trap		Valerio, A. A. (Alejandro A.)	2011	Paratype			http://hol.osu.edu/spmInfo.html?id=OSUC%20238779
urn:lsid:biosci.ohio-state.edu:osuc_occurrences:OSUC__238787	en	PreservedSpecimen	OSUC 238787	urn:lsid:biosci.ohio-state.edu:osuc_names:254277	Odontacolus bosei (MS)	female	adult	1	CNCI	Insects	[INDIA Kamataka Bangalore ICAR 11-15.IX.2004 J. Poorani MT]	Bangalore, Indian Council of Agricultural Research (ICAR), Karnataka St., India	12.9833	77.5833	GEOnet	India	Karnataka		Bangalore		11 September 2004 - 15 September 2004	Poorani, J.	malaise trap		Valerio, A. A. (Alejandro A.)	2011	Paratype			http://hol.osu.edu/spmInfo.html?id=OSUC%20238787
urn:lsid:biosci.ohio-state.edu:osuc_occurrences:OSUC__238795	en	PreservedSpecimen	OSUC 238795	urn:lsid:biosci.ohio-state.edu:osuc_names:254277	Odontacolus bosei (MS)	female	adult	1	CNCI	Insects	[INDIA Kamataka Bangalore ICAR 11-15.IX.2004 J. Poorani MT]	Bangalore, Indian Council of Agricultural Research (ICAR), Karnataka St., India	12.9833	77.5833	GEOnet	India	Karnataka		Bangalore		11 September 2004 - 15 September 2004	Poorani, J.	malaise trap		Valerio, A. A. (Alejandro A.)	2011	Paratype			http://hol.osu.edu/spmInfo.html?id=OSUC%20238795
urn:lsid:biosci.ohio-state.edu:osuc_occurrences:OSUC__239209	en	PreservedSpecimen	OSUC 239209	urn:lsid:biosci.ohio-state.edu:osuc_names:302868	Odontacolus markadicus	female	adult	1	CNCI	Insects	[MALAYSIA Sabah Danum Valley 18.xii.86-18.i.1987 M.Still MT]	Danum Valley Protection Forest Reserve, Sabah St., Malaysia	4.9381	117.6939	WDPA-UN	Malaysia	Sabah			Danum Valley Cons. Area is offically called Danum Valley Protection Forest Reserve	18 December 1986 - 18 January 1987	Still, M.	malaise trap		Valerio, A. A. (Alejandro A.)	2012				http://hol.osu.edu/spmInfo.html?id=OSUC%20239209
urn:lsid:biosci.ohio-state.edu:osuc_occurrences:OSUC__250858	en	PreservedSpecimen	OSUC 250858	urn:lsid:biosci.ohio-state.edu:osuc_names:284013	Odontacolus mayri (MS)	female	adult	1	QSBG	Insects	[16°39.550'N 101°08.123'E THAILAND Phetchabun Khao NP mix decid. Near office 230m 19-26.ii.2007 Somchai Chachumnan & Saink Singtong MT T1607.]	Khao Kho National Park, 16°32.550'N 101°08.123'E, 230m, T1607, mixed deciduous, nr. office, Phetchabun Prov., Thailand	16.5425	101.1353	label	Thailand	Phetchabun				19 February 2007 - 26 February 2007	Chachumnan, S. (Somchai) & Singhtong, S. (Saink)	malaise trap	T1607	Valerio, A. A. (Alejandro A.)	2011	Paratype	mixed deciduous		http://hol.osu.edu/spmInfo.html?id=OSUC%20250858
urn:lsid:biosci.ohio-state.edu:osuc_occurrences:OSUC__238774	en	PreservedSpecimen	OSUC 238774	urn:lsid:biosci.ohio-state.edu:osuc_names:254277	Odontacolus bosei (MS)	female	adult	1	CNCI	Insects	[INDIA Kamataka Bangalore ICAR 20-25.viii.2004 J. Poorani MT]	Bangalore, Indian Council of Agricultural Research (ICAR), Karnataka St., India	12.9833	77.5833	GEOnet	India	Karnataka		Bangalore		20 August 2004 - 25 August 2004	Poorani, J.	malaise trap		Valerio, A. A. (Alejandro A.)	2011	Paratype			http://hol.osu.edu/spmInfo.html?id=OSUC%20238774
urn:lsid:biosci.ohio-state.edu:osuc_occurrences:OSUC__238784	en	PreservedSpecimen	OSUC 238784	urn:lsid:biosci.ohio-state.edu:osuc_names:254277	Odontacolus bosei (MS)	female	adult	1	CNCI	Insects	[INDIA Kamataka Bangalore ICAR 15-31.vii.2004 J. Poorani MT]	Bangalore, Indian Council of Agricultural Research (ICAR), Karnataka St., India	12.9833	77.5833	GEOnet	India	Karnataka		Bangalore		15 July 2004 - 31 July 2004	Poorani, J.	malaise trap		Valerio, A. A. (Alejandro A.)	2011	Paratype			http://hol.osu.edu/spmInfo.html?id=OSUC%20238784
urn:lsid:biosci.ohio-state.edu:osuc_occurrences:OSUC__238791	en	PreservedSpecimen	OSUC 238791	urn:lsid:biosci.ohio-state.edu:osuc_names:254277	Odontacolus bosei (MS)	female	adult	1	CNCI	Insects	[INDIA Kamataka Bangalore ICAR 11-15.IX.2004 J. Poorani MT]	Bangalore, Indian Council of Agricultural Research (ICAR), Karnataka St., India	12.9833	77.5833	GEOnet	India	Karnataka		Bangalore		11 September 2004 - 15 September 2004	Poorani, J.	malaise trap		Valerio, A. A. (Alejandro A.)	2011	Paratype			http://hol.osu.edu/spmInfo.html?id=OSUC%20238791
urn:lsid:biosci.ohio-state.edu:osuc_occurrences:OSUC__238799	en	PreservedSpecimen	OSUC 238799	urn:lsid:biosci.ohio-state.edu:osuc_names:254277	Odontacolus bosei (MS)	female	adult	1	CNCI	Insects	[INDIA Kamataka Bangalore ICAR 11-15.IX.2004 J. Poorani MT]	Bangalore, Indian Council of Agricultural Research (ICAR), Karnataka St., India	12.9833	77.5833	GEOnet	India	Karnataka		Bangalore		11 September 2004 - 15 September 2004	Poorani, J.	malaise trap		Valerio, A. A. (Alejandro A.)	2011	Paratype			http://hol.osu.edu/spmInfo.html?id=OSUC%20238799
urn:lsid:biosci.ohio-state.edu:osuc_occurrences:OSUC__250610	en	PreservedSpecimen	OSUC 250610	urn:lsid:biosci.ohio-state.edu:osuc_names:278397	Odontacolus whitfieldi (MS)	female	adult	1	QSBG	Insects	[17°29.540'N 101°20.995'E THAILAND Loei Phu Ruea NP Hua Dong Tham Sun 1130m MT 12-19.xi.2006 Patikhom Tumtip T1118.]	Phu Rua National Park, 17°29.540'N 101°20.995'E, 1130m, T1118, Hua Dong Tham Sun, Loei Prov., Thailand	17.4923	101.35	label	Thailand	Loei			Phu Ruea is an alternate spelling for Phu Rua	12 November 2006 - 19 November 2006	Tumtip, P. (Patikhom)	malaise trap	T1118	Valerio, A. A. (Alejandro A.)	2011	Paratype			http://hol.osu.edu/spmInfo.html?id=OSUC%20250610
urn:lsid:biosci.ohio-state.edu:osuc_occurrences:OSUC__251977	en	PreservedSpecimen	OSUC 251977	urn:lsid:biosci.ohio-state.edu:osuc_names:275238	Odontacolus sharkeyi (MS)	female	adult	1	QSBG	Insects	[16°49.099'N101°47.624'E THAILAND Loei Phu Kradueng NP Mixed dec. for., S. of Na Noy For. Unit 275m 16-17.xi.2006 Prasit Gongphukam, YPT, T1068]	Phu Kradung National Park, 16°49.099'N 101°47.624'E, 275m, T1068, mixed deciduous forest, S of Na Noi Forest Unit, Loei Prov., Thailand	16.8183	101.7937	label	Thailand	Loei			Na Noy is an alternate spelling of Na Noi; Phu Kradueng is an alternate spelling for Phu Kradung N.P.	16 November 2006 - 17 November 2006	Gongphukam, P. (Prasit)	pan trap	T1068	Valerio, A. A. (Alejandro A.)	2010	Paratype	mixed deciduous forest		http://hol.osu.edu/spmInfo.html?id=OSUC%20251977
urn:lsid:biosci.ohio-state.edu:osuc_occurrences:OSUC__238772	en	PreservedSpecimen	OSUC 238772	urn:lsid:biosci.ohio-state.edu:osuc_names:302868	Odontacolus markadicus	female	adult	1	CNCI	Insects	[INDIA Kamataka Bangalore ICAR xii.2003 J. Poorani MT]	Bangalore, Indian Council of Agricultural Research (ICAR), Karnataka St., India	12.9833	77.5833	GEOnet	India	Karnataka		Bangalore		Dec-2003	Poorani, J.	malaise trap		Valerio, A. A. (Alejandro A.)	2012				http://hol.osu.edu/spmInfo.html?id=OSUC%20238772
urn:lsid:biosci.ohio-state.edu:osuc_occurrences:OSUC__238788	en	PreservedSpecimen	OSUC 238788	urn:lsid:biosci.ohio-state.edu:osuc_names:254277	Odontacolus bosei (MS)	female	adult	1	CNCI	Insects	[INDIA Kamataka Bangalore ICAR 11-15.IX.2004 J. Poorani MT]	Bangalore, Indian Council of Agricultural Research (ICAR), Karnataka St., India	12.9833	77.5833	GEOnet	India	Karnataka		Bangalore		11 September 2004 - 15 September 2004	Poorani, J.	malaise trap		Valerio, A. A. (Alejandro A.)	2011	Paratype			http://hol.osu.edu/spmInfo.html?id=OSUC%20238788
urn:lsid:biosci.ohio-state.edu:osuc_occurrences:OSUC__238796	en	PreservedSpecimen	OSUC 238796	urn:lsid:biosci.ohio-state.edu:osuc_names:254277	Odontacolus bosei (MS)	female	adult	1	CNCI	Insects	[INDIA Kamataka Bangalore ICAR 11-15.IX.2004 J. Poorani MT]	Bangalore, Indian Council of Agricultural Research (ICAR), Karnataka St., India	12.9833	77.5833	GEOnet	India	Karnataka		Bangalore		11 September 2004 - 15 September 2004	Poorani, J.	malaise trap		Valerio, A. A. (Alejandro A.)	2011	Paratype			http://hol.osu.edu/spmInfo.html?id=OSUC%20238796
urn:lsid:biosci.ohio-state.edu:osuc_occurrences:OSUC__238807	en	PreservedSpecimen	OSUC 238807	urn:lsid:biosci.ohio-state.edu:osuc_names:254277	Odontacolus bosei (MS)	female	adult	1	CNCI	Insects	[INDIA Kamataka Bangalore ICAR 5-13.viii.2004 J. Poorani MT]	Bangalore, Indian Council of Agricultural Research (ICAR), Karnataka St., India	12.9833	77.5833	GEOnet	India	Karnataka		Bangalore		5 August 2004 - 13 August 2004	Poorani, J.	malaise trap		Valerio, A. A. (Alejandro A.)	2011	Paratype			http://hol.osu.edu/spmInfo.html?id=OSUC%20238807
urn:lsid:biosci.ohio-state.edu:osuc_occurrences:OSUC__268731	en	PreservedSpecimen	OSUC 268731	urn:lsid:biosci.ohio-state.edu:osuc_names:254271	Odontacolus heydoni (MS)	female	adult	1	OSUC	Insects	[14°22.960'N 101°23.253'E THAILAND Nakhon Nayok Khao Yai NP 750m San Jao Khaokeaw 26.iii-2.iv.2007 MT, Wirat Sukko leg. T2110.] [Odontacolus Det. L . Musetti 2008.]	Khao Yai National Park, 14°22.960'N 101°23.253'E, 750m, T2110, Khao Keow, San Jao, Nakhon Nayok Prov., Thailand	14.3827	101.3875	label	Thailand	Nakhon Nayok				26 March 2007 - 2 April 2007	Sukho, W. (Wirat)	malaise trap	T2110	Valerio, A. A. (Alejandro A.)	2009	Paratype			http://hol.osu.edu/spmInfo.html?id=OSUC%20268731
urn:lsid:biosci.ohio-state.edu:osuc_occurrences:OSUC__268733	en	PreservedSpecimen	OSUC 268733	urn:lsid:biosci.ohio-state.edu:osuc_names:284013	Odontacolus mayri (MS)	female	adult	1	OSUC	Insects	[14°27.511'N 101°22.408'E THAILAND Nakhon Ratchasima Khao Yai NP evergreen for. Near Tiger Trail 760m 12-19.vi.2007 MT, Wirat Sukho T2226.]	Khao Yai National Park, 14°27.511'N 101°22.408'E, 760m, T2226, evergreen forest, nr. Tiger Trail, Nakhon Ratchasima Prov., Thailand	14.4585	101.3735	label	Thailand	Nakhon Ratchasima				12 June 2007 - 19 June 2007	Sukho, W. (Wirat)	malaise trap	T2226	Valerio, A. A. (Alejandro A.)	2011	Paratype	evergreen forest		http://hol.osu.edu/spmInfo.html?id=OSUC%20268733
urn:lsid:biosci.ohio-state.edu:osuc_occurrences:OSUC__268732	en	PreservedSpecimen	OSUC 268732	urn:lsid:biosci.ohio-state.edu:osuc_names:302868	Odontacolus markadicus	female	adult	1	OSUC	Insects	[14°27.511'N 101°22.408'E THAILAND Nakhon Ratchasima Khao Yai NP evergreen for. Near Tiger Trail 760m 12-19.vi.2007 MT, Wirat Sukho T2226.]	Khao Yai National Park, 14°27.511'N 101°22.408'E, 760m, T2226, evergreen forest, nr. Tiger Trail, Nakhon Ratchasima Prov., Thailand	14.4585	101.3735	label	Thailand	Nakhon Ratchasima				12 June 2007 - 19 June 2007	Sukho, W. (Wirat)	malaise trap	T2226	Valerio, A. A. (Alejandro A.)	2012		evergreen forest		http://hol.osu.edu/spmInfo.html?id=OSUC%20268732
urn:lsid:biosci.ohio-state.edu:osuc_occurrences:OSUC__238773	en	PreservedSpecimen	OSUC 238773	urn:lsid:biosci.ohio-state.edu:osuc_names:254277	Odontacolus bosei (MS)	female	adult	1	CNCI	Insects	[INDIA Kamataka Bangalore ICAR 20-25.viii.2004 J. Poorani MT]	Bangalore, Indian Council of Agricultural Research (ICAR), Karnataka St., India	12.9833	77.5833	GEOnet	India	Karnataka		Bangalore		20 August 2004 - 25 August 2004	Poorani, J.	malaise trap		Valerio, A. A. (Alejandro A.)	2011	Paratype			http://hol.osu.edu/spmInfo.html?id=OSUC%20238773
urn:lsid:biosci.ohio-state.edu:osuc_occurrences:OSUC__238781	en	PreservedSpecimen	OSUC 238781	urn:lsid:biosci.ohio-state.edu:osuc_names:254277	Odontacolus bosei (MS)	female	adult	1	OSUC	Insects	[INDIA Kamataka Bangalore ICAR 15-31.vii.2004 J. Poorani MT]	Bangalore, Indian Council of Agricultural Research (ICAR), Karnataka St., India	12.9833	77.5833	GEOnet	India	Karnataka		Bangalore		15 July 2004 - 31 July 2004	Poorani, J.	malaise trap		Valerio, A. A. (Alejandro A.)	2011	Paratype			http://hol.osu.edu/spmInfo.html?id=OSUC%20238781
urn:lsid:biosci.ohio-state.edu:osuc_occurrences:OSUC__238797	en	PreservedSpecimen	OSUC 238797	urn:lsid:biosci.ohio-state.edu:osuc_names:254277	Odontacolus bosei (MS)	female	adult	1	CNCI	Insects	[INDIA Kamataka Bangalore ICAR 11-15.IX.2004 J. Poorani MT]	Bangalore, Indian Council of Agricultural Research (ICAR), Karnataka St., India	12.9833	77.5833	GEOnet	India	Karnataka		Bangalore		11 September 2004 - 15 September 2004	Poorani, J.	malaise trap		Valerio, A. A. (Alejandro A.)	2011	Paratype			http://hol.osu.edu/spmInfo.html?id=OSUC%20238797
urn:lsid:biosci.ohio-state.edu:osuc_occurrences:OSUC__238808	en	PreservedSpecimen	OSUC 238808	urn:lsid:biosci.ohio-state.edu:osuc_names:254277	Odontacolus bosei (MS)	female	adult	1	CNCI	Insects	[INDIA Kamataka Bangalore ICAR 11-30.vii.2004 J. Poorani MT]	Bangalore, Indian Council of Agricultural Research (ICAR), Karnataka St., India	12.9833	77.5833	GEOnet	India	Karnataka		Bangalore		11 July 2004 - 30 July 2004	Poorani, J.	malaise trap		Valerio, A. A. (Alejandro A.)	2011	Paratype			http://hol.osu.edu/spmInfo.html?id=OSUC%20238808
urn:lsid:biosci.ohio-state.edu:osuc_occurrences:OSUC__239191	en	PreservedSpecimen	OSUC 239191	urn:lsid:biosci.ohio-state.edu:osuc_names:302868	Odontacolus markadicus	female	adult	1	CNCI	Insects	[INDIA Bangalore 1-10.vii.1988 K. Ghorpade PT]	Bangalore, Karnataka St., India	12.9833	77.5833	GEOnet	India	Karnataka		Bangalore		1 July 1988 - 10 July 1988	Ghorpade, K.	pan trap		Valerio, A. A. (Alejandro A.)	2012				http://hol.osu.edu/spmInfo.html?id=OSUC%20239191
urn:lsid:biosci.ohio-state.edu:osuc_occurrences:OSUC__239197	en	PreservedSpecimen	OSUC 239197	urn:lsid:biosci.ohio-state.edu:osuc_names:302868	Odontacolus markadicus	female	adult	1	CNCI	Insects	[INDIA Bangalore 1-9.ix.1987 K.Ghorpade PT]	Bangalore, Karnataka St., India	12.9833	77.5833	GEOnet	India	Karnataka		Bangalore		1 September 1987 - 9 September 1987	Ghorpade, K.	pan trap		Valerio, A. A. (Alejandro A.)	2012				http://hol.osu.edu/spmInfo.html?id=OSUC%20239197
urn:lsid:biosci.ohio-state.edu:osuc_occurrences:OSUC__239195	en	PreservedSpecimen	OSUC 239195	urn:lsid:biosci.ohio-state.edu:osuc_names:302868	Odontacolus markadicus	female	adult	1	CNCI	Insects	[INDIA Bangalore 1-10.vii.1988 K. Ghorpade PT]	Bangalore, Karnataka St., India	12.9833	77.5833	GEOnet	India	Karnataka		Bangalore		1 July 1988 - 10 July 1988	Ghorpade, K.	pan trap		Valerio, A. A. (Alejandro A.)	2012				http://hol.osu.edu/spmInfo.html?id=OSUC%20239195
urn:lsid:biosci.ohio-state.edu:osuc_occurrences:OSUC__239190	en	PreservedSpecimen	OSUC 239190	urn:lsid:biosci.ohio-state.edu:osuc_names:302868	Odontacolus markadicus	female	adult	1	CNCI	Insects	[INDIA Bangalore 1-10.vii.1988 K. Ghorpade PT]	Bangalore, Karnataka St., India	12.9833	77.5833	GEOnet	India	Karnataka		Bangalore		1 July 1988 - 10 July 1988	Ghorpade, K.	pan trap		Valerio, A. A. (Alejandro A.)	2012				http://hol.osu.edu/spmInfo.html?id=OSUC%20239190
urn:lsid:biosci.ohio-state.edu:osuc_occurrences:CASENT__2042644	en	PreservedSpecimen	CASENT 2042644	urn:lsid:biosci.ohio-state.edu:osuc_names:254265	Odontacolus africanus (MS)	female	adult	1	CASC	Insects	[19°42'34"S 44°43'5"E MADAGASCAR: Prov. Mahajanga, PN Tsingy de Bemaraha, 10.6km 123° ESE Antsalova] [16-20.xi.2001, 150m Fisher Griswold et al. MT, trop. Dry for. On Tsingy, BLF4462.]	Tsingy de Bemaraha National Park, 19°42'34''S 44°43'05''E, 150m, BLF4462, tropical dry forest on tsingy, 10.6km (123°) ESE Antsalova, Mahajanga Auto. Prov., Madagascar	-19.7094	44.7181	label	Madagascar	Mahajanga				16 November 2001 - 20 November 2001	Fisher, Griswold et al.	malaise trap		Valerio, A. A. (Alejandro A.)	2010	Paratype	tropical dry forest on tsingy		http://hol.osu.edu/spmInfo.html?id=CASENT%202042644
urn:lsid:biosci.ohio-state.edu:osuc_occurrences:OSUC__321870	en	PreservedSpecimen	OSUC 321870	urn:lsid:biosci.ohio-state.edu:osuc_names:275238	Odontacolus sharkeyi (MS)	female	adult	1	QSBG	Insects	[12°14.48'N 99°56.023'E THAILAND prachuab Khiri Khan Khao Sam Roi Yot NP Nature edu. Center 13-20.vii.2008 MT, Amnad & Yai T3026.]	Khao Sam Roi Yot National Park, 12°14.480'N 99°56.023'E, T3026, nature education center, Prachuap Khiri Khan Prov., Thailand	12.2413	99.9337	label	Thailand	Prachuap Khiri Khan				13 July 2008 - 20 July 2008	Amnad & Yai	malaise trap	T3026	Valerio, A. A. (Alejandro A.)	2010	Paratype			http://hol.osu.edu/spmInfo.html?id=OSUC%20321870
urn:lsid:biosci.ohio-state.edu:osuc_occurrences:OSUC__321868	en	PreservedSpecimen	OSUC 321868	urn:lsid:biosci.ohio-state.edu:osuc_names:275238	Odontacolus sharkeyi (MS)	female	adult	1	QSBG	Insects	[14°57.32'N 99°26.972'E THAILAND Suphanburi Phu Toei NP Phu Toei Malaise hill top/road 650m Malaise 16-23.vii.2008 Saunbua L. leg. T3133.]	Pu Toei National Park, 14°57.320'N 99°26.972'E, 650m, T3133, hilltop / road, Phu Toei Mt., Suphan Buri Prov., Thailand	14.9553	99.4495	label	Thailand	Suphan Buri				16 July 2008 - 23 July 2008	Saunbua, L.	malaise trap	T3133	Valerio, A. A. (Alejandro A.)	2010	Paratype	hilltop; road		http://hol.osu.edu/spmInfo.html?id=OSUC%20321868
urn:lsid:biosci.ohio-state.edu:osuc_occurrences:OSUC__321869	en	PreservedSpecimen	OSUC 321869	urn:lsid:biosci.ohio-state.edu:osuc_names:275238	Odontacolus sharkeyi (MS)	female	adult	1	QSBG	Insects	[12°49.15'N 102°7.13'E THAILAND Chanthaburi Khao Khitchakut NP 219m Prabaht unit, 120m to brig. Sutthida & Charoenchai 16-23.x.2008 MT, T3957.]	Khao Khitchakut National Park, 12°49.150'N 102°07.130'E, 219m, T3957, 120m to bridge, Prabad Unit, Chanthaburi Prov., Thailand	12.8192	102.1188	label	Thailand	Chanthaburi				16 October 2008 - 23 October 2008	Sutthida & Charoenchai	malaise trap		Valerio, A. A. (Alejandro A.)	2010	Holotype			http://hol.osu.edu/spmInfo.html?id=OSUC%20321869
urn:lsid:biosci.ohio-state.edu:osuc_occurrences:OSUC__321871	en	PreservedSpecimen	OSUC 321871	urn:lsid:biosci.ohio-state.edu:osuc_names:275238	Odontacolus sharkeyi (MS)	female	adult	1	QSBG	Insects	[14°29.972'N 98°53.035'E THAILAND KanchanaburiKhuean Srinagarindra NP Chong Kraborg 210m MT 25.ix-2.x.2008 Boonnam & Phumarin leg. T3452.]	Khuean Srinagarindra National Park, 14°29.972'N 98°53.035'E, 210m, T3452, Khong Kraborg, Kanchanaburi Prov., Thailand	14.4995	98.884	label	Thailand	Kanchanaburi				25 September 2008 - 2 October 2008	Boonnam & Phumarin	malaise trap		Valerio, A. A. (Alejandro A.)	2010	Paratype			http://hol.osu.edu/spmInfo.html?id=OSUC%20321871
urn:lsid:biosci.ohio-state.edu:osuc_occurrences:OSUC__321873	en	PreservedSpecimen	OSUC 321873	urn:lsid:biosci.ohio-state.edu:osuc_names:275238	Odontacolus sharkeyi (MS)	female	adult	1	QSBG	Insects	[14°29.972'N 98°53.035'E THAILAND Kanchanaburi Khuean Srinagarindra NP Chong Kraborg 210m MT 2-9.x.2008 Boonnam & Phumarin leg. T3453.]	Khuean Srinagarindra National Park, 14°29.972'N 98°53.035'E, 210m, T3453, Khong Kraborg, Kanchanaburi Prov., Thailand	14.4995	98.884	label	Thailand	Kanchanaburi				2 October 2008 - 9 October 2008	Boonnam & Phumarin	malaise trap	T3453	Valerio, A. A. (Alejandro A.)	2010	Paratype			http://hol.osu.edu/spmInfo.html?id=OSUC%20321873
urn:lsid:biosci.ohio-state.edu:osuc_occurrences:OSUC__321887	en	PreservedSpecimen	OSUC 321887	urn:lsid:biosci.ohio-state.edu:osuc_names:275238	Odontacolus sharkeyi (MS)	female	adult	1	QSBG	Insects	[14°29.972'N 98°53.035'E THAILAND Kanchanaburi Khuean Srinagarindra NP Chong Kraborg 210m MT 11-18.ix.2008 Boonnam & Phumarin leg. T3450.]	Khuean Srinagarindra National Park, 14°29.972'N 98°53.035'E, 210m, T3450, Khong Kraborg, Kanchanaburi Prov., Thailand	14.4995	98.884	label	Thailand	Kanchanaburi				11 September 2008 - 18 September 2008	Boonnam & Phumarin	malaise trap	T3450	Valerio, A. A. (Alejandro A.)	2010	Paratype			http://hol.osu.edu/spmInfo.html?id=OSUC%20321887
urn:lsid:biosci.ohio-state.edu:osuc_occurrences:CASENT__2042645	en	PreservedSpecimen	CASENT 2042645	urn:lsid:biosci.ohio-state.edu:osuc_names:254265	Odontacolus africanus (MS)	female	adult	1	CASC	Insects	[19°42'34"S 44°43'5"E MADAGASCAR: Prov. Mahajanga, PN Tsingy de Bemaraha, 10.6km 123° ESE Antsalova] [16-20.xi.2001, 150m Fisher Griswold et al. MT, trop. Dry for. On Tsingy, BLF4462.]	Tsingy de Bemaraha National Park, 19°42'34''S 44°43'05''E, 150m, BLF4462, tropical dry forest on tsingy, 10.6km (123°) ESE Antsalova, Mahajanga Auto. Prov., Madagascar	-19.7094	44.7181	label	Madagascar	Mahajanga				16 November 2001 - 20 November 2001	Fisher, Griswold et al.	malaise trap		Valerio, A. A. (Alejandro A.)	2010	Paratype	tropical dry forest on tsingy		http://hol.osu.edu/spmInfo.html?id=CASENT%202042645
urn:lsid:biosci.ohio-state.edu:osuc_occurrences:OSUC__321867	en	PreservedSpecimen	OSUC 321867	urn:lsid:biosci.ohio-state.edu:osuc_names:275238	Odontacolus sharkeyi (MS)	female	adult	1	QSBG	Insects	[19°18.712'N 96°36.399'E THAILAND Kamphaeng Phet Mae Wong NP 1306m Chong Yen 3-10.ix.2007 Malaise, Chumpoi Piluk & Aram impuang leg. T2812.]	Mae Wong National Park, 16°05.968'N 99°06.472'E, 1306m, T2812, Chong Yen Mt., Kamphaeng Phet Prov., Thailand	16.0995	99.1078	label	Thailand	Kamphaeng Phet				3 September 2007 - 10 September 2007	Piluk, C. (Chumpol) & Inpuang, A. (Aram)	malaise trap	T2812	Valerio, A. A. (Alejandro A.)	2010	Paratype			http://hol.osu.edu/spmInfo.html?id=OSUC%20321867
urn:lsid:biosci.ohio-state.edu:osuc_occurrences:OSUC__267297	en	PreservedSpecimen	OSUC 267297	urn:lsid:biosci.ohio-state.edu:osuc_names:254265	Odontacolus africanus (MS)	female	adult	1	USNM	Insects	[KENYA: Gembe Hills 25.v-8.vi.2006 Malaise trap ]	Gemba (Gembe) Hills, Nyanza Prov., Kenya	-.4893	34.2433	other label	Kenya	Nyanza			Gembe is a variant name of Gemba Hills	25 May 2006 - 8 June 2006		malaise trap		Valerio, A. A. (Alejandro A.)	2010	Paratype			http://hol.osu.edu/spmInfo.html?id=OSUC%20267297
urn:lsid:biosci.ohio-state.edu:osuc_occurrences:OSUC__239184	en	PreservedSpecimen	OSUC 239184	urn:lsid:biosci.ohio-state.edu:osuc_names:4946	Odontacolus doddi	female	adult	1	CNCI	Insects	[AUSTRALIA Qld. Mt. Glorious 27°19'54''S 152°45'29''E 29.xi-5.xii.1997 T. Hiller, Malaise]	Mount Glorious, 27°19'54"S 152°45'29"E, QLD, Australia	-27.3317	152.7581	label	Australia	Queensland				29 November 1997 - 5 December 1997	Hiller, T.	malaise trap		Valerio, A. A. (Alejandro A.)	2010				http://hol.osu.edu/spmInfo.html?id=OSUC%20239184
urn:lsid:biosci.ohio-state.edu:osuc_occurrences:OSUC__238444	en	PreservedSpecimen	OSUC 238444	urn:lsid:biosci.ohio-state.edu:osuc_names:254265	Odontacolus africanus (MS)	female	adult	1	CNCI	Insects	[KENYA Nyanza Ungoye ICIPE site 0.615°S 34.092°E 1145m 19-29.x.1998 S. Miller MT] [Loan from USNMNH 2030844]	Ungoye (ICIPE) Field Site, 0.615°S 34.092°E, 1145m, Nyanza Prov., Kenya	-.62	34.09	label	Kenya	Nyanza				19 October 1998 - 29 October 1998	Miller, S.	malaise trap		Valerio, A. A. (Alejandro A.)	2010	Paratype			http://hol.osu.edu/spmInfo.html?id=OSUC%20238444
urn:lsid:biosci.ohio-state.edu:osuc_occurrences:OSUC__239162	en	PreservedSpecimen	OSUC 239162	urn:lsid:biosci.ohio-state.edu:osuc_names:278397	Odontacolus whitfieldi (MS)	female	adult	1	CNCI	Insects	[MALAYSIA Pasoh Forest Res. Negri S. Malaysia XI.25.78 for.gap P. & M. Becker]	Pasoh Forest Reserve, forest gap, Negeri Sembilan St., Malaysia	3	102.3297	WDPA-UN	Malaysia	Negeri Sembilan				25 November 1978	Becker, P. & Becker, M.	none specified		Valerio, A. A. (Alejandro A.)	2010	Paratype	forest gap		http://hol.osu.edu/spmInfo.html?id=OSUC%20239162
urn:lsid:biosci.ohio-state.edu:osuc_occurrences:OSUC__339576	en	PreservedSpecimen	OSUC 339576	urn:lsid:biosci.ohio-state.edu:osuc_names:254272	Odontacolus darwini (MS)	female	adult	1	QSBG	Insects	[THAILAND: Phechabun Khao Kho Nat. Park 16°32.546'N 101°2.501'E 560m, Malaise 12-19.vi.2007, S. Singtong & S.Chachumnan #2455.]	Khao Kho National Park, 16°32.546'N 101°02.501'E, 560m, T2455, mixed deciduous forest, Phetchabun Prov., Thailand	16.5425	101.0417	label	Thailand	Phetchabun				12 June 2007 - 19 June 2007	Singtong, S. (Saink) & Chachumnan, S. (Somchai)	malaise trap		Valerio, A. A. (Alejandro A.)	2011	Paratype	mixed deciduous forest		http://hol.osu.edu/spmInfo.html?id=OSUC%20339576
urn:lsid:biosci.ohio-state.edu:osuc_occurrences:OSUC__339583	en	PreservedSpecimen	OSUC 339583	urn:lsid:biosci.ohio-state.edu:osuc_names:254272	Odontacolus darwini (MS)	female	adult	1	QSBG	Insects	[THAILAND: Phetchabun Khao Kho Nat. Park, 524m 16°32.539'N 101°02.483'E 26.xii.2006-2.1.2007, MT S. Chachumnan, S. Singtong Mixed deciduous for., #1188]	Khao Kho National Park, 16°32.539'N 101°02.483'E, 524m, T1188, mixed deciduous forest, Phetchabun Prov., Thailand	16.5423	101.0413	label	Thailand	Phetchabun				26 December 2006 - 2 January 2007	Chachumnan, S. (Somchai) & Singtong, S. (Saink)	malaise trap	T1188	Valerio, A. A. (Alejandro A.)	2011	Paratype	mixed deciduous forest		http://hol.osu.edu/spmInfo.html?id=OSUC%20339583
urn:lsid:biosci.ohio-state.edu:osuc_occurrences:OSUC__339606	en	PreservedSpecimen	OSUC 339606	urn:lsid:biosci.ohio-state.edu:osuc_names:254265	Odontacolus africanus (MS)	female	adult	1	CNCI	Insects	[MOZAMBIQUE, Niassa Prov. Cuamba, Mituque 1-22.vii.2008 M.Olmi, MT]	Mitúcuè (Mituque) Mountains, Cuamba, Niassa Prov., Mozambique	-14.74	36.6844	GEOnet	Mozambique	Niassa			Mituque is a variant name of Mitúcuè Mts.	1 July 2008 - 22 July 2008	Olmi, M. (Massimo)	malaise trap		Valerio, A. A. (Alejandro A.)	2011	Paratype			http://hol.osu.edu/spmInfo.html?id=OSUC%20339606
urn:lsid:biosci.ohio-state.edu:osuc_occurrences:OSUC__339577	en	PreservedSpecimen	OSUC 339577	urn:lsid:biosci.ohio-state.edu:osuc_names:275238	Odontacolus sharkeyi (MS)	female	adult	1	QSBG	Insects	[THAILAND: Phechabun Khao Kho Nat. Park 16°32.546'N 101°2.501'E 560m, Malaise 12-19.vi.2007, S. Singtong & S.Chachumnan #2455.]	Khao Kho National Park, 16°32.546'N 101°02.501'E, 560m, T2455, mixed deciduous forest, Phetchabun Prov., Thailand	16.5425	101.0417	label	Thailand	Phetchabun				12 June 2007 - 19 June 2007	Singtong, S. (Saink) & Chachumnan, S. (Somchai)	malaise trap		Valerio, A. A. (Alejandro A.)	2011	Paratype	mixed deciduous forest		http://hol.osu.edu/spmInfo.html?id=OSUC%20339577
urn:lsid:biosci.ohio-state.edu:osuc_occurrences:OSUC__339579	en	PreservedSpecimen	OSUC 339579	urn:lsid:biosci.ohio-state.edu:osuc_names:275238	Odontacolus sharkeyi (MS)	female	adult	1	QSBG	Insects	[THAILAND: Chaiyaphum Tat Tonel Nat. Park, at waterfall 15°57.657'N 101°54.724'E 301m, 12-19.x.2006 MT Tawit Jaruphan, #682.]	Tad Ton (Tat Tone) National Park, 15°57.657'N 101°54.724'E, 301m, T682, next to Pa Eang Waterfall, Chaiyaphum Prov., Thailand	15.961	101.912	label	Thailand	Chaiyaphum			Tat Tone is an alternative spelling for Tad Ton	12 October 2006 - 19 October 2006	Jaruphan, T. (Tawit)	malaise trap	T682	Valerio, A. A. (Alejandro A.)	2011	Paratype			http://hol.osu.edu/spmInfo.html?id=OSUC%20339579
urn:lsid:biosci.ohio-state.edu:osuc_occurrences:OSUC__339586	en	PreservedSpecimen	OSUC 339586	urn:lsid:biosci.ohio-state.edu:osuc_names:275238	Odontacolus sharkeyi (MS)	female	adult	1	QSBG	Insects	[THAILAND: Khanchanaburi Khuean Srigarindra Nat. Park Tha Thung-na/Chong Kraborg 14°29.972'N 53.035'E, 210m, Malaise trap 25.xii.08-1.i.2009 Boonnam & Phumarin, #4437]	Khuean Srinagarindra National Park, 14°29.972'N 98°53.035'E, 210m, T4437, Tha Thung Na Dam, Khong Kraborg, Kanchanaburi Prov., Thailand	14.4995	98.884	label	Thailand	Kanchanaburi				25 December 2008 - 1 January 2009	Boonnam & Phumarin	malaise trap	T4437	Valerio, A. A. (Alejandro A.)	2011	Paratype			http://hol.osu.edu/spmInfo.html?id=OSUC%20339586
urn:lsid:biosci.ohio-state.edu:osuc_occurrences:OSUC__339588	en	PreservedSpecimen	OSUC 339588	urn:lsid:biosci.ohio-state.edu:osuc_names:275238	Odontacolus sharkeyi (MS)	female	adult	1	OSUC	Insects	[THAILAND: Prachuab Khiri Khan, khao Sam Roi Yot Nat. Park, Nature education center 12°14.48'N 99°56.023'E, 17-24.viii.2008, Yai & Sorat, #3020.]	Khao Sam Roi Yot National Park, 12°14.480'N 99°56.023'E, T3020, nature education center, Prachuap Khiri Khan Prov., Thailand	12.2413	99.9337	label	Thailand	Prachuap Khiri Khan				17 August 2008 - 24 August 2008	Yai & Sorat	malaise trap	T3020	Valerio, A. A. (Alejandro A.)	2011	Paratype			http://hol.osu.edu/spmInfo.html?id=OSUC%20339588
urn:lsid:biosci.ohio-state.edu:osuc_occurrences:OSUC__339591	en	PreservedSpecimen	OSUC 339591	urn:lsid:biosci.ohio-state.edu:osuc_names:275238	Odontacolus sharkeyi (MS)	female	adult	1	OSUC	Insects	[THAILAND: Kanchanaburi Khuean Srinagarindra Nat. Park, Chong Kraborg 14°29.972'N 98°53.035'E 210m, Malaise, 11-18.ix.2008 Boonnam & Phumarin, #3450.]	Khuean Srinagarindra National Park, 14°29.972'N 98°53.035'E, 210m, T3450, Khong Kraborg, Kanchanaburi Prov., Thailand	14.4995	98.884	label	Thailand	Kanchanaburi				11 September 2008 - 18 September 2008	Boonnam & Phumarin	malaise trap	T3450	Valerio, A. A. (Alejandro A.)	2011	Paratype			http://hol.osu.edu/spmInfo.html?id=OSUC%20339591
urn:lsid:biosci.ohio-state.edu:osuc_occurrences:OSUC__339592	en	PreservedSpecimen	OSUC 339592	urn:lsid:biosci.ohio-state.edu:osuc_names:275238	Odontacolus sharkeyi (MS)	female	adult	1	OSUC	Insects	[THAILAND: Kanchanaburi Khuean Srinagarindra Nat. Park, Chong Kraborg 14°29.972'N 98°53.035'E 210m, Malaise, 11-18.ix.2008 Boonnam & Phumarin, #3450.]	Khuean Srinagarindra National Park, 14°29.972'N 98°53.035'E, 210m, T3450, Khong Kraborg, Kanchanaburi Prov., Thailand	14.4995	98.884	label	Thailand	Kanchanaburi				11 September 2008 - 18 September 2008	Boonnam & Phumarin	malaise trap	T3450	Valerio, A. A. (Alejandro A.)	2011	Paratype			http://hol.osu.edu/spmInfo.html?id=OSUC%20339592
urn:lsid:biosci.ohio-state.edu:osuc_occurrences:OSUC__339598	en	PreservedSpecimen	OSUC 339598	urn:lsid:biosci.ohio-state.edu:osuc_names:275238	Odontacolus sharkeyi (MS)	female	adult	1	OSUC	Insects	[THAILAND: Kanchanaburi Khuean Srinagarindra Nat. Park Huay Mae Kamint/tourist center Malaise trap, 4-11.xii.2008 Somboon & Daorueng, #4436]	Khuean Srinagarindra National Park, 14°38.312'N 98°59.643'E, 210m, T4436, tourist center, Mae Kamint River, Kanchanaburi Prov., Thailand	14.6385	98.994	label	Thailand	Kanchanaburi				4 December 2008 - 11 December 2008	Somboon & Daorueng	malaise trap	T4436	Valerio, A. A. (Alejandro A.)	2011	Paratype			http://hol.osu.edu/spmInfo.html?id=OSUC%20339598
urn:lsid:biosci.ohio-state.edu:osuc_occurrences:OSUC__339601	en	PreservedSpecimen	OSUC 339601	urn:lsid:biosci.ohio-state.edu:osuc_names:275238	Odontacolus sharkeyi (MS)	female	adult	1	OSUC	Insects	[THAILAND: Nakhon Si Thammarat, Namtok Yong Nat. Park, TV aerial, 966m, 8°14.262'N 99°48.289'E Malaise, 25.viii-1.ix.2008 Paiboon, #3533]	Namtok Yong National Park, 08°14.262'N 99°48.289'E, 966m, T3533, TV aerial, Nakhon Si Thammarat Prov., Thailand	8.2377	99.8048	label	Thailand	Nakhon Si Thammarat				25 August 2008 - 1 September 2008	Paiboon	malaise trap	T3533	Valerio, A. A. (Alejandro A.)	2011	Paratype	TV aerial		http://hol.osu.edu/spmInfo.html?id=OSUC%20339601
urn:lsid:biosci.ohio-state.edu:osuc_occurrences:OSUC__339604	en	PreservedSpecimen	OSUC 339604	urn:lsid:biosci.ohio-state.edu:osuc_names:275238	Odontacolus sharkeyi (MS)	female	adult	1	OSUC	Insects	[THAILAND: Chaiyaphum Tat Tone Nat. Park, Pa Eang waterfall, 301m, 15°57.657'N 101°54.724'E, 19-26.x.2006 Tawit Jaruphan, MT,#685]	Tad Ton (Tat Tone) National Park, 15°57.657'N 101°54.724'E, 301m, T685, next to Pa Eang Waterfall, Chaiyaphum Prov., Thailand	15.961	101.912	label	Thailand	Chaiyaphum			Tat Tone is an alternative spelling for Tad Ton	19 October 2006 - 26 October 2006	Jaruphan, T. (Tawit)	malaise trap	T685	Valerio, A. A. (Alejandro A.)	2011	Paratype			http://hol.osu.edu/spmInfo.html?id=OSUC%20339604
urn:lsid:biosci.ohio-state.edu:osuc_occurrences:OSUC__339605	en	PreservedSpecimen	OSUC 339605	urn:lsid:biosci.ohio-state.edu:osuc_names:275238	Odontacolus sharkeyi (MS)	female	adult	1	OSUC	Insects	[THAILAND: Ubon Ratchathani Pha Taem Nat. Park, Don Huay Can Malaise trap, 18-25.xii.2006 Thongcome & Pakdee,#1205]	Pha Tam National Park, 15°40.016'N 105°30.502'E, 246m, T1205, Don Huay Can, Ubon Ratchathani Prov., Thailand	15.667	105.5083	label	Thailand	Ubon Ratchathani			Pha Taem is an alternate spelling for Pha Tam	18 December 2006 - 25 December 2006	Thongcome & Pakdee	malaise trap	T1205	Valerio, A. A. (Alejandro A.)	2011	Paratype			http://hol.osu.edu/spmInfo.html?id=OSUC%20339605
urn:lsid:biosci.ohio-state.edu:osuc_occurrences:CASENT__2134814	en	PreservedSpecimen	CASENT 2134814	urn:lsid:biosci.ohio-state.edu:osuc_names:254269	Odontacolus madagascarensis (MS)	female	adult	1	CASC	Insects	[18°55.58'S 48°24.47'E MADAGASCAR: Prov. Toamasina, MT, trop. forest 8-16.x.2001] [botanic garden near entrance to Andasibe NP 1025m Harin'Hala MA-01-08B-15]	Mantadia (Andasibe) National Park, 18°55.58'S 48°24.47'E, 1025m, MA-01-08B-15, tropical forest, botanical garden nr. entrance, Toamasina Auto. Prov., Madagascar	-18.9263	48.4078	label	Madagascar	Toamasina			Andasibe is a variant name for Mantadia N.P.	8 October 2001 - 16 October 2001	Harin'Hala	malaise trap		Valerio, A. A. (Alejandro A.)	2010	Paratype	tropical forest; botanical garden		http://hol.osu.edu/spmInfo.html?id=CASENT%202134814
urn:lsid:biosci.ohio-state.edu:osuc_occurrences:OSUC__148638	en	PreservedSpecimen	OSUC 148638	urn:lsid:biosci.ohio-state.edu:osuc_names:254263	Odontacolus australiensis (MS)	male	adult	1	WINC	Insects	[West. Aust.: Stirling Ra. NP, 10-16.I.1987, JS Noyes]	Stirling Range National Park, WA, Australia	-34.3667	118.1333	AGPN-Aust.	Australia	Western Australia				10 January 1987 - 16 January 1987	Noyes, J. S. (John S.)	none specified		Valerio, A. A. (Alejandro A.)	2010	Paratype			http://hol.osu.edu/spmInfo.html?id=OSUC%20148638
urn:lsid:biosci.ohio-state.edu:osuc_occurrences:OSUC__239028	en	PreservedSpecimen	OSUC 239028	urn:lsid:biosci.ohio-state.edu:osuc_names:254261	Odontacolus wallacei (MS)	female	adult	1	OSUC	Insects	[PAPUA NEW GUINEA East New Britain MT Bainings Mts. DPI base camp 04°26.36'S 151°49.02'E 27.v-30.vi.1999 A. Mararuai, M. Kalamen FIT]	Baining Mountains, 04°26.36'S 151°49.02'E, DPI base camp, East New Britain Prov., Papua New Guinea	-4.4393	151.817	label	Papua New Guinea	East New Britain				27 May 1999 - 30 June 1999	Mararuai, A. & Kalamen, M.	flight intercept trap		Valerio, A. A. (Alejandro A.)	2010	Paratype			http://hol.osu.edu/spmInfo.html?id=OSUC%20239028
urn:lsid:biosci.ohio-state.edu:osuc_occurrences:OSUC__239202	en	PreservedSpecimen	OSUC 239202	urn:lsid:biosci.ohio-state.edu:osuc_names:302868	Odontacolus markadicus	female	adult	1	OSUC	Insects	[INDIA Bangalore 21-30.vi.1988 K.Ghorpade PT]	Bangalore, Karnataka St., India	12.9833	77.5833	GEOnet	India	Karnataka		Bangalore		21 June 1988 - 30 June 1988	Ghorpade, K.	pan trap		Valerio, A. A. (Alejandro A.)	2012				http://hol.osu.edu/spmInfo.html?id=OSUC%20239202
urn:lsid:biosci.ohio-state.edu:osuc_occurrences:OSUC__239165	en	PreservedSpecimen	OSUC 239165	urn:lsid:biosci.ohio-state.edu:osuc_names:4946	Odontacolus doddi	female	adult	1	CNCI	Insects	[AUSTRALIA Qld. Mt. Glorious NP 28.ii.1984 L.Masner]	Miala National Park, Mt. Glorious, QLD, Australia	-27.3333	152.7667	AGPN-Aust.	Australia	Queensland			Mount Glorious is within Miala N.P.	28 February 1984	Masner, L. (Lubomír)	none specified		Valerio, A. A. (Alejandro A.)	2010				http://hol.osu.edu/spmInfo.html?id=OSUC%20239165
urn:lsid:biosci.ohio-state.edu:osuc_occurrences:OSUC__239200	en	PreservedSpecimen	OSUC 239200	urn:lsid:biosci.ohio-state.edu:osuc_names:302868	Odontacolus markadicus	female	adult	1	CNCI	Insects	[INDIA Bangalore 21-30.vi.1988 K.Ghorpade PT]	Bangalore, Karnataka St., India	12.9833	77.5833	GEOnet	India	Karnataka		Bangalore		21 June 1988 - 30 June 1988	Ghorpade, K.	pan trap		Valerio, A. A. (Alejandro A.)	2012				http://hol.osu.edu/spmInfo.html?id=OSUC%20239200
urn:lsid:biosci.ohio-state.edu:osuc_occurrences:OSUC__238565	en	PreservedSpecimen	OSUC 238565	urn:lsid:biosci.ohio-state.edu:osuc_names:254265	Odontacolus africanus (MS)	female	adult	1	NMKE	Insects	[KENYA Central Njukini forest 1455m ca. 0°31.15'S 37°25.19'E 1-12.ii.2007 R. Copeland MT relictindiginous forest]	Njukini Forest, 00°31.15'S 37°25.19'E, 1455m, relict indigenous forest, Central Prov., Kenya	-.5192	37.4198	label	Kenya	Central				1 February 2007 - 12 February 2007	Copeland, R. (Robert)	malaise trap		Valerio, A. A. (Alejandro A.)	2010	Paratype	relict indigenous forest		http://hol.osu.edu/spmInfo.html?id=OSUC%20238565
urn:lsid:biosci.ohio-state.edu:osuc_occurrences:OSUC__239030	en	PreservedSpecimen	OSUC 239030	urn:lsid:biosci.ohio-state.edu:osuc_names:254261	Odontacolus wallacei (MS)	female	adult	1	CNCI	Insects	[PAPUA NEW GUINEA East New Britain MT Bainings Mts. DPI base camp 04°26.36'S 151°49.02'E 9-23.xii.1999 A. Mararuai, M. Kalamen FIT]	Baining Mountains, 04°26.36'S 151°49.02'E, DPI base camp, East New Britain Prov., Papua New Guinea	-4.4393	151.817	label	Papua New Guinea	East New Britain				9 December 1999 - 23 December 1999	Mararuai, A. & Kalamen, M.	flight intercept trap		Valerio, A. A. (Alejandro A.)	2010	Paratype			http://hol.osu.edu/spmInfo.html?id=OSUC%20239030
urn:lsid:biosci.ohio-state.edu:osuc_occurrences:OSUC__239153	en	PreservedSpecimen	OSUC 239153	urn:lsid:biosci.ohio-state.edu:osuc_names:4946	Odontacolus doddi	female	adult	1	CNCI	Insects	[AUSTRALIA Qld. 11km SW Maleny 15.iv.1990 J.Heraty H023 scrub/pine]	11km SW Maleny, H023, scrub / pine, QLD, Australia	-26.8206	152.8147	Google Earth	Australia	Queensland			derived from AGPN	15 April 1990	Heraty, J. (John)	none specified		Valerio, A. A. (Alejandro A.)	2010		scrub; pine		http://hol.osu.edu/spmInfo.html?id=OSUC%20239153
urn:lsid:biosci.ohio-state.edu:osuc_occurrences:OSUC__239160	en	PreservedSpecimen	OSUC 239160	urn:lsid:biosci.ohio-state.edu:osuc_names:278397	Odontacolus whitfieldi (MS)	female	adult	1	CNCI	Insects	[INDONESIA Sulawesi Dumoga-Bone Nat. Park Toraut 15-20.vi.1985 MT forest edge BMNH Wallace expedition]	Bogani Nani Wartabone (Dumoga-Bone) National Park, forest edge, Toraut, Sulawesi Utara Prov., Indonesia	.562	123.9038	literature	Indonesia	Sulawesi Utara			Dumoga-Bone is a former name of Bogani Nani Wartabone N.P.	15 June 1985 - 20 June 1985		malaise trap		Valerio, A. A. (Alejandro A.)	2010	Holotype	forest edge		http://hol.osu.edu/spmInfo.html?id=OSUC%20239160
urn:lsid:biosci.ohio-state.edu:osuc_occurrences:UCRC__ENT__171077	en	PreservedSpecimen	UCRC ENT 171077	urn:lsid:biosci.ohio-state.edu:osuc_names:4946	Odontacolus doddi	female	adult	1	UCRC	Insects	[SEQld. AUSTRALIA, Cooloola IX-X-79, Rain forest gulley S. of Thannae scrub, Coll. G.Gordh, C.Dahms] [Univ. Calif. Riverside Ent. Res. Museum, UCRC ENT 171077]	Cooloola, rainforest gully, S of Thannae Scrub, QLD, Australia	-26.0333	153.05	AGPN	Australia	Queensland		Cooloola		Sep-1979 - Oct-1979	Gordh, G. (Gordon) & Dahms, C.	none specified		Valerio, A. A. (Alejandro A.)	2010		rainforest gully		http://hol.osu.edu/spmInfo.html?id=UCRC%20ENT%20171077
urn:lsid:biosci.ohio-state.edu:osuc_occurrences:OSUC__238768	en	PreservedSpecimen	OSUC 238768	urn:lsid:biosci.ohio-state.edu:osuc_names:254271	Odontacolus heydoni (MS)	female	adult	1	CNCI	Insects	[THAILAND Trang Ampuh Nayong Khao Chong 7°33'18''S 99°47'22''E 75m sweep 20-21.i.2005 M. Sharkey]	Khao Chong Mountain, 07°33'18"N 99°47'22"E, 75m, Na Yong Dist., Trang Prov., Thailand	7.555	99.7894	label	Thailand	Trang	Na Yong			20 January 2005 - 21 January 2005	Sharkey, M. (Michael)	sweeping		Valerio, A. A. (Alejandro A.)	2010	Paratype			http://hol.osu.edu/spmInfo.html?id=OSUC%20238768
urn:lsid:biosci.ohio-state.edu:osuc_occurrences:OSUC__374180	en	PreservedSpecimen	OSUC 374180	urn:lsid:biosci.ohio-state.edu:osuc_names:275238	Odontacolus sharkeyi (MS)	female	adult	1	OSUC	Insects	[15°57.657'N101°54.724'E THAILAND Chaiyaphum Tat Tone NP Next to Pa Eang waterfall 301m Malaise trap 5-12.x.2006 Tawit Jaruphan leg. T679]	Tad Ton (Tat Tone) National Park, 15°57.657'N 101°54.724'E, 301m, T679, next to Pa Eang Waterfall, Chaiyaphum Prov., Thailand	15.961	101.912	label	Thailand	Chaiyaphum			Tat Tone is an alternative spelling for Tad Ton	5 October 2006 - 12 October 2006	Jaruphan, T. (Tawit)	malaise trap	T679	Valerio, A. A. (Alejandro A.)	2011	Paratype			http://hol.osu.edu/spmInfo.html?id=OSUC%20374180
urn:lsid:biosci.ohio-state.edu:osuc_occurrences:OSUC__238427	en	PreservedSpecimen	OSUC 238427	urn:lsid:biosci.ohio-state.edu:osuc_names:254265	Odontacolus africanus (MS)	female	adult	1	CNCI	Insects	[UGANDA Entebe Oct.-Nov.1972 malaise trap]	Entebbe, Uganda	.0667	32.4667	GEOnet	Uganda			Entebbe	Entebe is a misspelling of Entebbe	Oct-1972 - Nov-1972		malaise trap		Valerio, A. A. (Alejandro A.)	2010	Paratype			http://hol.osu.edu/spmInfo.html?id=OSUC%20238427
urn:lsid:biosci.ohio-state.edu:osuc_occurrences:OSUC__238446	en	PreservedSpecimen	OSUC 238446	urn:lsid:biosci.ohio-state.edu:osuc_names:254265	Odontacolus africanus (MS)	female	adult	1	CNCI	Insects	[UGANDA District Masindi Budongo Forest n. Sonso 1°45'N 31°35'E 19-30.vi.95 Th. Wagner leg.]	Budongo Forest, 01°45'N 31°35'E, nr. Sonso, Masindi Dist., Uganda	1.75	31.5833	label	Uganda	Masindi				19 June 1995 - 30 June 1995	Wagner, T. (Th.)	none specified		Valerio, A. A. (Alejandro A.)	2010	Paratype			http://hol.osu.edu/spmInfo.html?id=OSUC%20238446
urn:lsid:biosci.ohio-state.edu:osuc_occurrences:OSUC__239166	en	PreservedSpecimen	OSUC 239166	urn:lsid:biosci.ohio-state.edu:osuc_names:4946	Odontacolus doddi	female	adult	1	CNCI	Insects	[AUSTRALIA Qld. Mt. Glorious NP 28.ii.1984 L.Masner] [MT]	Miala National Park, Mt. Glorious, QLD, Australia	-27.3333	152.7667	AGPN-Aust.	Australia	Queensland			Mount Glorious is within Miala N.P.	28 February 1984	Masner, L. (Lubomír)	malaise trap		Valerio, A. A. (Alejandro A.)	2010				http://hol.osu.edu/spmInfo.html?id=OSUC%20239166
urn:lsid:biosci.ohio-state.edu:osuc_occurrences:OSUC__238423	en	PreservedSpecimen	OSUC 238423	urn:lsid:biosci.ohio-state.edu:osuc_names:278397	Odontacolus whitfieldi (MS)	female	adult	1	CNCI	Insects	[SULAWESI Utara Dmoge-Bone NP Toraut 220m 9-16.v.85 MT J.Noyes For. Edge]	Bogani Nani Wartabone (Dumoga-Bone) National Park, 220m, forest edge, Toraut, Sulawesi Utara Prov., Indonesia	.562	123.9038	literature	Indonesia	Sulawesi Utara			Dumoga-Bone is a former name of Bogani Nani Wartabone N.P.	9 May 1985 - 16 May 1985	Noyes, J.	malaise trap		Valerio, A. A. (Alejandro A.)	2010	Paratype	forest edge		http://hol.osu.edu/spmInfo.html?id=OSUC%20238423
urn:lsid:biosci.ohio-state.edu:osuc_occurrences:OSUC__239199	en	PreservedSpecimen	OSUC 239199	urn:lsid:biosci.ohio-state.edu:osuc_names:302868	Odontacolus markadicus	female	adult	1	CNCI	Insects	[INDIA Karnataka Bangalore 916m 1-9.ix.1987 K. Ghorpade]	Bangalore, 916m, Karnataka St., India	12.9833	77.5833	GEOnet	India	Karnataka		Bangalore		1 September 1987 - 9 September 1987	Ghorpade, K.	none specified		Valerio, A. A. (Alejandro A.)	2012				http://hol.osu.edu/spmInfo.html?id=OSUC%20239199
urn:lsid:biosci.ohio-state.edu:osuc_occurrences:OSUC__239204	en	PreservedSpecimen	OSUC 239204	urn:lsid:biosci.ohio-state.edu:osuc_names:254277	Odontacolus bosei (MS)	female	adult	1	CNCI	Insects	[SRI LANKA Central Gannoruwa 7.vii.1988 A.Wijesekara]	Gannoruwa, Central Prov., Sri Lanka	7.2833	80.5833	GEOnet	Sri Lanka	Central		Gannoruwa		7 July 1988	Wijesekara, A.	none specified		Valerio, A. A. (Alejandro A.)	2011	Paratype			http://hol.osu.edu/spmInfo.html?id=OSUC%20239204
urn:lsid:biosci.ohio-state.edu:osuc_occurrences:OSUC__339597	en	PreservedSpecimen	OSUC 339597	urn:lsid:biosci.ohio-state.edu:osuc_names:280244	Odontacolus lamarcki (MS)	female	adult	1	QSBG	Insects	[THAILAND: Phetchabun Khao Kho Nat. Park, 168m, 16°39.589'N 101°8.185'E, 19-26.i.2007, mixed deciduous for., S. Chachumnan, S. Singtong, #1398]	Khao Kho National Park, 16°39.589'N 101°08.185'E, 168m, T1398, mixed deciduous forest, Phetchabun Prov., Thailand	16.6598	101.1365	label	Thailand	Phetchabun				19 January 2007 - 26 January 2007	Chachumnan, S. (Somchai) & Singtong, S. (Saink)	malaise trap		Valerio, A. A. (Alejandro A.)	2011	Holotype	mixed deciduous forest		http://hol.osu.edu/spmInfo.html?id=OSUC%20339597
urn:lsid:biosci.ohio-state.edu:osuc_occurrences:OSUC__336787	en	PreservedSpecimen	OSUC 336787	urn:lsid:biosci.ohio-state.edu:osuc_names:275238	Odontacolus sharkeyi (MS)	female	adult	1	WINC	Insects	[16°36.587'N 100°53.395'E, THAILAND Phetchabun, Thung Salaeng Luang NP, Gang Wang Nam Yen, MT, 24-31.v.2007, Pongpitak, Pranee, Sathit, 753m T2083]	Thung Salaeng Luang National Park, 16°36.587'N 100°53.395'E, 753m, T2083, Gang Wang Nam Yen, Phetchabun Prov., Thailand	16.5932	100.89	label	Thailand	Phetchabun				24 May 2007 - 31 May 2007	Pongpitak, Pranee & Sathit	malaise trap	T2083	Valerio, A. A. (Alejandro A.)	2011	Paratype			http://hol.osu.edu/spmInfo.html?id=OSUC%20336787
urn:lsid:biosci.ohio-state.edu:osuc_occurrences:OSUC__238555	en	PreservedSpecimen	OSUC 238555	urn:lsid:biosci.ohio-state.edu:osuc_names:254265	Odontacolus africanus (MS)	female	adult	1	NMKE	Insects	[KENYA Nyanza Ungoye 1147m, 0°36.91'S 34°05.52'E 6-19.v.2006 woodland R. Copeland MT]	Ungoye, 00°36.91'S 34°05.52'E, 1147m, woodland, Nyanza Prov., Kenya	-.6152	34.092	label	Kenya	Nyanza				6 May 2006 - 19 May 2006	Copeland, R. (Robert)	malaise trap		Valerio, A. A. (Alejandro A.)	2010	Paratype (Odontacolus africanus (MS))	woodland		http://hol.osu.edu/spmInfo.html?id=OSUC%20238555
urn:lsid:biosci.ohio-state.edu:osuc_occurrences:OSUC__239154	en	PreservedSpecimen	OSUC 239154	urn:lsid:biosci.ohio-state.edu:osuc_names:4946	Odontacolus doddi	female	adult	1	QDPC	Insects	[AUSTRALIA Barrington House via Salisbury 12-14.iii.80nMT]	Barrington House, via Salisbury, NSW, Australia	-32.15	151.5167	AGPN	Australia	New South Wales				12 March 1980 - 14 March 1980		malaise trap		Valerio, A. A. (Alejandro A.)	2010				http://hol.osu.edu/spmInfo.html?id=OSUC%20239154
urn:lsid:biosci.ohio-state.edu:osuc_occurrences:OSUC__239163	en	PreservedSpecimen	OSUC 239163	urn:lsid:biosci.ohio-state.edu:osuc_names:278397	Odontacolus whitfieldi (MS)	female	adult	1	QSBG	Insects	[THAILAND 400M HuaKha Khaeng ii.1986 M.Allen]	Huai Kha Khaeng Wildlife Sanctuary, 400m, Uthai Thani Prov., Thailand	15.4333	99.2333	WWW	Thailand	Uthai Thani			HuaKha Khaeng is a misspelling of Huai Kha Khaeng Wild. Sanc.	Feb-1986	Allen, M.	none specified		Valerio, A. A. (Alejandro A.)	2010	Paratype			http://hol.osu.edu/spmInfo.html?id=OSUC%20239163
urn:lsid:biosci.ohio-state.edu:osuc_occurrences:OSUC__239198	en	PreservedSpecimen	OSUC 239198	urn:lsid:biosci.ohio-state.edu:osuc_names:302868	Odontacolus markadicus	female	adult	1	OSUC	Insects	[INDIA Bangalore 1-9.ix.1987 K.Ghorpade PT]	Bangalore, Karnataka St., India	12.9833	77.5833	GEOnet	India	Karnataka		Bangalore		1 September 1987 - 9 September 1987	Ghorpade, K.	pan trap		Valerio, A. A. (Alejandro A.)	2012				http://hol.osu.edu/spmInfo.html?id=OSUC%20239198
urn:lsid:biosci.ohio-state.edu:osuc_occurrences:OSUC__239205	en	PreservedSpecimen	OSUC 239205	urn:lsid:biosci.ohio-state.edu:osuc_names:283809	Odontacolus mot (MS)	female	adult	1	BMNH	Insects	[INDIA Tamil N. Coimbatore 7.xi.79 Boucek]	Coimbatore, Tamil Nadu St., India	11	76.9667	GEOnet	India	Tamil Nadu		Coimbatore	Madras is the former name of Tamil Nadu St.	7 November 1979	Boucek	none specified		Valerio, A. A. (Alejandro A.)	2011	Holotype			http://hol.osu.edu/spmInfo.html?id=OSUC%20239205
urn:lsid:biosci.ohio-state.edu:osuc_occurrences:OSUC__339581	en	PreservedSpecimen	OSUC 339581	urn:lsid:biosci.ohio-state.edu:osuc_names:254272	Odontacolus darwini (MS)	female	adult	1	QSBG	Insects	[THAILAND: Phechabun Khao Kho Nat. Park, 560m 16°32.546'N 101°2.501'E, 26.xii.06-2.1.2007, MT, S. Chachumnan, S. Singtong #1189 mixed deciduous forest]	Khao Kho National Park, 16°32.546'N 101°02.501'E, 560m, T1189, mixed deciduous forest, Phetchabun Prov., Thailand	16.5425	101.0417	label	Thailand	Phetchabun				26 December 2006 - 2 January 2007	Chachumnan, S. (Somchai) & Singtong, S. (Saink)	malaise trap	T1189	Valerio, A. A. (Alejandro A.)	2011	Paratype	mixed deciduous forest		http://hol.osu.edu/spmInfo.html?id=OSUC%20339581
urn:lsid:biosci.ohio-state.edu:osuc_occurrences:OSUC__339590	en	PreservedSpecimen	OSUC 339590	urn:lsid:biosci.ohio-state.edu:osuc_names:275238	Odontacolus sharkeyi (MS)	female	adult	1	OSUC	Insects	[THAILAND: Phechabun Khao Kho Nat. Park, Thanthip waterfall 16°39.087'N 101°07.777'E 210m, 26.ix-2.x.2006 , MT, S.Somchai Chachumnan, S. Singtong, #598.]	Khao Kho National Park, 16°39.087'N 101°07.777'E, 210m, T598, Thanthip Waterfall, Phetchabun Prov., Thailand	16.6515	101.1297	label	Thailand	Phetchabun				26 September 2006 - 2 October 2006	Chachumnan, S. (Somchai) & Singtong, S. (Saink)	malaise trap	T598	Valerio, A. A. (Alejandro A.)	2011	Paratype			http://hol.osu.edu/spmInfo.html?id=OSUC%20339590
urn:lsid:biosci.ohio-state.edu:osuc_occurrences:OSUC__339607	en	PreservedSpecimen	OSUC 339607	urn:lsid:biosci.ohio-state.edu:osuc_names:275238	Odontacolus sharkeyi (MS)	female	adult	1	OSUC	Insects	[THAILAND: Chaiyaphum, Tat Tone Nat.Park, 15°57.520'N 101°54.442'E, 297m, 5-12.x.2006, MT, Tawit Jaruphan,#678]	Tad Ton (Tat Tone) National Park, 15°57.520'N 101°54.442'E, 297m, T678, entrance to Pa Eang Waterfall, Chaiyaphum Prov., Thailand	15.9587	101.9073	label	Thailand	Chaiyaphum			Tat Tone is an alternative spelling for Tad Ton	5 October 2006 - 12 October 2006	Jaruphan, T. (Tawit)	malaise trap	T678	Valerio, A. A. (Alejandro A.)	2011	Paratype			http://hol.osu.edu/spmInfo.html?id=OSUC%20339607
urn:lsid:biosci.ohio-state.edu:osuc_occurrences:OSUC__238568	en	PreservedSpecimen	OSUC 238568	urn:lsid:biosci.ohio-state.edu:osuc_names:254265	Odontacolus africanus (MS)	male	adult	1	NMKE	Insects	[KENYA Nyanza Nyamarandi, 1251m 0°30.535'S 34°11.206'E 20.vi-vii.2006 R. Copeland riverine woodland]	Nyamarandi, 00°30.535'S 34°11.206'E, 1251m, riverine woodland, Nyanza Prov., Kenya	-.509	34.1868	label	Kenya	Nyanza				20 June 2006 - 20 July 2006	Copeland, R. (Robert)	none specified		Valerio, A. A. (Alejandro A.)	2010	Paratype	riverine woodland		http://hol.osu.edu/spmInfo.html?id=OSUC%20238568
urn:lsid:biosci.ohio-state.edu:osuc_occurrences:OSUC__238572	en	PreservedSpecimen	OSUC 238572	urn:lsid:biosci.ohio-state.edu:osuc_names:254265	Odontacolus africanus (MS)	female	adult	1	CNCI	Insects	[KENYA Central Njukini forest 1455m ca. 0°31.15'S 37°25.19'E 1-12.ii.2007 R. Copeland MT relictindiginous forest]	Njukini Forest, 00°31.15'S 37°25.19'E, 1455m, relict indigenous forest, Central Prov., Kenya	-.5192	37.4198	label	Kenya	Central				1 February 2007 - 12 February 2007	Copeland, R. (Robert)	malaise trap		Valerio, A. A. (Alejandro A.)	2010	Paratype	relict indigenous forest		http://hol.osu.edu/spmInfo.html?id=OSUC%20238572
urn:lsid:biosci.ohio-state.edu:osuc_occurrences:OSUC__238573	en	PreservedSpecimen	OSUC 238573	urn:lsid:biosci.ohio-state.edu:osuc_names:254265	Odontacolus africanus (MS)	female	adult	1	NMKE	Insects	[KENYA Nyanza Ungoye 1147m, 0°36.91'S 34°05.52'E 6-19.v.2006 woodland R. Copeland MT]	Ungoye, 00°36.91'S 34°05.52'E, 1147m, woodland, Nyanza Prov., Kenya	-.6152	34.092	label	Kenya	Nyanza				6 May 2006 - 19 May 2006	Copeland, R. (Robert)	malaise trap		Valerio, A. A. (Alejandro A.)	2010	Paratype	woodland		http://hol.osu.edu/spmInfo.html?id=OSUC%20238573
urn:lsid:biosci.ohio-state.edu:osuc_occurrences:OSUC__238576	en	PreservedSpecimen	OSUC 238576	urn:lsid:biosci.ohio-state.edu:osuc_names:254265	Odontacolus africanus (MS)	female	adult	1	CNCI	Insects	[KENYA Nyanza Ungoye 1147m, 0°36.91'S 34°05.52'E 6-19.v.2006 woodland R. Copeland MT]	Ungoye, 00°36.91'S 34°05.52'E, 1147m, woodland, Nyanza Prov., Kenya	-.6152	34.092	label	Kenya	Nyanza				6 May 2006 - 19 May 2006	Copeland, R. (Robert)	malaise trap		Valerio, A. A. (Alejandro A.)	2010	Paratype	woodland		http://hol.osu.edu/spmInfo.html?id=OSUC%20238576
urn:lsid:biosci.ohio-state.edu:osuc_occurrences:OSUC__238577	en	PreservedSpecimen	OSUC 238577	urn:lsid:biosci.ohio-state.edu:osuc_names:254265	Odontacolus africanus (MS)	female	adult	1	CNCI	Insects	[KENYA Nyanza Ungoye 1147m, 0°36.91'S 34°05.52'E 6-19.v.2006 woodland R. Copeland MT]	Ungoye, 00°36.91'S 34°05.52'E, 1147m, woodland, Nyanza Prov., Kenya	-.6152	34.092	label	Kenya	Nyanza				6 May 2006 - 19 May 2006	Copeland, R. (Robert)	malaise trap		Valerio, A. A. (Alejandro A.)	2010	Paratype	woodland		http://hol.osu.edu/spmInfo.html?id=OSUC%20238577
urn:lsid:biosci.ohio-state.edu:osuc_occurrences:OSUC__238567	en	PreservedSpecimen	OSUC 238567	urn:lsid:biosci.ohio-state.edu:osuc_names:254265	Odontacolus africanus (MS)	female	adult	1	NMKE	Insects	[KENYA Nyanza Gembe Hills 0°29.36'S 34°14.60'E 1362m 8-22.vi.2006 R. Copeland dry gallery woodland MT]	Gemba (Gembe) Hills, 00°29.36'S 34°14.60'E, 1362m, dry gallery woodland, Nyanza Prov., Kenya	-.4893	34.2433	label	Kenya	Nyanza				8 June 2006 - 22 June 2006	Copeland, R. (Robert)	malaise trap		Valerio, A. A. (Alejandro A.)	2010	Paratype	dry gallery woodland		http://hol.osu.edu/spmInfo.html?id=OSUC%20238567
urn:lsid:biosci.ohio-state.edu:osuc_occurrences:OSUC__238724	en	PreservedSpecimen	OSUC 238724	urn:lsid:biosci.ohio-state.edu:osuc_names:254265	Odontacolus africanus (MS)	female	adult	1	CNCI	Insects	[GUINEA Mt. nimba 7°41'N 8°23'W xii.90-iii.1991 L. Leblanc rainforest]	Mount Nimba, 07°41-42'N 08°23'W, 514-740m, rainforest, Lola Pref., Guinea	7.6917	-8.3833	label	Guinea	Lola				Dec-1990 - Mar-1991	Leblanc, L. (Luc)	none specified		Valerio, A. A. (Alejandro A.)	2010	Paratype	rainforest		http://hol.osu.edu/spmInfo.html?id=OSUC%20238724
urn:lsid:biosci.ohio-state.edu:osuc_occurrences:OSUC__239029	en	PreservedSpecimen	OSUC 239029	urn:lsid:biosci.ohio-state.edu:osuc_names:254261	Odontacolus wallacei (MS)	female	adult	1	OSUC	Insects	[PAPUA NEW GUINEA East New Britain MT Bainings Mts. DPI base camp 04°26.36'S 151°49.02'E 27.v-30.vi.1999 A. Mararuai, M. Kalamen FIT]	Baining Mountains, 04°26.36'S 151°49.02'E, DPI base camp, East New Britain Prov., Papua New Guinea	-4.4393	151.817	label	Papua New Guinea	East New Britain				27 May 1999 - 30 June 1999	Mararuai, A. & Kalamen, M.	flight intercept trap		Valerio, A. A. (Alejandro A.)	2010	Paratype			http://hol.osu.edu/spmInfo.html?id=OSUC%20239029
urn:lsid:biosci.ohio-state.edu:osuc_occurrences:OSUC__239156	en	PreservedSpecimen	OSUC 239156	urn:lsid:biosci.ohio-state.edu:osuc_names:278397	Odontacolus whitfieldi (MS)	female	adult	1	BMNH	Insects	[THAILAND Saraburi Pukae Bot.Grdns. 18.x.76 Boucek]	Saraburi, Pukae Botanical Gardens, Saraburi Prov., Thailand	14.5333	100.9167	GEOnet	Thailand	Saraburi		Saraburi		18 October 1976	Boucek	none specified		Valerio, A. A. (Alejandro A.)	2010	Paratype			http://hol.osu.edu/spmInfo.html?id=OSUC%20239156
urn:lsid:biosci.ohio-state.edu:osuc_occurrences:OSUC__239159	en	PreservedSpecimen	OSUC 239159	urn:lsid:biosci.ohio-state.edu:osuc_names:280211	Odontacolus kiau (MS)	female	adult	1	CNCI	Insects	[PAPUA NEW GUINEA East New Britain MT Bainings Mts. DPI base camp 04°26.36'S 151°49.02'E 28.x-11.xi.1999 A. Mararuai, M. Kalamen FIT]	Baining Mountains, 04°26.36'S 151°49.02'E, DPI base camp, East New Britain Prov., Papua New Guinea	-4.4393	151.817	label	Papua New Guinea	East New Britain				28 October 1999 - 11 November 1999	Mararuai, A. & Kalamen, M.	flight intercept trap		Valerio, A. A. (Alejandro A.)	2011	Holotype			http://hol.osu.edu/spmInfo.html?id=OSUC%20239159
urn:lsid:biosci.ohio-state.edu:osuc_occurrences:OSUC__339603	en	PreservedSpecimen	OSUC 339603	urn:lsid:biosci.ohio-state.edu:osuc_names:254272	Odontacolus darwini (MS)	female	adult	1	OSUC	Insects	[THAILAND: Phetchabun, Khao Kho Nat. Park, 16°32.539'N 101°02.483'E, 524m, 5-12.xii.2006 S. Chachumnan, S. Singtong, MT Mixed deciduous forest,#1179]	Khao Kho National Park, 16°32.539'N 101°02.483'E, 524m, T1179, mixed deciduous forest, Phetchabun Prov., Thailand	16.5423	101.0413	label	Thailand	Phetchabun				5 December 2006 - 12 December 2006	Chachumnan, S. (Somchai) & Singtong, S. (Saink)	malaise trap	T1179	Valerio, A. A. (Alejandro A.)	2011	Paratype	mixed deciduous forest		http://hol.osu.edu/spmInfo.html?id=OSUC%20339603
urn:lsid:biosci.ohio-state.edu:osuc_occurrences:OSUC__239118	en	PreservedSpecimen	OSUC 239118	urn:lsid:biosci.ohio-state.edu:osuc_names:254263	Odontacolus australiensis (MS)	female	adult	1	ANIC	Insects	[AUSTRALIA NSW 35.32S 150.01E Cabbage Tree creek 13Oct.1986 I.D.Naumann]	Cabbage Tree Creek, 35°32'S 150°01'E, NSW, Australia	-35.5333	150.0167	label	Australia	New South Wales				13 October 1986	Naumann, I. D. (Ian D.)	none specified		Valerio, A. A. (Alejandro A.)	2010	Paratype			http://hol.osu.edu/spmInfo.html?id=OSUC%20239118
urn:lsid:biosci.ohio-state.edu:osuc_occurrences:CASENT__2134801	en	PreservedSpecimen	CASENT 2134801	urn:lsid:biosci.ohio-state.edu:osuc_names:254265	Odontacolus africanus (MS)	female	adult	1	CASC	Insects	[19°7'56"S 44°48'53"E MADAGASCAR: Tsingy de Bermaraha Nat. pk. 11-15.xi.2001, 2.5 km 62°ENE Bekopaka] [Ankidrodroa River, 100m, Fisher, Griswold et al., pitfall trap, tropical dry forest on Tsingy, BLF4341]	Tsingy de Bemaraha National Park, 19°07'56"S 44°48'53"E, 100m, BLF4341, tropical dry forest on tsingy, Ankidrodroa River, 2.5km (62°) ENE Bekopaka, Mahajanga Auto. Prov., Madagascar	-19.1322	44.8147	label	Madagascar	Mahajanga				11 November 2001 - 15 November 2001	Fisher, Griswold et al.	pitfall trap		Valerio, A. A. (Alejandro A.)	2010	Paratype	tropical dry forest; tsingy		http://hol.osu.edu/spmInfo.html?id=CASENT%202134801
urn:lsid:biosci.ohio-state.edu:osuc_occurrences:CASENT__2134824	en	PreservedSpecimen	CASENT 2134824	urn:lsid:biosci.ohio-state.edu:osuc_names:254265	Odontacolus africanus (MS)	female	adult	1	CASC	Insects	[23°10.619'S 43°57.685'E MADAGASCAR: Toliara, Fiherenana, riparian for.] [valley, 18-22.vii.2003 MT, Frontier wilderness Project coll. MGF079]	Fiherenana, 23°10.619'S 43°57.685'E, MGF079, small undisturbed riparian forest / valley, Toliara Auto. Prov., Madagascar	-23.177	43.9615	label	Madagascar	Toliara				18 July 2003 - 22 July 2003		malaise trap		Valerio, A. A. (Alejandro A.)	2010	Paratype	small undisturbed riparian forest; valley		http://hol.osu.edu/spmInfo.html?id=CASENT%202134824
urn:lsid:biosci.ohio-state.edu:osuc_occurrences:CASENT__2135994	en	PreservedSpecimen	CASENT 2135994	urn:lsid:biosci.ohio-state.edu:osuc_names:254265	Odontacolus africanus (MS)	female	adult	1	CASC	Insects	[17°41'36"S 49°27'37"E MADAGASCAR: Prov. Toamasina, Mobot site, Analalava 7km SW of Foulpointe, elev. 60ft. ] [5-12.x.2007 malaise trap on sand inlow altitude dense humid forest, coll. M Irwin, R. Harin'Hala MG-37B-04.]	Analalav, 17°41'36"S 49°27'37"E, 60ft, MG-37B-04, sand / low altitude dense humid forest, MOBOT site, 7km SW Mahavelona (Foulpointe), Toamasina Auto. Prov., Madagascar	-17.6933	49.4603	label	Madagascar	Toamasina			Foulpointe is a variant name of Mahavelona	5 October 2007 - 12 October 2007	Irwin, M. & Harin'Hala, R. (Rin'ha)	malaise trap		Valerio, A. A. (Alejandro A.)	2010	Paratype	sand; low altitude dense humid forest		http://hol.osu.edu/spmInfo.html?id=CASENT%202135994
urn:lsid:biosci.ohio-state.edu:osuc_occurrences:CASENT__2137871	en	PreservedSpecimen	CASENT 2137871	urn:lsid:biosci.ohio-state.edu:osuc_names:254265	Odontacolus africanus (MS)	female	adult	1	CASC	Insects	[17°41'36"S 49°27'37"E MADAGASCAR: Prov. Toamasina, Mobot site, Analalava 7km SW of Foulpointe, elev. 60ft. ] [12-19.x.2007 malaise trap on sand in low altitude dense humid forest, coll. M. Irwin, R. Harin'Hala MG-37B-05.]	Analalav, 17°41'36"S 49°27'37"E, 60ft, MG-37B-05, sand / low altitude dense humid forest, MOBOT site, 7km SW Mahavelona (Foulpointe), Toamasina Auto. Prov., Madagascar	-17.6933	49.4603	label	Madagascar	Toamasina			Foulpointe is a variant name of Mahavelona	12 October 2007 - 19 October 2007	Irwin, M. & Harin'Hala, R. (Rin'ha)	malaise trap		Valerio, A. A. (Alejandro A.)	2010	Paratype	sand; low altitude dense humid forest		http://hol.osu.edu/spmInfo.html?id=CASENT%202137871
urn:lsid:biosci.ohio-state.edu:osuc_occurrences:CASENT__2137902	en	PreservedSpecimen	CASENT 2137902	urn:lsid:biosci.ohio-state.edu:osuc_names:254265	Odontacolus africanus (MS)	female	adult	1	CASC	Insects	[17°41'36"S 49°27'37"E MADAGASCAR: Prov. Toamasina, Mobot site, Analalava 7km SW of Foulpointe, elev. 60ft. ] [7-14.XII.2007malaise trap on sand in low altitude dense humid forest, coll. M. Irwin, R. Harin'Hala MG-37B-13.]	Analalav, 17°41'36"S 49°27'37"E, 60ft, MG-37B-13, sand / low altitude dense humid forest, MOBOT site, 7km SW Mahavelona (Foulpointe), Toamasina Auto. Prov., Madagascar	-17.6933	49.4603	label	Madagascar	Toamasina			Foulpointe is a variant name of Mahavelona	7 December 2007 - 14 December 2007	Irwin, M. & Harin'Hala, R. (Rin'ha)	malaise trap		Valerio, A. A. (Alejandro A.)	2010	Paratype	sand; low altitude dense humid forest		http://hol.osu.edu/spmInfo.html?id=CASENT%202137902
urn:lsid:biosci.ohio-state.edu:osuc_occurrences:OSUC__238550	en	PreservedSpecimen	OSUC 238550	urn:lsid:biosci.ohio-state.edu:osuc_names:254265	Odontacolus africanus (MS)	female	adult	1	CNCI	Insects	[KENYA Nyanza Gwasi hill 19.v-2.vi.2005 ]	Gwasi Hills, Nyanza Prov., Kenya	-.6167	34.15	GEOnet	Kenya	Nyanza				19 May 2005 - 2 June 2005		none specified		Valerio, A. A. (Alejandro A.)	2010	Paratype			http://hol.osu.edu/spmInfo.html?id=OSUC%20238550
urn:lsid:biosci.ohio-state.edu:osuc_occurrences:OSUC__339582	en	PreservedSpecimen	OSUC 339582	urn:lsid:biosci.ohio-state.edu:osuc_names:254272	Odontacolus darwini (MS)	female	adult	1	OSUC	Insects	[THAILAND: Phechabun Khao Kho Nat. Park, 560m 16°32.546'N 101°2.501'E, 26.xii.06-2.1.2007, MT, S. Chachumnan, S. Singtong #1189 mixed deciduous forest]	Khao Kho National Park, 16°32.546'N 101°02.501'E, 560m, T1189, mixed deciduous forest, Phetchabun Prov., Thailand	16.5425	101.0417	label	Thailand	Phetchabun				26 December 2006 - 2 January 2007	Chachumnan, S. (Somchai) & Singtong, S. (Saink)	malaise trap	T1189	Valerio, A. A. (Alejandro A.)	2011	Paratype	mixed deciduous forest		http://hol.osu.edu/spmInfo.html?id=OSUC%20339582
urn:lsid:biosci.ohio-state.edu:osuc_occurrences:OSUC__339587	en	PreservedSpecimen	OSUC 339587	urn:lsid:biosci.ohio-state.edu:osuc_names:275238	Odontacolus sharkeyi (MS)	female	adult	1	CNCI	Insects	[THAILAND: Prachuab Khiri Khan, khao Sam Roi Yot Nat. Park, Nature education center 12°14.48'N 99°56.023'E, 17-24.viii.2008, Yai & Sorat, #3020.]	Khao Sam Roi Yot National Park, 12°14.480'N 99°56.023'E, T3020, nature education center, Prachuap Khiri Khan Prov., Thailand	12.2413	99.9337	label	Thailand	Prachuap Khiri Khan				17 August 2008 - 24 August 2008	Yai & Sorat	malaise trap	T3020	Valerio, A. A. (Alejandro A.)	2011	Paratype			http://hol.osu.edu/spmInfo.html?id=OSUC%20339587
urn:lsid:biosci.ohio-state.edu:osuc_occurrences:OSUC__339600	en	PreservedSpecimen	OSUC 339600	urn:lsid:biosci.ohio-state.edu:osuc_names:275238	Odontacolus sharkeyi (MS)	female	adult	1	OSUC	Insects	[THAILAND: Suphanburi Pu Toei Nat. Park, 763m, 14°58.4'N 99°26.017'E Malaise trap 1-7.ix.2008 Pinus merkusii forest Wangkum, P.,#3565]	Pu Toei National Park, 14°58.400'N 99°26.017'E, 763m, T3565, Pinus merkusii forest, Suphan Buri Prov., Thailand	14.9733	99.4337	label	Thailand	Suphan Buri				1 September 2008 - 7 September 2008	Wangkum, P.	malaise trap	T3565	Valerio, A. A. (Alejandro A.)	2011	Paratype	Pinus merkusii forest		http://hol.osu.edu/spmInfo.html?id=OSUC%20339600
urn:lsid:biosci.ohio-state.edu:osuc_occurrences:OSUC__239027	en	PreservedSpecimen	OSUC 239027	urn:lsid:biosci.ohio-state.edu:osuc_names:254261	Odontacolus wallacei (MS)	female	adult	1	CNCI	Insects	[PAPUA NEW GUINEA East New Britain MT Bainings Mts. DPI base camp 04°26.36'S 151°49.02'E 11.xi-9.xii.1999 A. Mararuai, M. Kalamen FIT]	Baining Mountains, 04°26.36'S 151°49.02'E, DPI base camp, East New Britain Prov., Papua New Guinea	-4.4393	151.817	label	Papua New Guinea	East New Britain				11 November 1999 - 9 December 1999	Mararuai, A. & Kalamen, M.	flight intercept trap		Valerio, A. A. (Alejandro A.)	2010	Paratype			http://hol.osu.edu/spmInfo.html?id=OSUC%20239027
urn:lsid:biosci.ohio-state.edu:osuc_occurrences:OSUC__239164	en	PreservedSpecimen	OSUC 239164	urn:lsid:biosci.ohio-state.edu:osuc_names:4946	Odontacolus doddi	female	adult	1	QDPC	Insects	[AUSTRALIA Qld. Mt. Cotton 15.vi.1982 ] [on leaf of Alocasta]	Mount Cotton, QLD, Australia	-27.6167	153.2167	label	Australia	Queensland				15 June 1982		none specified		Valerio, A. A. (Alejandro A.)	2010			Alocasia	http://hol.osu.edu/spmInfo.html?id=OSUC%20239164
urn:lsid:biosci.ohio-state.edu:osuc_occurrences:OSUC__238436	en	PreservedSpecimen	OSUC 238436	urn:lsid:biosci.ohio-state.edu:osuc_names:254265	Odontacolus africanus (MS)	female	adult	1	BMNH	Insects	[MADAGASCAR Tananarive Tsimbazaza Gdns 27.v.1983 ] [JS Noyes M.C. Day B.M. 1983-201]	Antananarivo (Tananarive), Zoological and Botanical Garden of Tsimbazaza, Antananarivo Auto. Prov., Madagascar	-18.9167	47.5167	GEOnet	Madagascar	Antananarivo		Antananarivo	Tananarive is the former name of Antananarivo	27 May 1983	Noyes, J. S. (John S.) & Day, M. C.	none specified		Valerio, A. A. (Alejandro A.)	2011	Paratype			http://hol.osu.edu/spmInfo.html?id=OSUC%20238436
urn:lsid:biosci.ohio-state.edu:osuc_occurrences:OSUC__238439	en	PreservedSpecimen	OSUC 238439	urn:lsid:biosci.ohio-state.edu:osuc_names:254265	Odontacolus africanus (MS)	female	adult	1	CNCI	Insects	[RHODESIA Salisbury V-VII.1975 A. Watsham]	Harare (Salisbury), Zimbabwe	-17.8333	31.05	GEOnet	Zimbabwe			Harare	Salisbury is a former name of Harare	May-1975 - Jul-1975	Watsham, A. (Anthony)	none specified		Valerio, A. A. (Alejandro A.)	2010	Paratype			http://hol.osu.edu/spmInfo.html?id=OSUC%20238439
urn:lsid:biosci.ohio-state.edu:osuc_occurrences:OSUC__267295	en	PreservedSpecimen	OSUC 267295	urn:lsid:biosci.ohio-state.edu:osuc_names:254265	Odontacolus africanus (MS)	female	adult	1	USNM	Insects	[KENYA: Gembe Hills 25.v-8.vi.2006 Malaise trap ] [Odontacolus Det. L . Musetti 2008.]	Gemba (Gembe) Hills, Nyanza Prov., Kenya	-.4893	34.2433	other label	Kenya	Nyanza			Gembe is a variant name of Gemba Hills	25 May 2006 - 8 June 2006		malaise trap		Valerio, A. A. (Alejandro A.)	2010	Paratype			http://hol.osu.edu/spmInfo.html?id=OSUC%20267295
urn:lsid:biosci.ohio-state.edu:osuc_occurrences:OSUC__238728	en	PreservedSpecimen	OSUC 238728	urn:lsid:biosci.ohio-state.edu:osuc_names:254269	Odontacolus madagascarensis (MS)	female	adult	1	CASC	Insects	[MADAGASCAR Fianarantsoa Ranomafana NP Belle Vue trail 1070m MT 21°15.99'S 47°25.21'E 10-25.xii.1999 ME Irwin]	Ranomafana National Park, 21°15.99'S 47°25.21'E, 1070m, Belle Vue trail, Fianarantsoa Auto. Prov., Madagascar	-21.2665	47.4202	label	Madagascar	Fianarantsoa				10 December 1999 - 25 December 1999	Irwin, M. E. (Michael E.)	malaise trap		Valerio, A. A. (Alejandro A.)	2010	Holotype			http://hol.osu.edu/spmInfo.html?id=OSUC%20238728
urn:lsid:biosci.ohio-state.edu:osuc_occurrences:OSUC__238442	en	PreservedSpecimen	OSUC 238442	urn:lsid:biosci.ohio-state.edu:osuc_names:254265	Odontacolus africanus (MS)	female	adult	1	BMNH	Insects	[CAMEROUN Nikoemvon iv-v.1980 D. Jackson]	Nkoemvom, Cameroon	2.8	11.1333	GEOnet	Cameroon			Nkoemvom		Apr-1980 - May-1980	Jackson, D.	none specified		Valerio, A. A. (Alejandro A.)	2010	Paratype			http://hol.osu.edu/spmInfo.html?id=OSUC%20238442
urn:lsid:biosci.ohio-state.edu:osuc_occurrences:OSUC__238582	en	PreservedSpecimen	OSUC 238582	urn:lsid:biosci.ohio-state.edu:osuc_names:254265	Odontacolus africanus (MS)	female	adult	1	NMKE	Insects	[KENYA Nyanza Gwasi hill 19.v-2.vi.2005]	Gwasi Hills, Nyanza Prov., Kenya	-.6167	34.15	GEOnet	Kenya	Nyanza				19 May 2005 - 2 June 2005		none specified		Valerio, A. A. (Alejandro A.)	2010	Paratype			http://hol.osu.edu/spmInfo.html?id=OSUC%20238582
urn:lsid:biosci.ohio-state.edu:osuc_occurrences:OSUC__239194	en	PreservedSpecimen	OSUC 239194	urn:lsid:biosci.ohio-state.edu:osuc_names:254277	Odontacolus bosei (MS)	female	adult	1	CNCI	Insects	[INDIA Bangalore 1-10.vii.1988 K. Ghorpade PT]	Bangalore, Karnataka St., India	12.9833	77.5833	GEOnet	India	Karnataka		Bangalore		1 July 1988 - 10 July 1988	Ghorpade, K.	pan trap		Valerio, A. A. (Alejandro A.)	2011	Paratype			http://hol.osu.edu/spmInfo.html?id=OSUC%20239194
urn:lsid:biosci.ohio-state.edu:osuc_occurrences:OSUC__239201	en	PreservedSpecimen	OSUC 239201	urn:lsid:biosci.ohio-state.edu:osuc_names:302868	Odontacolus markadicus	female	adult	1	CNCI	Insects	[INDIA Bangalore 21-30.vi.1988 K.Ghorpade PT]	Bangalore, Karnataka St., India	12.9833	77.5833	GEOnet	India	Karnataka		Bangalore		21 June 1988 - 30 June 1988	Ghorpade, K.	pan trap		Valerio, A. A. (Alejandro A.)	2012				http://hol.osu.edu/spmInfo.html?id=OSUC%20239201
urn:lsid:biosci.ohio-state.edu:osuc_occurrences:OSUC__239187	en	PreservedSpecimen	OSUC 239187	urn:lsid:biosci.ohio-state.edu:osuc_names:278397	Odontacolus whitfieldi (MS)	female	adult	1	OSUC	Insects	[MALAYSIA Pahang getting H'lands Dec. 1986 AD Austin]	Genting Highlands, Pahang St., Malaysia	3.4	101.8	GEOnet	Malaysia	Pahang				Dec-1986	Austin, A. D. (Andrew D.)	none specified		Valerio, A. A. (Alejandro A.)	2010	Paratype			http://hol.osu.edu/spmInfo.html?id=OSUC%20239187
urn:lsid:biosci.ohio-state.edu:osuc_occurrences:OSUC__339575	en	PreservedSpecimen	OSUC 339575	urn:lsid:biosci.ohio-state.edu:osuc_names:4946	Odontacolus doddi	female	adult	1	CNCI	Insects	[AUSTRALIA Qld. Brisbane Forest Park 27°25'04"S 152°49'48"E 4.iv.1998 N.Power, Malaise trap]	Brisbane Forest Park, 27°25'04"S 152°49'48"E, QLD, Australia	-27.4178	152.83	label	Australia	Queensland				4 April 1998	Power, N.	malaise trap		Valerio, A. A. (Alejandro A.)	2010				http://hol.osu.edu/spmInfo.html?id=OSUC%20339575
urn:lsid:biosci.ohio-state.edu:osuc_occurrences:OSUC__261746	en	PreservedSpecimen	OSUC 261746	urn:lsid:biosci.ohio-state.edu:osuc_names:278397	Odontacolus whitfieldi (MS)	female	adult	1	OSUC	Insects	[16°32.546'N 101°02.501'E THAILAND Phetchabun Khao Kho NP Mix dec.for. 560m 26.xii.2006-2.i.2007 Somchai Chachumnan & Saink Singtong, MT, T1189.]	Khao Kho National Park, 16°32.546'N 101°02.501'E, 560m, T1189, mixed deciduous forest, Phetchabun Prov., Thailand	16.5425	101.0417	label	Thailand	Phetchabun				26 December 2006 - 2 January 2007	Chachumnan, S. (Somchai) & Singtong, S. (Saink)	malaise trap	T1189	Valerio, A. A. (Alejandro A.)	2011	Paratype	mixed deciduous forest		http://hol.osu.edu/spmInfo.html?id=OSUC%20261746
urn:lsid:biosci.ohio-state.edu:osuc_occurrences:OSUC__238447	en	PreservedSpecimen	OSUC 238447	urn:lsid:biosci.ohio-state.edu:osuc_names:254265	Odontacolus africanus (MS)	female	adult	1	CNCI	Insects	[KENYA Nyanza Ungoye ICIPE site 0.615°S 34.092°E 1145m 9.ix-2.x.1998 S. Miller MT ICIPE]	Ungoye (ICIPE) Field Site, 0.615°S 34.092°E, 1145m, Nyanza Prov., Kenya	-.62	34.09	label	Kenya	Nyanza				9 September 1998 - 2 October 1998	Miller, S.	malaise trap		Valerio, A. A. (Alejandro A.)	2010	Paratype			http://hol.osu.edu/spmInfo.html?id=OSUC%20238447
urn:lsid:biosci.ohio-state.edu:osuc_occurrences:OSUC__239161	en	PreservedSpecimen	OSUC 239161	urn:lsid:biosci.ohio-state.edu:osuc_names:278397	Odontacolus whitfieldi (MS)	female	adult	1	WINC	Insects	[MALAYSIA Pahang getting H'lands Dec. 1986 AD Austin]	Genting Highlands, Pahang St., Malaysia	3.4	101.8	GEOnet	Malaysia	Pahang				Dec-1986	Austin, A. D. (Andrew D.)	none specified		Valerio, A. A. (Alejandro A.)	2010	Paratype			http://hol.osu.edu/spmInfo.html?id=OSUC%20239161
urn:lsid:biosci.ohio-state.edu:osuc_occurrences:OSUC__267296	en	PreservedSpecimen	OSUC 267296	urn:lsid:biosci.ohio-state.edu:osuc_names:254265	Odontacolus africanus (MS)	female	adult	1	USNM	Insects	[KENYA: Gembe Hills 25.v-8.vi.2006 Malaise trap ]	Gemba (Gembe) Hills, Nyanza Prov., Kenya	-.4893	34.2433	other label	Kenya	Nyanza			Gembe is a variant name of Gemba Hills	25 May 2006 - 8 June 2006		malaise trap		Valerio, A. A. (Alejandro A.)	2010	Paratype			http://hol.osu.edu/spmInfo.html?id=OSUC%20267296
urn:lsid:biosci.ohio-state.edu:osuc_occurrences:OSUC__238519	en	PreservedSpecimen	OSUC 238519	urn:lsid:biosci.ohio-state.edu:osuc_names:254265	Odontacolus africanus (MS)	female	adult	1	CNCI	Insects	[KENYA Nyanza Gembe Hills 0°29.36'S 34°14.60'E 1362m 8-22.vi.2006 R. Copeland dry gallery woodland MT]	Gemba (Gembe) Hills, 00°29.36'S 34°14.60'E, 1362m, dry gallery woodland, Nyanza Prov., Kenya	-.4893	34.2433	label	Kenya	Nyanza				8 June 2006 - 22 June 2006	Copeland, R. (Robert)	malaise trap		Valerio, A. A. (Alejandro A.)	2010	Paratype	dry gallery woodland		http://hol.osu.edu/spmInfo.html?id=OSUC%20238519
urn:lsid:biosci.ohio-state.edu:osuc_occurrences:OSUC__239167	en	PreservedSpecimen	OSUC 239167	urn:lsid:biosci.ohio-state.edu:osuc_names:4946	Odontacolus doddi	female	adult	1	ANIC	Insects	[AUSTRALIA NSW 35.58S 150.09E Congo, 8km SEbyE of Moruya 19.Mar.1983 M.S. Upton ex malaise trap]	Congo, 35°58'S 150°09'E, 8km ESE Moruya, NSW, Australia	-35.9667	150.15	label	Australia	New South Wales		Congo		19 March 1983	Upton, M. S.	malaise trap		Valerio, A. A. (Alejandro A.)	2010				http://hol.osu.edu/spmInfo.html?id=OSUC%20239167
urn:lsid:biosci.ohio-state.edu:osuc_occurrences:OSUC__239168	en	PreservedSpecimen	OSUC 239168	urn:lsid:biosci.ohio-state.edu:osuc_names:4946	Odontacolus doddi	female	adult	1	QDPC	Insects	[AUSTRALIA SE Qld. Mt. Nebo i.iv.1974 I.D. Gallaway] [caught using d-vac suction net]	Mount Nebo, QLD, Australia	-27.38	152.78	AGPN-Aust.	Australia	Queensland		Mount Nebo		Jan-1974 - Apr-1974	Galloway, I. D. (Ian D.)	D-VAC		Valerio, A. A. (Alejandro A.)	2010				http://hol.osu.edu/spmInfo.html?id=OSUC%20239168
urn:lsid:biosci.ohio-state.edu:osuc_occurrences:OSUC__239169	en	PreservedSpecimen	OSUC 239169	urn:lsid:biosci.ohio-state.edu:osuc_names:4946	Odontacolus doddi	female	adult	1	QDPC	Insects	[AUSTRALIA SE Qld. Mt. Nebo i.iv.1974 I.D. Gallaway] [caught using d-vac suction net]	Mount Nebo, QLD, Australia	-27.38	152.78	AGPN-Aust.	Australia	Queensland		Mount Nebo		Jan-1974 - Apr-1974	Galloway, I. D. (Ian D.)	D-VAC		Valerio, A. A. (Alejandro A.)	2010				http://hol.osu.edu/spmInfo.html?id=OSUC%20239169
urn:lsid:biosci.ohio-state.edu:osuc_occurrences:OSUC__239170	en	PreservedSpecimen	OSUC 239170	urn:lsid:biosci.ohio-state.edu:osuc_names:4946	Odontacolus doddi	female	adult	1	QDPC	Insects	[AUSTRALIA N Qld. Tully Falls Road 31.iii.1976 I.D. Galloway] [malaise trap in Casuarina forest]	Tully Falls Road, casuarina forest, QLD, Australia	-17.7083	145.5267	Google Earth	Australia	Queensland				31 March 1976	Galloway, I. D. (Ian D.)	malaise trap		Valerio, A. A. (Alejandro A.)	2010		casuarina forest		http://hol.osu.edu/spmInfo.html?id=OSUC%20239170
urn:lsid:biosci.ohio-state.edu:osuc_occurrences:OSUC__239171	en	PreservedSpecimen	OSUC 239171	urn:lsid:biosci.ohio-state.edu:osuc_names:4946	Odontacolus doddi	female	adult	1	QDPC	Insects	[AUSTRALIA N Qld. 13km up Davies ck. Via Mareeba 2.x-5.xi.1984 Storey & Halfpapp]	13km up Davies Creek Road, via Mareeba, QLD, Australia	-17	145.42	AGPN-Aust.	Australia	Queensland				2 October 1984 - 5 November 1984	Storey & Halfpapp	none specified		Valerio, A. A. (Alejandro A.)	2010				http://hol.osu.edu/spmInfo.html?id=OSUC%20239171
urn:lsid:biosci.ohio-state.edu:osuc_occurrences:OSUC__239172	en	PreservedSpecimen	OSUC 239172	urn:lsid:biosci.ohio-state.edu:osuc_names:4946	Odontacolus doddi	female	adult	1	QDPC	Insects	[AUSTRALIA N Qld. The crater, 25km S. Atherton 5.xi.1975 I.D. Galloway D-vac]	The Crater, grass / rainforest edge, 25km S Atherton, QLD, Australia	-17.4256	145.4853	WDPA-UN	Australia	Queensland				5 November 1975	Galloway, I. D. (Ian D.)	D-VAC		Valerio, A. A. (Alejandro A.)	2010				http://hol.osu.edu/spmInfo.html?id=OSUC%20239172
urn:lsid:biosci.ohio-state.edu:osuc_occurrences:OSUC__239173	en	PreservedSpecimen	OSUC 239173	urn:lsid:biosci.ohio-state.edu:osuc_names:4946	Odontacolus doddi	female	adult	1	ANIC	Insects	[AUSTRALIA S.E. Qld. Camp Mountain (Marks) 7-15.xii.1979 malaise trap, open sclerophyll gully]	Camp Mountain, open sclerophyll gully, QLD, Australia	-27.4167	152.8833	AGPN	Australia	Queensland				7 December 1979 - 15 December 1979	Marks	malaise trap		Valerio, A. A. (Alejandro A.)	2010		open sclerophyll gully		http://hol.osu.edu/spmInfo.html?id=OSUC%20239173
urn:lsid:biosci.ohio-state.edu:osuc_occurrences:OSUC__239175	en	PreservedSpecimen	OSUC 239175	urn:lsid:biosci.ohio-state.edu:osuc_names:4946	Odontacolus doddi	female	adult	1	QDPC	Insects	[AUSTRALIA S.E. Qld. Camp Mountain (Marks) 22-29.xii.1979 malaise trap, open sclerophyll gully]	Camp Mountain, open sclerophyll gully, QLD, Australia	-27.4167	152.8833	AGPN	Australia	Queensland				22 December 1979 - 29 December 1979	Marks	malaise trap		Valerio, A. A. (Alejandro A.)	2010		open sclerophyll gully		http://hol.osu.edu/spmInfo.html?id=OSUC%20239175
urn:lsid:biosci.ohio-state.edu:osuc_occurrences:OSUC__239176	en	PreservedSpecimen	OSUC 239176	urn:lsid:biosci.ohio-state.edu:osuc_names:4946	Odontacolus doddi	female	adult	1	QDPC	Insects	[AUSTRALIA N Qld. 13km up Davies ck. Via Mareeba 2.x-5.xi.1984 Storey & Halfpapp] [malaise trap in Casuarina forest]	13km up Davies Creek Road, casuarina forest, via Mareeba, QLD, Australia	-17	145.42	AGPN-Aust.	Australia	Queensland				2 October 1984 - 5 November 1984	Storey & Halfpapp	malaise trap		Valerio, A. A. (Alejandro A.)	2010		casuarina forest		http://hol.osu.edu/spmInfo.html?id=OSUC%20239176
urn:lsid:biosci.ohio-state.edu:osuc_occurrences:OSUC__239177	en	PreservedSpecimen	OSUC 239177	urn:lsid:biosci.ohio-state.edu:osuc_names:4946	Odontacolus doddi	female	adult	1	CNCI	Insects	[AUSTRALIA N Qld. Mt. Lewis 17.xii.1976 (?) FIT4 A.Howden]	Mount Lewis, FIT 4, QLD, Australia	-16.5833	145.2833	AGPN	Australia	Queensland				17 December 1976	Howden, A.	flight intercept trap		Valerio, A. A. (Alejandro A.)	2010				http://hol.osu.edu/spmInfo.html?id=OSUC%20239177
urn:lsid:biosci.ohio-state.edu:osuc_occurrences:OSUC__239179	en	PreservedSpecimen	OSUC 239179	urn:lsid:biosci.ohio-state.edu:osuc_names:4946	Odontacolus doddi	female	adult	1	QDPC	Insects	[AUSTRALIA N Qld. Lake Barrine 29.iii.1976 I.D. Galloway]	Lake Barrine, QLD, Australia	-17.25	145.6333	AGPN	Australia	Queensland				29 March 1976	Galloway, I. D. (Ian D.)	none specified		Valerio, A. A. (Alejandro A.)	2010				http://hol.osu.edu/spmInfo.html?id=OSUC%20239179
urn:lsid:biosci.ohio-state.edu:osuc_occurrences:OSUC__239180	en	PreservedSpecimen	OSUC 239180	urn:lsid:biosci.ohio-state.edu:osuc_names:4946	Odontacolus doddi	female	adult	1	ANIC	Insects	[AUSTRALIA WA 14.25S 126.38E CALM site 13/4 12km S of Kalumburu Mission 7-11June 1988 TA Weir] [malaise trap with trough closed forest]	12km S Kalumburu Mission, 14°25'S 126°38'E, CALM site 13/4, closed forest, WA, Australia	-14.4167	126.6333	label	Australia	Western Australia				7 June 1988 - 11 June 1988	Weir, T. A.	malaise trap with trough		Valerio, A. A. (Alejandro A.)	2010		closed forest		http://hol.osu.edu/spmInfo.html?id=OSUC%20239180
urn:lsid:biosci.ohio-state.edu:osuc_occurrences:OSUC__239182	en	PreservedSpecimen	OSUC 239182	urn:lsid:biosci.ohio-state.edu:osuc_names:4946	Odontacolus doddi	female	adult	1	ANIC	Insects	[AUSTRALIA S.E. Qld. Camp Mountain (Marks) 22-29.xii.1979 malaise trap, open sclerophyll gully]	Camp Mountain, open sclerophyll gully, QLD, Australia	-27.4167	152.8833	AGPN	Australia	Queensland				22 December 1979 - 29 December 1979	Marks	malaise trap		Valerio, A. A. (Alejandro A.)	2010		open sclerophyll gully		http://hol.osu.edu/spmInfo.html?id=OSUC%20239182
urn:lsid:biosci.ohio-state.edu:osuc_occurrences:OSUC__239183	en	PreservedSpecimen	OSUC 239183	urn:lsid:biosci.ohio-state.edu:osuc_names:4946	Odontacolus doddi	female	adult	1	QDPC	Insects	[AUSTRALIA C.Q. Wagoora 25.vi.1974 J.H. Barrett] [caught using d-vac suction net]	Wagoora, QLD, Australia	-20.85	148.7	AGPN	Australia	Queensland		Wagoora		25 June 1974	Barrett, J. H.	D-VAC		Valerio, A. A. (Alejandro A.)	2010				http://hol.osu.edu/spmInfo.html?id=OSUC%20239183
urn:lsid:biosci.ohio-state.edu:osuc_occurrences:OSUC__239185	en	PreservedSpecimen	OSUC 239185	urn:lsid:biosci.ohio-state.edu:osuc_names:4946	Odontacolus doddi	female	adult	1	QDPC	Insects	[AUSTRALIA S.E. Qld. Mt. tamborine 3.iii.1984 I.D. Galloway]	Mount Tamborine, QLD, Australia	-27.9667	153.2	AGPN-Aust.	Australia	Queensland		Mount Tamborine	Mt. Tambourine is a misspelling of Mt. Tamborine	3 March 1984	Galloway, I. D. (Ian D.)	none specified		Valerio, A. A. (Alejandro A.)	2010				http://hol.osu.edu/spmInfo.html?id=OSUC%20239185
urn:lsid:biosci.ohio-state.edu:osuc_occurrences:OSUC__239186	en	PreservedSpecimen	OSUC 239186	urn:lsid:biosci.ohio-state.edu:osuc_names:4946	Odontacolus doddi	female	adult	1	QDPC	Insects	[AUSTRALIA S.E. Qld. Mt. tamborine 3.iii.1984 I.D. Galloway]	Mount Tamborine, QLD, Australia	-27.9667	153.2	AGPN-Aust.	Australia	Queensland		Mount Tamborine	Mt. Tambourine is a misspelling of Mt. Tamborine	3 March 1984	Galloway, I. D. (Ian D.)	none specified		Valerio, A. A. (Alejandro A.)	2010				http://hol.osu.edu/spmInfo.html?id=OSUC%20239186
urn:lsid:biosci.ohio-state.edu:osuc_occurrences:OSUC__239188	en	PreservedSpecimen	OSUC 239188	urn:lsid:biosci.ohio-state.edu:osuc_names:4946	Odontacolus doddi	female	adult	1	QDPC	Insects	[AUSTRALIA S.E. Qld. Mt. Glorious (Hiller) 6.iii-22.iv.1982 malaise trap]	Mount Glorious, QLD, Australia	-27.33	152.77	AGPN-Aust.	Australia	Queensland		Mt. Glorious		6 March 1982 - 22 April 1982	Hiller	malaise trap		Valerio, A. A. (Alejandro A.)	2010				http://hol.osu.edu/spmInfo.html?id=OSUC%20239188
urn:lsid:biosci.ohio-state.edu:osuc_occurrences:OSUC__239189	en	PreservedSpecimen	OSUC 239189	urn:lsid:biosci.ohio-state.edu:osuc_names:4946	Odontacolus doddi	female	adult	1	QDPC	Insects	[AUSTRALIA S.E. Qld. Mt. Glorious (Hiller) 10-31.i.1982 malaise trap] [Homotype Ceratobaeoides longiceps Dodd]	Mount Glorious, QLD, Australia	-27.33	152.77	AGPN-Aust.	Australia	Queensland		Mt. Glorious		10 January 1982 - 31 January 1982	Hiller	malaise trap		Valerio, A. A. (Alejandro A.)	2010				http://hol.osu.edu/spmInfo.html?id=OSUC%20239189
urn:lsid:biosci.ohio-state.edu:osuc_occurrences:OSUC__238011	en	PreservedSpecimen	OSUC 238011	urn:lsid:biosci.ohio-state.edu:osuc_names:4946	Odontacolus doddi	female	adult	1	QDPC	Insects	[AUSTRALIA S.E. Qld. Mt. tamborine 6-17.iii.1981 yellow pan trap open forest]	Mount Tamborine, open forest, QLD, Australia	-27.9667	153.1833	AGPN	Australia	Queensland		Mount Tamborine		6 March 1981 - 17 March 1981		yellow pan trap		Valerio, A. A. (Alejandro A.)	2011		open forest		http://hol.osu.edu/spmInfo.html?id=OSUC%20238011
urn:lsid:biosci.ohio-state.edu:osuc_occurrences:OSUC__239174	en	PreservedSpecimen	OSUC 239174	urn:lsid:biosci.ohio-state.edu:osuc_names:4946	Odontacolus doddi	female	adult	1	CNCI	Insects	[AUSTRALIA N Qld. Clacherty Rd. via Julattien 9.i-2.iii.1987 R.Storey FIT]	Clacherty Road, via Julatten, QLD, Australia	-16.5761	145.3642	Google Earth	Australia	Queensland			derived from AGPN	9 January 1987 - 2 March 1987	Storey, R.	flight intercept trap		Valerio, A. A. (Alejandro A.)	2011				http://hol.osu.edu/spmInfo.html?id=OSUC%20239174
urn:lsid:biosci.ohio-state.edu:osuc_occurrences:OSUC__239015	en	PreservedSpecimen	OSUC 239015	urn:lsid:biosci.ohio-state.edu:osuc_names:4946	Odontacolus doddi	female	adult	1	QDPC	Insects	[AUSTRALIA N Qld. Rex range lookout via Julatten 2-22.xii.1981 malaise trap]	Rex Range Lookout, via Julatten, QLD, Australia	-16.58	145.36	AGPN-Aust.	Australia	Queensland				2 December 1981 - 22 December 1981		malaise trap		Valerio, A. A. (Alejandro A.)	2011				http://hol.osu.edu/spmInfo.html?id=OSUC%20239015
urn:lsid:biosci.ohio-state.edu:osuc_occurrences:OSUC__239017	en	PreservedSpecimen	OSUC 239017	urn:lsid:biosci.ohio-state.edu:osuc_names:4946	Odontacolus doddi	female	adult	1	QMBA	Insects	[AUSTRALIA NE Qld. Mulgrave R/Bruce Hwy 1/2 km S Gorvonvale 10.iv.1987 EC Dahms, G. Sarnes] [on loan from Queesland Museum Brisbane HE98-22]	Mulgrave River, .5km S Gordonvale, Bruce Highway, QLD, Australia	-17.1011	145.7892	Google Earth	Australia	Queensland			derived from AGPN	10 April 1987	Dahms, E. C. & Sarnes, G.	none specified		Valerio, A. A. (Alejandro A.)	2011				http://hol.osu.edu/spmInfo.html?id=OSUC%20239017
urn:lsid:biosci.ohio-state.edu:osuc_occurrences:OSUC__239157	en	PreservedSpecimen	OSUC 239157	urn:lsid:biosci.ohio-state.edu:osuc_names:278397	Odontacolus whitfieldi (MS)	female	adult	1	CNCI	Insects	[MALASYA Selangor kuala Selangor mangroove swamp 14.iii.1994 MT A.Mahyndin(?)]	Kuala Selangor, mangrove swamp, Selangor St., Malaysia	3.35	101.25	GEOnet	Malaysia	Selangor		Kuala Selangor		14 March 1994	Mahyndin, A.	malaise trap		Valerio, A. A. (Alejandro A.)	2010	Paratype	mangrove swamp		http://hol.osu.edu/spmInfo.html?id=OSUC%20239157
urn:lsid:biosci.ohio-state.edu:osuc_occurrences:OSUC__239196	en	PreservedSpecimen	OSUC 239196	urn:lsid:biosci.ohio-state.edu:osuc_names:302868	Odontacolus markadicus	female	adult	1	CNCI	Insects	[INDIA Bangalore 1-10.vii.1988 K. Ghorpade PT]	Bangalore, Karnataka St., India	12.9833	77.5833	GEOnet	India	Karnataka		Bangalore		1 July 1988 - 10 July 1988	Ghorpade, K.	pan trap		Valerio, A. A. (Alejandro A.)	2012				http://hol.osu.edu/spmInfo.html?id=OSUC%20239196
urn:lsid:biosci.ohio-state.edu:osuc_occurrences:OSUC__239158	en	PreservedSpecimen	OSUC 239158	urn:lsid:biosci.ohio-state.edu:osuc_names:254277	Odontacolus bosei (MS)	female	adult	1	CNCI	Insects	[MALASYA Selangor kuala Selangor mangroove swamp 14.iii.1994 MT A.Mahyndin(?)]	Kuala Selangor, mangrove swamp, Selangor St., Malaysia	3.35	101.25	GEOnet	Malaysia	Selangor		Kuala Selangor		14 March 1994	Mahyndin, A.	malaise trap		Valerio, A. A. (Alejandro A.)	2011	Paratype	mangrove swamp		http://hol.osu.edu/spmInfo.html?id=OSUC%20239158
urn:lsid:biosci.ohio-state.edu:osuc_occurrences:OSUC__321866	en	PreservedSpecimen	OSUC 321866	urn:lsid:biosci.ohio-state.edu:osuc_names:278397	Odontacolus whitfieldi (MS)	female	adult	1	QSBG	Insects	[16°32.657'N 98°31.482'E THAILAND Chiang Mai Doi Inthanon NP 1200m campground pond Malaise trap 2-10.xi.2006 Y. Areeluck leg. T385.]	Doi Inthanon National Park, 18°32.657'N 98°31.482'E, 1200m, T385, campground / pond, Chiang Mai Prov., Thailand	18.5443	98.5247	label	Thailand	Chiang Mai				2 November 2006 - 10 November 2006	Areeluck, Y.	malaise trap	T385	Valerio, A. A. (Alejandro A.)	2011	Paratype	campground; pond		http://hol.osu.edu/spmInfo.html?id=OSUC%20321866
urn:lsid:biosci.ohio-state.edu:osuc_occurrences:OSUC__250859	en	PreservedSpecimen	OSUC 250859	urn:lsid:biosci.ohio-state.edu:osuc_names:278397	Odontacolus whitfieldi (MS)	female	adult	1	QSBG	Insects	[16°32.657'N 98°31.482'E THAILAND Chiang Mai Doi Inthanon NP 1200m campgraund pond MT 1-8.vii.2006 Y. Areeluck leg. T52.]	Doi Inthanon National Park, 18°32.657'N 98°31.482'E, 1200m, T52, campground / pond, Chiang Mai Prov., Thailand	18.5443	98.5247	label	Thailand	Chiang Mai				1 July 2006 - 8 July 2006	Areeluck, Y.	malaise trap	T52	Valerio, A. A. (Alejandro A.)	2011	Paratype	campground; pond		http://hol.osu.edu/spmInfo.html?id=OSUC%20250859
urn:lsid:biosci.ohio-state.edu:osuc_occurrences:OSUC__374179	en	PreservedSpecimen	OSUC 374179	urn:lsid:biosci.ohio-state.edu:osuc_names:284013	Odontacolus mayri (MS)	female	adult	1	OSUC	Insects	[16°32.561'N 101°02.479'E THAILAND Phetchabun Khao Kho NP Mix dec. for. 26.xii.2006-2.i.2007 537m Somchai Chachumnan & Saink Singtong, MT, T1187]	Khao Kho National Park, 16°32.561'N 101°02.479'E, 537m, T1187, mixed deciduous forest, Phetchabun Prov., Thailand	16.5427	101.0413	label	Thailand	Phetchabun				26 December 2006 - 2 January 2007	Chachumnan, S. (Somchai) & Singtong, S. (Saink)	malaise trap	T1187	Valerio, A. A. (Alejandro A.)	2011	Paratype	mixed deciduous forest		http://hol.osu.edu/spmInfo.html?id=OSUC%20374179
urn:lsid:biosci.ohio-state.edu:osuc_occurrences:OSUC__261748	en	PreservedSpecimen	OSUC 261748	urn:lsid:biosci.ohio-state.edu:osuc_names:275238	Odontacolus sharkeyi (MS)	female	adult	1	QSBG	Insects	[16°32.546'N 101°02.501'E THAILAND Phetchabun Khao Kho NP Mix dec.for. 560m 26.xii.2006-2.i.2007 Somchai Chachumnan & Saink Singtong, MT, T1189.]	Khao Kho National Park, 16°32.546'N 101°02.501'E, 560m, T1189, mixed deciduous forest, Phetchabun Prov., Thailand	16.5425	101.0417	label	Thailand	Phetchabun				26 December 2006 - 2 January 2007	Chachumnan, S. (Somchai) & Singtong, S. (Saink)	malaise trap	T1189	Valerio, A. A. (Alejandro A.)	2011	Paratype	mixed deciduous forest		http://hol.osu.edu/spmInfo.html?id=OSUC%20261748
urn:lsid:biosci.ohio-state.edu:osuc_occurrences:OSUC__278520	en	PreservedSpecimen	OSUC 278520	urn:lsid:biosci.ohio-state.edu:osuc_names:278397	Odontacolus whitfieldi (MS)	female	adult	1	RMNH	Insects	[S. VIETNAM: Dông Nai Cát Tiên N.P., c 100 m 1-9.x.2005, Ficus trail, Mal. trap 1-8, C. v. Achterberg & R. de Vries. RMNH'05]	Cát Tiên National Park, ~100m, MT 1-8, Ficus Trail, Dong Nai Prov., Vietnam	11.4272	107.2742	Google Earth	Vietnam	Dong Nai			derived from GEOnet & WWW	1 October 2005 - 9 October 2005	Achterberg, C. v. (C. van) & de Vries, R.	malaise trap		Valerio, A. A. (Alejandro A.)	2011	Paratype			http://hol.osu.edu/spmInfo.html?id=OSUC%20278520
urn:lsid:biosci.ohio-state.edu:osuc_occurrences:OSUC__239178	en	PreservedSpecimen	OSUC 239178	urn:lsid:biosci.ohio-state.edu:osuc_names:278397	Odontacolus whitfieldi (MS)	female	adult	1	CNCI	Insects	[AUSTRALIA Sabatt Darlam Silau Rd. km 57 xi.1986 MT T.Eggleton]	Darlam Silau Road, km 57, Sabah St., Malaysia	5.5	117	GEOnet	Malaysia	Sabah				Nov-1986	Eggleton, T.	malaise trap		Valerio, A. A. (Alejandro A.)	2011	Paratype			http://hol.osu.edu/spmInfo.html?id=OSUC%20239178
urn:lsid:biosci.ohio-state.edu:osuc_occurrences:OSUC__321886	en	PreservedSpecimen	OSUC 321886	urn:lsid:biosci.ohio-state.edu:osuc_names:254265	Odontacolus africanus (MS)	female	adult	1	CNCI	Insects	[0.615'S 34.092'E KENYA: Nyanza, Lake Victoria, Ungoye 1145m 22.viii-08.ix.1998, ICIPE field station, Malaise in secondary forest, S. Miller Coll]	Lake Victoria, 0.615°S 34.092°E, 1145m, 2° forest, Ungoye (ICIPE) Field Site, Nyanza Prov., Kenya	-.62	34.09	label	Kenya	Nyanza				22 August 1998 - 8 September 1998	Miller, S.	malaise trap		Valerio, A. A. (Alejandro A.)	2011	Paratype	2° forest		http://hol.osu.edu/spmInfo.html?id=OSUC%20321886
urn:lsid:biosci.ohio-state.edu:osuc_occurrences:OSUC__238425	en	PreservedSpecimen	OSUC 238425	urn:lsid:biosci.ohio-state.edu:osuc_names:254265	Odontacolus africanus (MS)	female	adult	1	CNCI	Insects	[RHODESIA Salisbury pan trap (no date) 1977 A. Watsham]	Harare (Salisbury), Zimbabwe	-17.8333	31.05	GEOnet	Zimbabwe			Harare	Salisbury is a former name of Harare	1977	Watsham, A. (Anthony)	none specified		Valerio, A. A. (Alejandro A.)	2011	Paratype			http://hol.osu.edu/spmInfo.html?id=OSUC%20238425
urn:lsid:biosci.ohio-state.edu:osuc_occurrences:OSUC__238437	en	PreservedSpecimen	OSUC 238437	urn:lsid:biosci.ohio-state.edu:osuc_names:254265	Odontacolus africanus (MS)	female	adult	1	BMNH	Insects	[MADAGASCAR Tanatave Perinet 27.iv-3.v.1983] [JS Noyes M.C. Day B.M. 1983-201]	Andasibe (Perinet), Toamasina (Tamatave) Auto. Prov., Madagascar	-18.9333	48.4167	GEOnet	Madagascar	Toamasina		Andasibe	Perinet is a variant name for Andasibe; Tamatave is a former name for Toamasina Prov.	27 April 1983 - 3 May 1983	Noyes, J. S. (John S.) & Day, M. C.	none specified		Valerio, A. A. (Alejandro A.)	2011	Paratype			http://hol.osu.edu/spmInfo.html?id=OSUC%20238437
urn:lsid:biosci.ohio-state.edu:osuc_occurrences:OSUC__238426	en	PreservedSpecimen	OSUC 238426	urn:lsid:biosci.ohio-state.edu:osuc_names:278397	Odontacolus whitfieldi (MS)	female	adult	1	CNCI	Insects	[INDONESIA Sulawesi Dumoga-Bone Nat. Park Toraut 15-20.vi.1985 MT forest edge BMNH Wallace expedition]	Bogani Nani Wartabone (Dumoga-Bone) National Park, forest edge, Toraut, Sulawesi Utara Prov., Indonesia	.562	123.9038	literature	Indonesia	Sulawesi Utara			Dumoga-Bone is a former name of Bogani Nani Wartabone N.P.	15 June 1985 - 20 June 1985		malaise trap		Valerio, A. A. (Alejandro A.)	2011	Paratype	forest edge		http://hol.osu.edu/spmInfo.html?id=OSUC%20238426
urn:lsid:biosci.ohio-state.edu:osuc_occurrences:OSUC__247709	en	PreservedSpecimen	OSUC 247709	urn:lsid:biosci.ohio-state.edu:osuc_names:278397	Odontacolus whitfieldi (MS)	female	adult	1	QSBG	Insects	[16°50.319'N 101°51.792'E, THAILAND Phitsanulok, Thung Salaeng Luang NP, Mix deciduous forest, 479m Malaise 1-8.ix.2006, Pongpitak Pranee T577]	Thung Salaeng Luang National Park, 16°50.319'N 101°51.792'E, 479m, T577, mixed deciduous forest, Phitsanulok Prov., Thailand	16.8387	100.8632	label	Thailand	Phitsanulok				1 September 2006 - 8 September 2006	Pongpitak & Pranee	malaise trap	T577	Valerio, A. A. (Alejandro A.)	2011	Paratype	mixed deciduous forest		http://hol.osu.edu/spmInfo.html?id=OSUC%20247709
urn:lsid:biosci.ohio-state.edu:osuc_occurrences:OSUC__280625	en	PreservedSpecimen	OSUC 280625	urn:lsid:biosci.ohio-state.edu:osuc_names:278397	Odontacolus whitfieldi (MS)	female	adult	1	OSUC	Insects	[15°39.989'N 105°30.468'E THAILAND Ubon Ratchathani Pha Taem NP Foot of Phu Kra jeaw 238m 18-25.xii.2006 Thongcome & Pakdee leg., MT T1206]	Pha Tam National Park, 15°39.989'N 105°30.468'E, 238m, T1206, foot of Phu Krajeaw, Ubon Ratchathani Prov., Thailand	15.6665	105.5078	label	Thailand	Ubon Ratchathani				18 December 2006 - 25 December 2006	Thongcome & Pakdee	malaise trap	T1206	Valerio, A. A. (Alejandro A.)	2011	Paratype			http://hol.osu.edu/spmInfo.html?id=OSUC%20280625
urn:lsid:biosci.ohio-state.edu:osuc_occurrences:OSUC__339578	en	PreservedSpecimen	OSUC 339578	urn:lsid:biosci.ohio-state.edu:osuc_names:278397	Odontacolus whitfieldi (MS)	female	adult	1	QSBG	Insects	[THAILAND: Chaiyaphum Tat Tonel Nat. Park, at waterfall 15°57.657'N 101°54.724'E 301m, 12-19.x.2006 MT Tawit Jaruphan, #682.]	Tad Ton (Tat Tone) National Park, 15°57.657'N 101°54.724'E, 301m, T682, next to Pa Eang Waterfall, Chaiyaphum Prov., Thailand	15.961	101.912	label	Thailand	Chaiyaphum			Tat Tone is an alternative spelling for Tad Ton	12 October 2006 - 19 October 2006	Jaruphan, T. (Tawit)	malaise trap	T682	Valerio, A. A. (Alejandro A.)	2011	Paratype			http://hol.osu.edu/spmInfo.html?id=OSUC%20339578
urn:lsid:biosci.ohio-state.edu:osuc_occurrences:OSUC__339580	en	PreservedSpecimen	OSUC 339580	urn:lsid:biosci.ohio-state.edu:osuc_names:278397	Odontacolus whitfieldi (MS)	female	adult	1	QSBG	Insects	[THAILAND: Chaiyaphum Tat Tonel Nat. Park, at waterfall 15°57.657'N 101°54.724'E 301m, 12-19.x.2006 MT Tawit Jaruphan, #682.]	Tad Ton (Tat Tone) National Park, 15°57.657'N 101°54.724'E, 301m, T682, next to Pa Eang Waterfall, Chaiyaphum Prov., Thailand	15.961	101.912	label	Thailand	Chaiyaphum			Tat Tone is an alternative spelling for Tad Ton	12 October 2006 - 19 October 2006	Jaruphan, T. (Tawit)	malaise trap	T682	Valerio, A. A. (Alejandro A.)	2011	Paratype			http://hol.osu.edu/spmInfo.html?id=OSUC%20339580
urn:lsid:biosci.ohio-state.edu:osuc_occurrences:UCRC__ENT__171076	en	PreservedSpecimen	UCRC ENT 171076	urn:lsid:biosci.ohio-state.edu:osuc_names:4951	Odontacolus spinosus	female	adult	1	UCRC	Insects	[SEQld. AUSTRALIA, Cooloola IX-X-79, Rain forest gulley S. of Thannae scrub, Coll. G.Gordh, C.Dahms] [Univ. Calif. Riverside Ent. Res. Museum, UCRC ENT 171076] [Odontacolus Det.L.Masner 1998]	Cooloola, rainforest gully, S of Thannae Scrub, QLD, Australia	-26.0333	153.05	AGPN	Australia	Queensland		Cooloola		Sep-1979 - Oct-1979	Gordh, G. (Gordon) & Dahms, C.	none specified		Valerio, A. A. (Alejandro A.)	2011		rainforest gully		http://hol.osu.edu/spmInfo.html?id=UCRC%20ENT%20171076
urn:lsid:biosci.ohio-state.edu:osuc_occurrences:OSUC__247710	en	PreservedSpecimen	OSUC 247710	urn:lsid:biosci.ohio-state.edu:osuc_names:275238	Odontacolus sharkeyi (MS)	female	adult	1	QSBG	Insects	[16°50.217'N 101°52.541'E, THAILAND Phitsanulok, Thung Salaeng Luang NP, Dry evergreen 580m, Malaise trap 1-8.ix.2006, Pongpitak Pranee T576]	Thung Salaeng Luang National Park, 16°50.217'N 100°52.541'E, 580m, T576, dry evergreen, Phitsanulok Prov., Thailand	16.837	100.8757	label	Thailand	Phitsanulok				1 September 2006 - 8 September 2006	Pongpitak & Pranee	malaise trap	T576	Valerio, A. A. (Alejandro A.)	2011	Paratype	dry evergreen		http://hol.osu.edu/spmInfo.html?id=OSUC%20247710
urn:lsid:biosci.ohio-state.edu:osuc_occurrences:OSUC__250856	en	PreservedSpecimen	OSUC 250856	urn:lsid:biosci.ohio-state.edu:osuc_names:278397	Odontacolus whitfieldi (MS)	female	adult	1	OSUC	Insects	[16°50.641'N 101°52.894'E THAILAND Phitsanulok Thung Salaeng Luang NP Moist evergreen 557m MT 18-25.viii.2006 Pongpitak Pranee leg. T569.]	Thung Salaeng Luang National Park, 16°50.641'N 100°52.894'E, 557m, T569, moist evergreen, Phitsanulok Prov., Thailand	16.844	100.8815	label	Thailand	Phitsanulok				18 August 2006 - 25 August 2006	Pongpitak & Pranee	malaise trap		Valerio, A. A. (Alejandro A.)	2011	Paratype	moist evergreen		http://hol.osu.edu/spmInfo.html?id=OSUC%20250856
urn:lsid:biosci.ohio-state.edu:osuc_occurrences:OSUC__239181	en	PreservedSpecimen	OSUC 239181	urn:lsid:biosci.ohio-state.edu:osuc_names:278397	Odontacolus whitfieldi (MS)	female	adult	1	CNCI	Insects	[SULAWESI Utara Dumoga-Bone Nat. Park Toraut 30.v-6.vi.85 JS Noyes]	Bogani Nani Wartabone (Dumoga-Bone) National Park, Toraut, Sulawesi Utara Prov., Indonesia	.562	123.9038	literature	Indonesia	Sulawesi Utara			Dumoga-Bone is a former name of Bogani Nani Wartabone N.P.	30 May 1985 - 6 June 1985	Noyes, J. S. (John S.)	none specified		Valerio, A. A. (Alejandro A.)	2011	Paratype			http://hol.osu.edu/spmInfo.html?id=OSUC%20239181
urn:lsid:biosci.ohio-state.edu:osuc_occurrences:OSUC__261747	en	PreservedSpecimen	OSUC 261747	urn:lsid:biosci.ohio-state.edu:osuc_names:278397	Odontacolus whitfieldi (MS)	female	adult	1	CNCI	Insects	[16°32.546'N 101°02.501'E THAILAND Phetchabun Khao Kho NP Mix dec.for. 560m 26.xii.2006-2.i.2007 Somchai Chachumnan & Saink Singtong, MT, T1189.]	Khao Kho National Park, 16°32.546'N 101°02.501'E, 560m, T1189, mixed deciduous forest, Phetchabun Prov., Thailand	16.5425	101.0417	label	Thailand	Phetchabun				26 December 2006 - 2 January 2007	Chachumnan, S. (Somchai) & Singtong, S. (Saink)	malaise trap	T1189	Valerio, A. A. (Alejandro A.)	2011	Paratype	mixed deciduous forest		http://hol.osu.edu/spmInfo.html?id=OSUC%20261747
urn:lsid:biosci.ohio-state.edu:osuc_occurrences:OSUC__339589	en	PreservedSpecimen	OSUC 339589	urn:lsid:biosci.ohio-state.edu:osuc_names:254272	Odontacolus darwini (MS)	female	adult	1	QSBG	Insects	[THAILAND: Phechabun Khao Kho Nat. Park, Thanthip waterfall 16°39.087'N 101°07.777'E 210m, 26.ix-2.x.2006 , MT, S.Somchai Chachumnan, S. Singtong, #598.]	Khao Kho National Park, 16°39.087'N 101°07.777'E, 210m, T598, Thanthip Waterfall, Phetchabun Prov., Thailand	16.6515	101.1297	label	Thailand	Phetchabun				26 September 2006 - 2 October 2006	Chachumnan, S. (Somchai) & Singtong, S. (Saink)	malaise trap	T598	Valerio, A. A. (Alejandro A.)	2011	Paratype			http://hol.osu.edu/spmInfo.html?id=OSUC%20339589
urn:lsid:biosci.ohio-state.edu:osuc_occurrences:UCRC__ENT__171079	en	PreservedSpecimen	UCRC ENT 171079	urn:lsid:biosci.ohio-state.edu:osuc_names:278397	Odontacolus whitfieldi (MS)	male	adult	1	UCRC	Insects	egg attached to point; [Tong Lok Yuen Orchard] [Fanling, N.T., China] [23-XI-32, H.Compere] [Ex. Spider eggs] [Univ. Calif. Riverside Ent. Res. Museum, UCRC ENT 171079]	Fanling, Hong Lok Yuen Orchard, New Territories, Hong Kong Special Auto. Reg., China	22.5	114.1333	GEOnet	China	Hong Kong		Fanling	Tong Lok Yuen is a misspelling of Hong Lok Yuen	23 November 1932	Compere, H. (Harold)	none specified		Valerio, A. A. (Alejandro A.)	2011	Paratype (Odontacolus whitfieldi (MS))		Araneae	http://hol.osu.edu/spmInfo.html?id=UCRC%20ENT%20171079
urn:lsid:biosci.ohio-state.edu:osuc_occurrences:OSUC__321889	en	PreservedSpecimen	OSUC 321889	urn:lsid:biosci.ohio-state.edu:osuc_names:254265	Odontacolus africanus (MS)	female	adult	1	BMNH	Insects	[S. Africa. R.E. Turner. Brit. Mus. 1924-213.] [Port St. John, Pondoland. 1-15.April 1924]	Port Saint John's, Pondoland, Eastern Cape Prov., South Africa	-31.6333	29.5333	GEOnet	South Africa	Eastern Cape		Port Saint John's		1 April 1924 - 15 April 1924	Turner, R. E. (Rowland E.)	none specified		Valerio, A. A. (Alejandro A.)	2011	Paratype			http://hol.osu.edu/spmInfo.html?id=OSUC%20321889
urn:lsid:biosci.ohio-state.edu:osuc_occurrences:OSUC__321890	en	PreservedSpecimen	OSUC 321890	urn:lsid:biosci.ohio-state.edu:osuc_names:254265	Odontacolus africanus (MS)	female	adult	1	BMNH	Insects	[S. Africa. R.E. Turner. Brit. Mus. 1924-269.] [Port St. John, Pondoland. 1-July 1-9 1923]	Port Saint John's, Pondoland, Eastern Cape Prov., South Africa	-31.6333	29.5333	GEOnet	South Africa	Eastern Cape		Port Saint John's		1 July 1923 - 9 July 1923	Turner, R. E. (Rowland E.)	none specified		Valerio, A. A. (Alejandro A.)	2011	Paratype			http://hol.osu.edu/spmInfo.html?id=OSUC%20321890
urn:lsid:biosci.ohio-state.edu:osuc_occurrences:UCRC__ENT__171081	en	PreservedSpecimen	UCRC ENT 171081	urn:lsid:biosci.ohio-state.edu:osuc_names:278397	Odontacolus whitfieldi (MS)	female	adult	1	UCRC	Insects	egg attached to point; [Tong Lok Yuen Orchard] [Fanling, N.T., China] [23-XI-32, H.Compere] [Ex. Spider eggs] [Univ. Calif. Riverside Ent. Res. Museum, UCRC ENT 171081]	Fanling, Hong Lok Yuen Orchard, New Territories, Hong Kong Special Auto. Reg., China	22.5	114.1333	GEOnet	China	Hong Kong		Fanling	Tong Lok Yuen is a misspelling of Hong Lok Yuen	23 November 1932	Compere, H. (Harold)	none specified		Valerio, A. A. (Alejandro A.)	2011	Paratype (Odontacolus whitfieldi (MS))		Araneae	http://hol.osu.edu/spmInfo.html?id=UCRC%20ENT%20171081
urn:lsid:biosci.ohio-state.edu:osuc_occurrences:OSUC__321888	en	PreservedSpecimen	OSUC 321888	urn:lsid:biosci.ohio-state.edu:osuc_names:254265	Odontacolus africanus (MS)	female	adult	1	BMNH	Insects	[MADAGASCAR Amboasary Berenty For. Res. 18.viii.1981 J.M. Wilson] [Odontacolus Det. L. Masner, 2006]	Berenty Private Reserve, Amboasary, Toliara Auto. Prov., Madagascar	-25.0067	46.3033	other label	Madagascar	Toliara			reserve is a private reserve	18 August 1981	Wilson, J. M.	none specified		Valerio, A. A. (Alejandro A.)	2011	Paratype			http://hol.osu.edu/spmInfo.html?id=OSUC%20321888
urn:lsid:biosci.ohio-state.edu:osuc_occurrences:OSUC__321876	en	PreservedSpecimen	OSUC 321876	urn:lsid:biosci.ohio-state.edu:osuc_names:284013	Odontacolus mayri (MS)	female	adult	1	QSBG	Insects	[12°12.234'N 100°0.767'E THAILAND Prachuab Khiri Khan Khao Sam Roi Yot NP Laem Sala beach Malaise 6-13.vii.2008 Amnad & Yai leg. T3012. ]	Khao Sam Roi Yot National Park, 12°12.234'N 100°00.767'E, T3012, Laem Sala Beach, Prachuap Khiri Khan Prov., Thailand	12.2205	100.0128	label	Thailand	Prachuap Khiri Khan				6 July 2008 - 13 July 2008	Amnad & Yai	malaise trap	T3012	Valerio, A. A. (Alejandro A.)	2011	Holotype			http://hol.osu.edu/spmInfo.html?id=OSUC%20321876
urn:lsid:biosci.ohio-state.edu:osuc_occurrences:OSUC__321895	en	PreservedSpecimen	OSUC 321895	urn:lsid:biosci.ohio-state.edu:osuc_names:284013	Odontacolus mayri (MS)	female	adult	1	BMNH	Insects	[INDONESIA: Borneo: Kalimantan Tengah: Barito Ulu: Busang-Rekut river junction:0°3'S 113°59'E] [viii.2001: Dipterocarpus rigidus primary forest M. Brendell. H.Mendel: BMNH(E)2001-191]	Ulu Barito, 00°03'S 113°59'E, Dipterocarpus rigidus primary forest, junction of Busang & Rekut Rivers, Borneo Isl., Kalimantan Tengah Prov., Indonesia	-.05	113.9833	label	Indonesia	Kalimantan Tengah				Aug-2001	Brendell, M. & Mendel, H.	none specified		Valerio, A. A. (Alejandro A.)	2011	Paratype	Dipterocarpus rigidus primary forest		http://hol.osu.edu/spmInfo.html?id=OSUC%20321895
urn:lsid:biosci.ohio-state.edu:osuc_occurrences:OSUC__339599	en	PreservedSpecimen	OSUC 339599	urn:lsid:biosci.ohio-state.edu:osuc_names:284013	Odontacolus mayri (MS)	female	adult	1	CNCI	Insects	[THAILAND: Chanthaburi Khao Khitchakut Nat. Park Khao Prabaht, peak 12°50.41'N 102°9.83'E, 875m Malaise trap 13-20.iii.2009 Suthida&Charoenchai,#4061]	Khao Khitchakut National Park, 12°50.410'N 102°09.830'E, 875m, T4061, 150m S forest base, Prabaht Peak, Chanthaburi Prov., Thailand	12.8402	101.1638	label	Thailand	Chanthaburi				13 March 2009 - 20 March 2009	Suthida & Charoenchai	malaise trap	T4061	Valerio, A. A. (Alejandro A.)	2011	Paratype			http://hol.osu.edu/spmInfo.html?id=OSUC%20339599
urn:lsid:biosci.ohio-state.edu:osuc_occurrences:UCRC__ENT__171082	en	PreservedSpecimen	UCRC ENT 171082	urn:lsid:biosci.ohio-state.edu:osuc_names:278397	Odontacolus whitfieldi (MS)	female	adult	1	UCRC	Insects	egg attached to point; [Tong Lok Yuen Orchard] [Fanling, N.T., China] [23-XI-32, H.Compere] [Ex. Spider eggs] [Univ. Calif. Riverside Ent. Res. Museum, UCRC ENT 171082]	Fanling, Hong Lok Yuen Orchard, New Territories, Hong Kong Special Auto. Reg., China	22.5	114.1333	GEOnet	China	Hong Kong		Fanling	Tong Lok Yuen is a misspelling of Hong Lok Yuen	23 November 1932	Compere, H. (Harold)	none specified		Valerio, A. A. (Alejandro A.)	2011	Paratype		Araneae	http://hol.osu.edu/spmInfo.html?id=UCRC%20ENT%20171082
urn:lsid:biosci.ohio-state.edu:osuc_occurrences:UCRC__ENT__171083	en	PreservedSpecimen	UCRC ENT 171083	urn:lsid:biosci.ohio-state.edu:osuc_names:278397	Odontacolus whitfieldi (MS)	female	adult	1	UCRC	Insects	egg attached to point; [Tong Lok Yuen Orchard] [Fanling, N.T., China] [23-XI-32, H.Compere] [Ex. Spider eggs] [Univ. Calif. Riverside Ent. Res. Museum, UCRC ENT 171083]	Fanling, Hong Lok Yuen Orchard, New Territories, Hong Kong Special Auto. Reg., China	22.5	114.1333	GEOnet	China	Hong Kong		Fanling	Tong Lok Yuen is a misspelling of Hong Lok Yuen	23 November 1932	Compere, H. (Harold)	none specified		Valerio, A. A. (Alejandro A.)	2011	Paratype		Araneae	http://hol.osu.edu/spmInfo.html?id=UCRC%20ENT%20171083
urn:lsid:biosci.ohio-state.edu:osuc_occurrences:UCRC__ENT__171084	en	PreservedSpecimen	UCRC ENT 171084	urn:lsid:biosci.ohio-state.edu:osuc_names:278397	Odontacolus whitfieldi (MS)	female	adult	1	UCRC	Insects	egg attached to point; [Tong Lok Yuen Orchard] [Fanling, N.T., China] [23-XI-32, H.Compere] [Ex. Spider eggs] [Univ. Calif. Riverside Ent. Res. Museum, UCRC ENT 171084]	Fanling, Hong Lok Yuen Orchard, New Territories, Hong Kong Special Auto. Reg., China	22.5	114.1333	GEOnet	China	Hong Kong		Fanling	Tong Lok Yuen is a misspelling of Hong Lok Yuen	23 November 1932	Compere, H. (Harold)	none specified		Valerio, A. A. (Alejandro A.)	2011	Paratype		Araneae	http://hol.osu.edu/spmInfo.html?id=UCRC%20ENT%20171084
urn:lsid:biosci.ohio-state.edu:osuc_occurrences:UCRC__ENT__171085	en	PreservedSpecimen	UCRC ENT 171085	urn:lsid:biosci.ohio-state.edu:osuc_names:278397	Odontacolus whitfieldi (MS)	female	adult	1	UCRC	Insects	egg attached to point; [Tong Lok Yuen Orchard] [Fanling, N.T., China] [23-XI-32, H.Compere] [Ex. Spider eggs] [Univ. Calif. Riverside Ent. Res. Museum, UCRC ENT 171085]	Fanling, Hong Lok Yuen Orchard, New Territories, Hong Kong Special Auto. Reg., China	22.5	114.1333	GEOnet	China	Hong Kong		Fanling	Tong Lok Yuen is a misspelling of Hong Lok Yuen	23 November 1932	Compere, H. (Harold)	none specified		Valerio, A. A. (Alejandro A.)	2011	Paratype		Araneae	http://hol.osu.edu/spmInfo.html?id=UCRC%20ENT%20171085
urn:lsid:biosci.ohio-state.edu:osuc_occurrences:UCRC__ENT__171086	en	PreservedSpecimen	UCRC ENT 171086	urn:lsid:biosci.ohio-state.edu:osuc_names:278397	Odontacolus whitfieldi (MS)	male	adult	1	UCRC	Insects	egg attached to point; [Tong Lok Yuen Orchard] [Fanling, N.T., China] [23-XI-32, H.Compere] [Ex. Spider eggs] [Univ. Calif. Riverside Ent. Res. Museum, UCRC ENT 171086]	Fanling, Hong Lok Yuen Orchard, New Territories, Hong Kong Special Auto. Reg., China	22.5	114.1333	GEOnet	China	Hong Kong		Fanling	Tong Lok Yuen is a misspelling of Hong Lok Yuen	23 November 1932	Compere, H. (Harold)	none specified		Valerio, A. A. (Alejandro A.)	2011	Paratype		Araneae	http://hol.osu.edu/spmInfo.html?id=UCRC%20ENT%20171086
urn:lsid:biosci.ohio-state.edu:osuc_occurrences:UCRC__ENT__171087	en	PreservedSpecimen	UCRC ENT 171087	urn:lsid:biosci.ohio-state.edu:osuc_names:278397	Odontacolus whitfieldi (MS)	male	adult	1	UCRC	Insects	egg attached to point; [Tong Lok Yuen Orchard] [Fanling, N.T., China] [23-XI-32, H.Compere] [Ex. Spider eggs] [Univ. Calif. Riverside Ent. Res. Museum, UCRC ENT 171087]	Fanling, Hong Lok Yuen Orchard, New Territories, Hong Kong Special Auto. Reg., China	22.5	114.1333	GEOnet	China	Hong Kong		Fanling	Tong Lok Yuen is a misspelling of Hong Lok Yuen	23 November 1932	Compere, H. (Harold)	none specified		Valerio, A. A. (Alejandro A.)	2011	Paratype		Araneae	http://hol.osu.edu/spmInfo.html?id=UCRC%20ENT%20171087
urn:lsid:biosci.ohio-state.edu:osuc_occurrences:UCRC__ENT__171088	en	PreservedSpecimen	UCRC ENT 171088	urn:lsid:biosci.ohio-state.edu:osuc_names:278397	Odontacolus whitfieldi (MS)	female	adult	1	UCRC	Insects	[Tong Lok Yuen Orchard] [Fanling, N.T., China] [23-XI-32, H.Compere] [Ex. Spider eggs] [Univ. Calif. Riverside Ent. Res. Museum, UCRC ENT 171088]	Fanling, Hong Lok Yuen Orchard, New Territories, Hong Kong Special Auto. Reg., China	22.5	114.1333	GEOnet	China	Hong Kong		Fanling	Tong Lok Yuen is a misspelling of Hong Lok Yuen	23 November 1932	Compere, H. (Harold)	none specified		Valerio, A. A. (Alejandro A.)	2011	Paratype			http://hol.osu.edu/spmInfo.html?id=UCRC%20ENT%20171088
urn:lsid:biosci.ohio-state.edu:osuc_occurrences:UCRC__ENT__171089	en	PreservedSpecimen	UCRC ENT 171089	urn:lsid:biosci.ohio-state.edu:osuc_names:278397	Odontacolus whitfieldi (MS)	female	adult	1	UCRC	Insects	[Tong Lok Yuen Orchard] [Fanling, N.T., China] [23-XI-32, H.Compere] [Ex. Spider eggs] [Univ. Calif. Riverside Ent. Res. Museum, UCRC ENT 171089]	Fanling, Hong Lok Yuen Orchard, New Territories, Hong Kong Special Auto. Reg., China	22.5	114.1333	GEOnet	China	Hong Kong		Fanling	Tong Lok Yuen is a misspelling of Hong Lok Yuen	23 November 1932	Compere, H. (Harold)	none specified		Valerio, A. A. (Alejandro A.)	2011	Paratype			http://hol.osu.edu/spmInfo.html?id=UCRC%20ENT%20171089
urn:lsid:biosci.ohio-state.edu:osuc_occurrences:UCRC__ENT__171090	en	PreservedSpecimen	UCRC ENT 171090	urn:lsid:biosci.ohio-state.edu:osuc_names:278397	Odontacolus whitfieldi (MS)	male	adult	1	UCRC	Insects	[Tong Lok Yuen Orchard] [Fanling, N.T., China] [23-XI-32, H.Compere] [Ex. Spider eggs] [Univ. Calif. Riverside Ent. Res. Museum, UCRC ENT 171090]	Fanling, Hong Lok Yuen Orchard, New Territories, Hong Kong Special Auto. Reg., China	22.5	114.1333	GEOnet	China	Hong Kong		Fanling	Tong Lok Yuen is a misspelling of Hong Lok Yuen	23 November 1932	Compere, H. (Harold)	none specified		Valerio, A. A. (Alejandro A.)	2011	Paratype			http://hol.osu.edu/spmInfo.html?id=UCRC%20ENT%20171090
urn:lsid:biosci.ohio-state.edu:osuc_occurrences:UCRC__ENT__171091	en	PreservedSpecimen	UCRC ENT 171091	urn:lsid:biosci.ohio-state.edu:osuc_names:278397	Odontacolus whitfieldi (MS)	male	adult	1	UCRC	Insects	[Tong Lok Yuen Orchard] [Fanling, N.T., China] [23-XI-32, H.Compere] [Ex. Spider eggs] [Univ. Calif. Riverside Ent. Res. Museum, UCRC ENT 171091]	Fanling, Hong Lok Yuen Orchard, New Territories, Hong Kong Special Auto. Reg., China	22.5	114.1333	GEOnet	China	Hong Kong		Fanling	Tong Lok Yuen is a misspelling of Hong Lok Yuen	23 November 1932	Compere, H. (Harold)	none specified		Valerio, A. A. (Alejandro A.)	2011	Paratype			http://hol.osu.edu/spmInfo.html?id=UCRC%20ENT%20171091
urn:lsid:biosci.ohio-state.edu:osuc_occurrences:UCRC__ENT__171092	en	PreservedSpecimen	UCRC ENT 171092	urn:lsid:biosci.ohio-state.edu:osuc_names:278397	Odontacolus whitfieldi (MS)	female	adult	1	UCRC	Insects	[Tong Lok Yuen Orchard] [Fanling, N.T., China] [23-XI-32, H.Compere] [Ex. Spider eggs] [Univ. Calif. Riverside Ent. Res. Museum, UCRC ENT 171092]	Fanling, Hong Lok Yuen Orchard, New Territories, Hong Kong Special Auto. Reg., China	22.5	114.1333	GEOnet	China	Hong Kong		Fanling	Tong Lok Yuen is a misspelling of Hong Lok Yuen	23 November 1932	Compere, H. (Harold)	none specified		Valerio, A. A. (Alejandro A.)	2011	Paratype			http://hol.osu.edu/spmInfo.html?id=UCRC%20ENT%20171092
urn:lsid:biosci.ohio-state.edu:osuc_occurrences:UCRC__ENT__171093	en	PreservedSpecimen	UCRC ENT 171093	urn:lsid:biosci.ohio-state.edu:osuc_names:278397	Odontacolus whitfieldi (MS)	female	adult	1	UCRC	Insects	egg attached to point; [Ex SPIDERS EGGS ON ORANGE] [TONG LOK YEUN ORCHARD] [FANLING, N.T., CHINA.] [NOV. 23, 1932, H.COMPERE] [Univ. Calif. Riverside Ent. Res. Museum, UCRC ENT 171093]	Fanling, orange leaf, Hong Lok Yuen Orchard, New Territories, Hong Kong Special Auto. Reg., China	22.5	114.1333	GEOnet	China	Hong Kong		Fanling	Tong Lok Yuen is a misspelling of Hong Lok Yuen	23 November 1932	Compere, H. (Harold)	none specified		Valerio, A. A. (Alejandro A.)	2011	Paratype	orange leaf	Araneae	http://hol.osu.edu/spmInfo.html?id=UCRC%20ENT%20171093
urn:lsid:biosci.ohio-state.edu:osuc_occurrences:UCRC__ENT__171094	en	PreservedSpecimen	UCRC ENT 171094	urn:lsid:biosci.ohio-state.edu:osuc_names:278397	Odontacolus whitfieldi (MS)	female	adult	1	UCRC	Insects	egg attached to point; [Ex SPIDERS EGGS ON ORANGE LEAF] [TONG LOK YEUN ORCHARD] [FANLING, N.T., CHINA.] [NOV. 23, 1932, H.COMPERE] [Univ. Calif. Riverside Ent. Res. Museum, UCRC ENT 171094]	Fanling, orange leaf, Hong Lok Yuen Orchard, New Territories, Hong Kong Special Auto. Reg., China	22.5	114.1333	GEOnet	China	Hong Kong		Fanling	Tong Lok Yuen is a misspelling of Hong Lok Yuen	23 November 1932	Compere, H. (Harold)	none specified		Valerio, A. A. (Alejandro A.)	2011	Paratype	orange leaf	Araneae	http://hol.osu.edu/spmInfo.html?id=UCRC%20ENT%20171094
urn:lsid:biosci.ohio-state.edu:osuc_occurrences:UCRC__ENT__171078	en	PreservedSpecimen	UCRC ENT 171078	urn:lsid:biosci.ohio-state.edu:osuc_names:278397	Odontacolus whitfieldi (MS)	female	adult	1	UCRC	Insects	egg attached to point; [Tong Lok Yuen Orchard] [Fanling, N.T., China] [23-XI-32, H.Compere] [Ex. Spider eggs] [Univ. Calif. Riverside Ent. Res. Museum, UCRC ENT 171078]	Fanling, Hong Lok Yuen Orchard, New Territories, Hong Kong Special Auto. Reg., China	22.5	114.1333	GEOnet	China	Hong Kong		Fanling	Tong Lok Yuen is a misspelling of Hong Lok Yuen	23 November 1932	Compere, H. (Harold)	none specified		Valerio, A. A. (Alejandro A.)	2011	Paratype (Odontacolus whitfieldi (MS))		Araneae	http://hol.osu.edu/spmInfo.html?id=UCRC%20ENT%20171078
urn:lsid:biosci.ohio-state.edu:osuc_occurrences:UCRC__ENT__171080	en	PreservedSpecimen	UCRC ENT 171080	urn:lsid:biosci.ohio-state.edu:osuc_names:278397	Odontacolus whitfieldi (MS)	female	adult	1	UCRC	Insects	egg attached to point; [Tong Lok Yuen Orchard] [Fanling, N.T., China] [23-XI-32, H.Compere] [Ex. Spider eggs] [Univ. Calif. Riverside Ent. Res. Museum, UCRC ENT 171080]	Fanling, Hong Lok Yuen Orchard, New Territories, Hong Kong Special Auto. Reg., China	22.5	114.1333	GEOnet	China	Hong Kong		Fanling	Tong Lok Yuen is a misspelling of Hong Lok Yuen	23 November 1932	Compere, H. (Harold)	none specified		Valerio, A. A. (Alejandro A.)	2011	Paratype (Odontacolus whitfieldi (MS))		Araneae	http://hol.osu.edu/spmInfo.html?id=UCRC%20ENT%20171080
urn:lsid:biosci.ohio-state.edu:osuc_occurrences:OSUC__321891	en	PreservedSpecimen	OSUC 321891	urn:lsid:biosci.ohio-state.edu:osuc_names:254265	Odontacolus africanus (MS)	female	adult	1	BMNH	Insects	[KENYA: Kwale Shimba Hills 28.viii-1.ix.1982 R.J. Barnett]	Shimba Hills, Kwale Dist., Coast Prov., Kenya	-4.2167	39.4167	GEOnet	Kenya	Coast	Kwale			28 August 1982 - 1 September 1982	Barnett, R. J.	none specified		Valerio, A. A. (Alejandro A.)	2011	Paratype			http://hol.osu.edu/spmInfo.html?id=OSUC%20321891
urn:lsid:biosci.ohio-state.edu:osuc_occurrences:OSUC__321874	en	PreservedSpecimen	OSUC 321874	urn:lsid:biosci.ohio-state.edu:osuc_names:284013	Odontacolus mayri (MS)	female	adult	1	OSUC	Insects	[15°38.920'N 101'25.077'E THAILAND Chaiyaphum Pa Hin Ngam NP 614m Mix deciduous for. Thepana waterfall MT 1-7.x.2006 K. Sa-nog & B. Adnafai T656.]	Pa Hin Ngam National Park, 15°38.920'N 101°25.077'E, 614m, T656, mixed deciduous forest, Thep Pana (Thepana) Waterfall, Chaiyaphum Prov., Thailand	15.6487	101.418	label	Thailand	Chaiyaphum			Thepana is an alternate spelling of Thep Pana Waterfall	1 October 2006 - 7 October 2006	Sa-nog, K. (Kratae) & Adnafai, B. (Buakaw)	malaise trap		Valerio, A. A. (Alejandro A.)	2011	Paratype	mixed deciduous forest		http://hol.osu.edu/spmInfo.html?id=OSUC%20321874
urn:lsid:biosci.ohio-state.edu:osuc_occurrences:OSUC__339595	en	PreservedSpecimen	OSUC 339595	urn:lsid:biosci.ohio-state.edu:osuc_names:284013	Odontacolus mayri (MS)	female	adult	1	QSBG	Insects	[THAILAND: Chaiyaphum Pa Hin Ngam Nat. Park, Thepana waterfall 15°38.948'N 101°25.625'E 604m, 19-25.x.2006, MT, Katae Sa-nog & Buakaw Adnafai, #666]	Pa Hin Ngam National Park, 15°38.884'N 101°25.840'E, 605m, T666, dry evergreen forest, Thep Pana (Thepana) Waterfall, Chaiyaphum Prov., Thailand	15.648	101.4307	label	Thailand	Chaiyaphum			Thepana is an alternate spelling of Thep Pana Waterfall	19 October 2006 - 25 October 2006	Sa-nog, K. (Kratae) & Adnafai, B. (Buakaw)	malaise trap	T666	Valerio, A. A. (Alejandro A.)	2011	Paratype	dry evergreen forest		http://hol.osu.edu/spmInfo.html?id=OSUC%20339595
urn:lsid:biosci.ohio-state.edu:osuc_occurrences:OSUC__339596	en	PreservedSpecimen	OSUC 339596	urn:lsid:biosci.ohio-state.edu:osuc_names:284013	Odontacolus mayri (MS)	female	adult	1	CNCI	Insects	[THAILAND: Sakon Nakhon Phu Phan Nat. Park, Nam Hom waterfall, Sao Hi, 344m 17°7.34'N 104°0.788'E, 25-31.iii.2007, S. Tonboonchai, #2377]	Phu Phan National Park, 17°07.340'N 104°00.788'E, 344m, T2377, Kam Hom Waterfall, Sao Hai area, Sakon Nakhon Prov., Thailand	17.1223	104.0132	label	Thailand	Sakon Nakhon				25 March 2007 - 31 March 2007	Tongboonchai, S. (Sailom)	malaise trap	T2377	Valerio, A. A. (Alejandro A.)	2011	Paratype			http://hol.osu.edu/spmInfo.html?id=OSUC%20339596
urn:lsid:biosci.ohio-state.edu:osuc_occurrences:OSUC__238793	en	PreservedSpecimen	OSUC 238793	urn:lsid:biosci.ohio-state.edu:osuc_names:278397	Odontacolus whitfieldi (MS)	female	adult	1	CNCI	Insects	[INDIA Kamataka Bangalore ICAR 11-15.IX.2004 J. Poorani MT]	Bangalore, Indian Council of Agricultural Research (ICAR), Karnataka St., India	12.9833	77.5833	GEOnet	India	Karnataka		Bangalore		11 September 2004 - 15 September 2004	Poorani, J.	malaise trap		Valerio, A. A. (Alejandro A.)	2011	Paratype			http://hol.osu.edu/spmInfo.html?id=OSUC%20238793
urn:lsid:biosci.ohio-state.edu:osuc_occurrences:OSUC__266234	en	PreservedSpecimen	OSUC 266234	urn:lsid:biosci.ohio-state.edu:osuc_names:278397	Odontacolus whitfieldi (MS)	female	adult	1	OSUC	Insects	[16°0.793'N 102°1.257'E THAILAND Chaiyaphum Tat Tone NP Forest fire Protection station 195m T.Jaruphan&O.Budsawong MT 9-15.vi.2006 T2536]	Tad Ton (Tat Tone) National Park, 16°00.793'N 102°01.257'E, 195m, T2536, forest fire protection station, Chaiyaphum Prov., Thailand	16.0132	102.021	label	Thailand	Chaiyaphum			Tat Tone is an alternative spelling for Tad Ton	9 June 2006 - 15 June 2006	Jaruphan, T. (Tawit) & Budsawong, O. (Orawan)	malaise trap	T2536	Valerio, A. A. (Alejandro A.)	2011	Paratype			http://hol.osu.edu/spmInfo.html?id=OSUC%20266234
urn:lsid:biosci.ohio-state.edu:osuc_occurrences:OSUC__321875	en	PreservedSpecimen	OSUC 321875	urn:lsid:biosci.ohio-state.edu:osuc_names:278397	Odontacolus whitfieldi (MS)	female	adult	1	QSBG	Insects	[19°57.961'N 99°9.355'E THAILAND Chiang Mai DoiPhahompok NP Headquarter 569m Malaise 28.ii-7.iii.2008 Seesom K. leg. T2939.]	Doi Phahompok National Park, 19°57.961'N 99°09.355'E, 569m, T2939, headquarters, Chiang Mai Prov., Thailand	19.966	99.156	label	Thailand	Chiang Mai				28 February 2008 - 7 March 2008	Seesom, K.	malaise trap	T2939	Valerio, A. A. (Alejandro A.)	2011	Paratype			http://hol.osu.edu/spmInfo.html?id=OSUC%20321875
urn:lsid:biosci.ohio-state.edu:osuc_occurrences:UCRC__ENT__171075	en	PreservedSpecimen	UCRC ENT 171075	urn:lsid:biosci.ohio-state.edu:osuc_names:278397	Odontacolus whitfieldi (MS)	female	adult	1	UCRC	Insects	leaf with host eggs attached; [Fanling,N.T., China] [Tong Lok Yuen Orchard] [NOV.23,1932, H.COMPERE] [Ex SPIDERS EGGS ON ORANGE LEAF] [Univ. Calif. Riverside Ent. Res. Museum, UCRC ENT 171075] [?Ceratobaeus or Cremastobaeus? det. S. V. Triapitsyn, 1997]	Fanling, Hong Lok Yuen Orchard, New Territories, Hong Kong Special Auto. Reg., China	22.5	114.1333	GEOnet	China	Hong Kong		Fanling	Tong Lok Yuen is a misspelling of Hong Lok Yuen	23 November 1932	Compere, H. (Harold)	none specified		Valerio, A. A. (Alejandro A.)	2011	Paratype		Araneae	http://hol.osu.edu/spmInfo.html?id=UCRC%20ENT%20171075
urn:lsid:biosci.ohio-state.edu:osuc_occurrences:OSUC__266235	en	PreservedSpecimen	OSUC 266235	urn:lsid:biosci.ohio-state.edu:osuc_names:284013	Odontacolus mayri (MS)	female	adult	1	QSBG	Insects	[8°53.725'N98°39.025'E THAILAND Surat Thani Khao Sok NP Klong Morg Unit 87m Malaise trap 10-17.viii.2008 Pongphan leg. T3365]	Khao Sok National Park, 08°53.725'N 98°39.025'E, 87m, T3365, Klong Mog Unit, Surat Thani Prov., Thailand	8.8955	98.6505	label	Thailand	Surat Thani				10 August 2008 - 17 August 2008	Pongphan	malaise trap	T3365	Valerio, A. A. (Alejandro A.)	2011	Paratype			http://hol.osu.edu/spmInfo.html?id=OSUC%20266235
urn:lsid:biosci.ohio-state.edu:osuc_occurrences:OSUC__321872	en	PreservedSpecimen	OSUC 321872	urn:lsid:biosci.ohio-state.edu:osuc_names:284013	Odontacolus mayri (MS)	female	adult	1	OSUC	Insects	[12°12.234'N 100°0.767'E THAILAND Prachuab Khiri Khan Khao Sam Roi Yot NP Laem Sala beach Malaise 13-20.vii.2008 Amnad &Yai leg. T3011.]	Khao Sam Roi Yot National Park, 12°12.234'N 100°00.767'E, T3011, Laem Sala Beach, Prachuap Khiri Khan Prov., Thailand	12.2038	100.0128	label	Thailand	Prachuap Khiri Khan				13 July 2008 - 20 July 2008	Amnad & Yai	malaise trap		Valerio, A. A. (Alejandro A.)	2011	Paratype			http://hol.osu.edu/spmInfo.html?id=OSUC%20321872
urn:lsid:biosci.ohio-state.edu:osuc_occurrences:OSUC__238806	en	PreservedSpecimen	OSUC 238806	urn:lsid:biosci.ohio-state.edu:osuc_names:278397	Odontacolus whitfieldi (MS)	female	adult	1	CNCI	Insects	[INDIA Kamataka Bangalore ICAR 20.vi.2004 J. Poorani MT]	Bangalore, Indian Council of Agricultural Research (ICAR), Karnataka St., India	12.9833	77.5833	GEOnet	India	Karnataka		Bangalore		20 June 2004	Poorani, J.	malaise trap		Valerio, A. A. (Alejandro A.)	2011	Paratype			http://hol.osu.edu/spmInfo.html?id=OSUC%20238806
urn:lsid:biosci.ohio-state.edu:osuc_occurrences:CASENT__2135721	en	PreservedSpecimen	CASENT 2135721	urn:lsid:biosci.ohio-state.edu:osuc_names:254265	Odontacolus africanus (MS)	female	adult	1	OSUC	Insects	[16°13'41"S 46°8'37"E MADAGASCAR5/8/2009 Prov. De Mahajanga, PN Ankarafantsika, Forêt de Tasmaloto, 135m] [2-8.2001 MT, trop. Dry for., 18.3km 46°NE de Tasaramandroso Fisher, Griswold et al. BLF3600.] [Odontacolus Det L. Masner 2008]	Ankarafantsika National Park, 16°13'41"S 46°08'37"E, 135m, BLF3600, tropical dry forest, Tsimaloto Forest, 18.3km (46°) NE Tsaramandroso, Mahajanga Auto. Prov., Madagascar	-16.2281	46.1436	label	Madagascar	Mahajanga				2 April 2001 - 8 April 2001	Fisher, Griswold et al.	malaise trap		Valerio, A. A. (Alejandro A.)	2010	Paratype	tropical dry forest		http://hol.osu.edu/spmInfo.html?id=CASENT%202135721
urn:lsid:biosci.ohio-state.edu:osuc_occurrences:OSUC__239117	en	PreservedSpecimen	OSUC 239117	urn:lsid:biosci.ohio-state.edu:osuc_names:254263	Odontacolus australiensis (MS)	female	adult	1	WINC	Insects	specimen damaged; label lost; specimen from Australia	Australia	-25	135	GEOnet	Australia				L90040	No Date		none specified		Valerio, A. A. (Alejandro A.) & Austin, A. D. (Andrew D.)	2008				http://hol.osu.edu/spmInfo.html?id=OSUC%20239117
urn:lsid:biosci.ohio-state.edu:osuc_occurrences:CASENT__2042643	en	PreservedSpecimen	CASENT 2042643	urn:lsid:biosci.ohio-state.edu:osuc_names:254265	Odontacolus africanus (MS)	male	adult	1	OSUC	Insects	[19°42'34"S 44°43'5"E MADAGASCAR: Prov. Mahajanga, PN Tsingy de Bemaraha, 10.6km 123° ESE Antsalova] [16-20.xi.2001, 150m Fisher Griswold et al. MT, trop. Dry for. On Tsingy, BLF4462.]	Tsingy de Bemaraha National Park, 19°42'34''S 44°43'05''E, 150m, BLF4462, tropical dry forest on tsingy, 10.6km (123°) ESE Antsalova, Mahajanga Auto. Prov., Madagascar	-19.7094	44.7181	label	Madagascar	Mahajanga				16 November 2001 - 20 November 2001	Fisher, Griswold et al.	malaise trap		Valerio, A. A. (Alejandro A.)	2010	Paratype	tropical dry forest on tsingy		http://hol.osu.edu/spmInfo.html?id=CASENT%202042643
urn:lsid:biosci.ohio-state.edu:osuc_occurrences:OSUC__238514	en	PreservedSpecimen	OSUC 238514	urn:lsid:biosci.ohio-state.edu:osuc_names:254265	Odontacolus africanus (MS)	female	adult	1	USNM	Insects	[KENYA Nyanza Gembe Hills 0°29.36'S 34°14.60'E 1362m 6-20.vii.2006 R. Copeland dry gallery woodland MT]	Gemba (Gembe) Hills, 00°29.36'S 34°14.60'E, 1362m, dry gallery woodland, Nyanza Prov., Kenya	-.4893	34.2433	label	Kenya	Nyanza				6 July 2006 - 20 July 2006	Copeland, R. (Robert)	malaise trap		Valerio, A. A. (Alejandro A.)	2010	Paratype	dry gallery woodland		http://hol.osu.edu/spmInfo.html?id=OSUC%20238514
urn:lsid:biosci.ohio-state.edu:osuc_occurrences:OSUC__238522	en	PreservedSpecimen	OSUC 238522	urn:lsid:biosci.ohio-state.edu:osuc_names:254265	Odontacolus africanus (MS)	female	adult	1	NMKE	Insects	[KENYA Nyanza Ungoye 1147m, 0°36.91'S 34°05.52'E 6-19.v.2006 woodland R. Copeland MT]	Ungoye, 00°36.91'S 34°05.52'E, 1147m, woodland, Nyanza Prov., Kenya	-.6152	34.092	label	Kenya	Nyanza				6 May 2006 - 19 May 2006	Copeland, R. (Robert)	malaise trap		Valerio, A. A. (Alejandro A.)	2010	Paratype	woodland		http://hol.osu.edu/spmInfo.html?id=OSUC%20238522
urn:lsid:biosci.ohio-state.edu:osuc_occurrences:OSUC__238520	en	PreservedSpecimen	OSUC 238520	urn:lsid:biosci.ohio-state.edu:osuc_names:254265	Odontacolus africanus (MS)	female	adult	1	OSUC	Insects	[KENYA Nyanza Gembe Hills 0°29.36'S 34°14.60'E 1362m 8-22.vi.2006 R. Copeland dry gallery woodland MT]	Gemba (Gembe) Hills, 00°29.36'S 34°14.60'E, 1362m, dry gallery woodland, Nyanza Prov., Kenya	-.4893	34.2433	label	Kenya	Nyanza				8 June 2006 - 22 June 2006	Copeland, R. (Robert)	malaise trap		Valerio, A. A. (Alejandro A.)	2010	Paratype	dry gallery woodland		http://hol.osu.edu/spmInfo.html?id=OSUC%20238520
urn:lsid:biosci.ohio-state.edu:osuc_occurrences:OSUC__261852	en	PreservedSpecimen	OSUC 261852	urn:lsid:biosci.ohio-state.edu:osuc_names:302868	Odontacolus markadicus	female	adult	1	OSUC	Insects	[12°12.234'N 100°0.767'E THAILAND Prachuab Khiri Khan Khao Sam Roi Yot NP laem Sala beach Malaise 6-13.vii.2008 Amnad & Yai leg. T3012.]	Khao Sam Roi Yot National Park, 12°12.234'N 100°00.767'E, T3012, Laem Sala Beach, Prachuap Khiri Khan Prov., Thailand	12.2205	100.0128	label	Thailand	Prachuap Khiri Khan				6 July 2008 - 13 July 2008	Amnad & Yai	malaise trap	T3012	Valerio, A. A. (Alejandro A.)	2012				http://hol.osu.edu/spmInfo.html?id=OSUC%20261852
urn:lsid:biosci.ohio-state.edu:osuc_occurrences:OSUC__238804	en	PreservedSpecimen	OSUC 238804	urn:lsid:biosci.ohio-state.edu:osuc_names:302868	Odontacolus markadicus	female	adult	1	CNCI	Insects	[THAILAND Khankaen Phu Pha Man Nat. Park. 48Q 018044 350m UTM 7854128 24-31.i-7.ii.2005]	Phu Pha Man National Park, 48Q 0180449 1854128, 350m, Khon Kaen Prov., Thailand	16.7494	102.0031	GPS	Thailand	Khon Kaen			northing coord. missing the 9 at the end; 1st digit of easting coord. is 1 not 7	24-31-Jan-2005 - 07-Feb-2005		none specified		Valerio, A. A. (Alejandro A.)	2012				http://hol.osu.edu/spmInfo.html?id=OSUC%20238804
urn:lsid:biosci.ohio-state.edu:osuc_occurrences:OSUC__321894	en	PreservedSpecimen	OSUC 321894	urn:lsid:biosci.ohio-state.edu:osuc_names:302868	Odontacolus markadicus	female	adult	1	BMNH	Insects	[BRUNEI: 100' Badas, Agathis forest 25-26.ii.1982]	Badas, 100ft, Agathis forest, Belait Dist., Brunei	4.6	114.45	WWW	Brunei	Belait		Badas	coords. from http://collections.tepapa.govt.nz/Term.aspx?irn=2811783	25 February 1982 - 26 February 1982		none specified		Valerio, A. A. (Alejandro A.)	2012		Agathis forest		http://hol.osu.edu/spmInfo.html?id=OSUC%20321894
urn:lsid:biosci.ohio-state.edu:osuc_occurrences:OSUC__248896	en	PreservedSpecimen	OSUC 248896	urn:lsid:biosci.ohio-state.edu:osuc_names:302868	Odontacolus markadicus	female	adult	1	ROME	Insects	[14°26'N 108°33'E VIETNAM: Gia Lai, An Hhe Dist. 2km NE Tram Lap for. road 26.vi-1.vii.1996] [900m vic. small stream Currie, Hubley, Swann MT fine head 1°rainfor. ROM 961107]	2km NE Tram Lap, 14°26'N 108°33'E, 900m, ROM 961107, forest road / vicinity of small stream / 1° rainforest, An Khe Dist., Gia Lai Prov., Vietnam	14.4333	108.55	label	Vietnam	Gia Lai	An Khe			26 June 1996 - 1 July 1996	Currie, Hubley & Swann	fine malaise trap		Valerio, A. A. (Alejandro A.)	2012		forest road; vicinity of small stream; 1° rainforest		http://hol.osu.edu/spmInfo.html?id=OSUC%20248896
urn:lsid:biosci.ohio-state.edu:osuc_occurrences:OSUC__239213	en	PreservedSpecimen	OSUC 239213	urn:lsid:biosci.ohio-state.edu:osuc_names:302868	Odontacolus markadicus	female	adult	1	CNCI	Insects	[MALAYSIA Sabah Danum Valley 18.xii.86-18.i.1987 M.Still MT]	Danum Valley Protection Forest Reserve, Sabah St., Malaysia	4.9381	117.6939	WDPA-UN	Malaysia	Sabah			Danum Valley Cons. Area is offically called Danum Valley Protection Forest Reserve	18 December 1986 - 18 January 1987	Still, M.	malaise trap		Valerio, A. A. (Alejandro A.)	2012				http://hol.osu.edu/spmInfo.html?id=OSUC%20239213
urn:lsid:biosci.ohio-state.edu:osuc_occurrences:OSUC__321806	en	PreservedSpecimen	OSUC 321806	urn:lsid:biosci.ohio-state.edu:osuc_names:302868	Odontacolus markadicus	female	adult	1	OSUC	Insects	[14°24.482'N 101°22.388'E THAILAND Nakhon Nayok Khao Yai NP Nature trail in moist evergreen for., 755m Malaise 12-19.viii.2006 Pong Sandao leg. T404.]	Khao Yai National Park, 14°24.482'N 101°22.388'E, 755m, T404, nature trail / moist evergreen forest, Nakhon Nayok Prov., Thailand	14.408	101.3732	label	Thailand	Nakhon Nayok				12 August 2006 - 19 August 2006	Sandao, P. (Pong)	malaise trap	T404	Valerio, A. A. (Alejandro A.)	2012		nature trail; moist evergreen forest		http://hol.osu.edu/spmInfo.html?id=OSUC%20321806
urn:lsid:biosci.ohio-state.edu:osuc_occurrences:OSUC__238803	en	PreservedSpecimen	OSUC 238803	urn:lsid:biosci.ohio-state.edu:osuc_names:302868	Odontacolus markadicus	female	adult	1	CNCI	Insects	[THAILAND Khankaen Phu Pha Man Nat. Park. 48Q 018044 350m UTM 7854128 24-31.i-7.ii.2005]	Phu Pha Man National Park, 48Q 0180449 1854128, 350m, Khon Kaen Prov., Thailand	16.7494	102.0031	GPS	Thailand	Khon Kaen			northing coord. missing the 9 at the end; 1st digit of easting coord. is 1 not 7	24-31-Jan-2005 - 07-Feb-2005		none specified		Valerio, A. A. (Alejandro A.)	2012				http://hol.osu.edu/spmInfo.html?id=OSUC%20238803
urn:lsid:biosci.ohio-state.edu:osuc_occurrences:OSUC__239211	en	PreservedSpecimen	OSUC 239211	urn:lsid:biosci.ohio-state.edu:osuc_names:302868	Odontacolus markadicus	female	adult	1	CNCI	Insects	[VIETNAM Nghé An W. of ConCuong Khe Mai for camp 18°56'N 104°49'E 26-30.x.1994 D.Cume meadow]	Khe Mai Forest Camp, 18°56'N 104°49'E, meadow, W of Con Cuong, Nghe An Prov., Vietnam	18.9333	104.8167	label	Vietnam	Nghe An				26 October 1994 - 30 October 1994	Cume, D.	none specified		Valerio, A. A. (Alejandro A.)	2012		meadow		http://hol.osu.edu/spmInfo.html?id=OSUC%20239211
urn:lsid:biosci.ohio-state.edu:osuc_occurrences:OSUC__238805	en	PreservedSpecimen	OSUC 238805	urn:lsid:biosci.ohio-state.edu:osuc_names:302868	Odontacolus markadicus	male	adult	1	CNCI	Insects	[THAILAND Khankaen Phu Pha Man Nat. Park. 48Q 018044 350m UTM 7854128 24-31.i-7.ii.2005]	Phu Pha Man National Park, 48Q 0180449 1854128, 350m, Khon Kaen Prov., Thailand	16.7494	102.0031	GPS	Thailand	Khon Kaen			northing coord. missing the 9 at the end; 1st digit of easting coord. is 1 not 7	24-31-Jan-2005 - 07-Feb-2005		none specified		Valerio, A. A. (Alejandro A.)	2012				http://hol.osu.edu/spmInfo.html?id=OSUC%20238805
urn:lsid:biosci.ohio-state.edu:osuc_occurrences:OSUC__239212	en	PreservedSpecimen	OSUC 239212	urn:lsid:biosci.ohio-state.edu:osuc_names:302868	Odontacolus markadicus	female	adult	1	CNCI	Insects	[THAILAND Nakhon Ratchosima Khao Yai NP 700-800m 18-24.iv.1990 forest E. Fuller MT]	Khao Yai National Park, 700-800m, forest, Nakhon Ratchasima Prov., Thailand	14.3308	101.5069	WDPA-UN	Thailand	Nakhon Ratchasima				18 April 1990 - 24 April 1990	Fuller, E.	malaise trap		Valerio, A. A. (Alejandro A.)	2012		forest		http://hol.osu.edu/spmInfo.html?id=OSUC%20239212
urn:lsid:biosci.ohio-state.edu:osuc_occurrences:OSUC__412089	en	PreservedSpecimen	OSUC 412089	urn:lsid:biosci.ohio-state.edu:osuc_names:254265	Odontacolus africanus (MS)	female	adult	1	OSUC	Insects	[0.51660°S 37.41843°E KENYA: Eastern Province, Njuki-ini forest, near For. station, 19-vii-1.viii.2007 1455m MT, indigenous for. margin, R. Copeland]	Njukini Forest, 0.51660°S 37.41843°E, 1455m, indigenous forest margin, nr. forest station, Central Prov., Kenya	-.52	37.42	label	Kenya	Central			locality is in Central Prov. nr. the border with Eastern Prov.	19 July 2007 - 1 August 2007	Copeland, R. (Robert)	malaise trap		Valerio, A. A. (Alejandro A.)	2012	Paratype	indigenous forest margin		http://hol.osu.edu/spmInfo.html?id=OSUC%20412089
urn:lsid:biosci.ohio-state.edu:osuc_occurrences:OSUC__237934	en	PreservedSpecimen	OSUC 237934	urn:lsid:biosci.ohio-state.edu:osuc_names:254268	Odontacolus heratyi (MS)	female	adult	1	CNCI	Insects	[FIJI Viti Levu Nandarivatu 5.iv.1990 J.Heraty H005 pine/tree ferm]	Nandarivatu, H005, pine / tree fern, Viti Levu Isl., Western Div., Fiji	-17.5683	177.9781	Google Earth	Fiji	Viti Levu			derived from GEOnet	5 April 1990	Heraty, J. (John)	none specified		Valerio, A. A. (Alejandro A.)	2009	Paratype	pine treefarm		http://hol.osu.edu/spmInfo.html?id=OSUC%20237934
urn:lsid:biosci.ohio-state.edu:osuc_occurrences:CASENT__2079135	en	PreservedSpecimen	CASENT 2079135	urn:lsid:biosci.ohio-state.edu:osuc_names:254265	Odontacolus africanus (MS)	female	adult	1	OSUC	Insects	[MADAGASCAR Fianarantsoa nr. Isalo Nat. Pk. MT in dry wash E of interpretive Center 26Jan-3Feb2002 885m 22°37.60'S 45°21.49'E R. Harin'Hala MA-02-11B-13.]	nr. Isalo National Park, 22°37.60'S 45°21.49'E, 885m, MA-02-11B-13, dry wash / open area, E of Interpretive Center, Fianarantsoa Auto. Prov., Madagascar	-22.6267	45.3582	label	Madagascar	Fianarantsoa				26 January 2002 - 3 February 2002	Harin'Hala, R. (Rin'ha)	malaise trap		Valerio, A. A. (Alejandro A.)	2011	Paratype	dry wash; open area		http://hol.osu.edu/spmInfo.html?id=CASENT%202079135
urn:lsid:biosci.ohio-state.edu:osuc_occurrences:OSUC__381662	en	PreservedSpecimen	OSUC 381662	urn:lsid:biosci.ohio-state.edu:osuc_names:254265	Odontacolus africanus (MS)	female	adult	1	USNM	Insects	[0.51660°S 37.41843°E KENYA: Eastern Province, Njuki-ini Forest near For. station, 2-15.v.2007 1455m, MT, indigenous for. margin, R. Copeland]	Njukini Forest, 0.51660°S 37.41843°E, 1455m, indigenous forest margin, nr. forest station, Central Prov., Kenya	-.52	37.42	label	Kenya	Central			locality is in Central Prov. nr. the border with Eastern Prov.	2 May 2007 - 15 May 2007	Copeland, R. (Robert)	malaise trap		Valerio, A. A. (Alejandro A.)	2011	Paratype	indigenous forest margin		http://hol.osu.edu/spmInfo.html?id=OSUC%20381662
urn:lsid:biosci.ohio-state.edu:osuc_occurrences:OSUC__381663	en	PreservedSpecimen	OSUC 381663	urn:lsid:biosci.ohio-state.edu:osuc_names:254265	Odontacolus africanus (MS)	female	adult	1	OSUC	Insects	[3°16.196'S 15°28.267'E Rep. of the Congo: Dept. Pool, Iboubikro, Lesio-Louna Reserve, 330m, 25-viii-1.ix.2008 MT#4, Sharkey & Braet.]	Lesio Louna Reserve, 03°16.196'S 15°28.267'E, 330m, MT 4, Iboubikro, Pool Dépt., Congo	-3.27	15.4712	label	Congo	Pool				25 August 2008 - 1 September 2008	Sharkey & Braet	malaise trap		Valerio, A. A. (Alejandro A.)	2011	Paratype			http://hol.osu.edu/spmInfo.html?id=OSUC%20381663
urn:lsid:biosci.ohio-state.edu:osuc_occurrences:OSUC__321899	en	PreservedSpecimen	OSUC 321899	urn:lsid:biosci.ohio-state.edu:osuc_names:278397	Odontacolus whitfieldi (MS)	female	adult	1	BMNH	Insects	[INDIA: Kerala Periyar A. Sanc. 5-15.x.1979 J.S. Noyes]	Periyar Wildlife Sanctuary, Kerala St., India	9.5333	77.2	GEOnet	India	Kerala				5 October 1979 - 15 October 1979	Noyes, J. S. (John S.)	none specified		Valerio, A. A. (Alejandro A.)	2012	Paratype			http://hol.osu.edu/spmInfo.html?id=OSUC%20321899
urn:lsid:biosci.ohio-state.edu:osuc_occurrences:CASENT__2136841	en	PreservedSpecimen	CASENT 2136841	urn:lsid:biosci.ohio-state.edu:osuc_names:302168	Odontacolus zimi (MS)	female	adult	1	CASC	Insects	[12°15'46" S 49°23'51"E, MADAGASCAR: Prov. Antsiranana, Sakalava Beach, dwarf littoral for.] [10m, 15.ii-6.iii.2001 Malaise, across sandy trail, R. Harin'Hala coll. MA-01-048-03]	Sakalava Beach, 12°15'46"S 49°23'51"E, 10m, MA-01-04B-03, dwarf littoral forest / across sandy trail, Antsiranana Auto. Prov., Madagascar	-12.2628	49.3975	label	Madagascar	Antsiranana				15 February 2001 - 6 March 2001	Harin'Hala, R. (Rin'ha)	malaise trap		Valerio, A. A. (Alejandro A.)	2011	Holotype	dwarf littoral forest; across sandy trail		http://hol.osu.edu/spmInfo.html?id=CASENT%202136841
urn:lsid:biosci.ohio-state.edu:osuc_occurrences:OSUC__58496	en	PreservedSpecimen	OSUC 58496	urn:lsid:biosci.ohio-state.edu:osuc_names:278397	Odontacolus whitfieldi (MS)	female	adult	1	OSUC	Insects	[Tamil Nadu, 6 km N Walayar R.R. Sta., 250 m elev.; added 12-JUL-2002] [8.x.85; added 12-JUL-2002]	6km N Walayar Railroad Station, 250m, Kerala St., India	10.8744	76.8192	Google Earth	India	Kerala			derived from wikimapia	8 October 1985	Johnson, N. F. (Norman F.) & Darling, D. C. (D. Christopher)	none specified		Valerio, A. A. (Alejandro A.)	2012	Paratype (Odontacolus whitfieldi (MS))			http://hol.osu.edu/spmInfo.html?id=OSUC%2058496
urn:lsid:biosci.ohio-state.edu:osuc_occurrences:OSUC__58497	en	PreservedSpecimen	OSUC 58497	urn:lsid:biosci.ohio-state.edu:osuc_names:278397	Odontacolus whitfieldi (MS)	female	adult	1	OSUC	Insects	[Tamil Nadu, 6 km N Walayar R.R. Sta., 250 m elev.; added 12-JUL-2002] [8.x.85; added 12-JUL-2002]	6km N Walayar Railroad Station, 250m, Kerala St., India	10.8744	76.8192	Google Earth	India	Kerala			derived from wikimapia	8 October 1985	Johnson, N. F. (Norman F.) & Darling, D. C. (D. Christopher)	none specified		Valerio, A. A. (Alejandro A.)	2012	Paratype (Odontacolus whitfieldi (MS))			http://hol.osu.edu/spmInfo.html?id=OSUC%2058497
urn:lsid:biosci.ohio-state.edu:osuc_occurrences:OSUC__58495	en	PreservedSpecimen	OSUC 58495	urn:lsid:biosci.ohio-state.edu:osuc_names:278397	Odontacolus whitfieldi (MS)	female	adult	1	OSUC	Insects	[Tamil Nadu, 6 km N Walayar R.R. Sta., 250 m elev.; added 12-JUL-2002] [8.x.85; added 12-JUL-2002]	6km N Walayar Railroad Station, 250m, Kerala St., India	10.8744	76.8192	Google Earth	India	Kerala			derived from wikimapia	8 October 1985	Johnson, N. F. (Norman F.) & Darling, D. C. (D. Christopher)	none specified		Valerio, A. A. (Alejandro A.)	2012	Paratype (Odontacolus whitfieldi (MS))			http://hol.osu.edu/spmInfo.html?id=OSUC%2058495
urn:lsid:biosci.ohio-state.edu:osuc_occurrences:FBA014430	en	PreservedSpecimen	FBA014430	urn:lsid:biosci.ohio-state.edu:osuc_names:254273	Odontacolus veroae (MS)	female	adult	1	FNIC	Insects	[FIJI Viti Levu Isl. Naitasiri Prov. Eteni, Navai, Malaise 6.ci-15.vii.2003 FJ_11B 700m E. Schlinger, M. Irwin, Tokota'a 177°59'E 17°37'S FBA 014430.]	Navai, 17°37'S 177°59'E, 700m, FJ_11B, Eteni, Viti Levu Isl., Ba Prov., Western Div., Fiji	-17.6167	177.9833	label	Fiji	Western	Ba	Navai	coords. are in Ba not Naitasiri Prov.	6 June 2003 - 15 July 2003	Schlinger, E., Irwin, M. & Tokota'a	malaise trap		Valerio, A. A. (Alejandro A.)	2009	Paratype			http://hol.osu.edu/spmInfo.html?id=FBA014430
urn:lsid:biosci.ohio-state.edu:osuc_occurrences:FBA014433	en	PreservedSpecimen	FBA014433	urn:lsid:biosci.ohio-state.edu:osuc_names:254275	Odontacolus irwini (MS)	female	adult	1	BPBM	Insects	[FIJI Viti Levu Isl. Naitasiri Prov. Eteni, Navai, Malaise 6.ci-15.vii.2003 FJ_11B 700m E. Schlinger, M. Irwin, Tokota'a 177°59'E 17°37'S FBA 014433.]	Navai, 17°37'S 177°59'E, 700m, FJ_11B, Eteni, Viti Levu Isl., Ba Prov., Western Div., Fiji	-17.6167	177.9833	label	Fiji	Western	Ba	Navai	coords. are in Ba not Naitasiri Prov.	6 June 2003 - 15 July 2003	Schlinger, E., Irwin, M. & Tokota'a	malaise trap		Valerio, A. A. (Alejandro A.)	2009	Paratype			http://hol.osu.edu/spmInfo.html?id=FBA014433
urn:lsid:biosci.ohio-state.edu:osuc_occurrences:FBA021030	en	PreservedSpecimen	FBA021030	urn:lsid:biosci.ohio-state.edu:osuc_names:254275	Odontacolus irwini (MS)	female	adult	1	BPBM	Insects	[FIJI Viti Levu Isl. Naitasiri Prov. Navai village, etani. FJ-11D Malaise 24.x-8.xi.03 M. Irwin, E. Schlinger, M. Tokoka'a 17°17'S 177°59'E 700m FBA 021030.]	Navai, 17°37'S 177°59'E, 700m, FJ_11D, Eteni, Viti Levu Isl., Ba Prov., Western Div., Fiji	-17.6167	177.9833	label	Fiji	Western	Ba	Navai	coords. are in Ba not Naitasiri Prov.	24 October 2003 - 8 November 2003	Irwin, M., Schlinger, E. & Tokota'a, M. (Moala)	malaise trap		Valerio, A. A. (Alejandro A.)	2009	Holotype			http://hol.osu.edu/spmInfo.html?id=FBA021030
urn:lsid:biosci.ohio-state.edu:osuc_occurrences:FBA104329	en	PreservedSpecimen	FBA104329	urn:lsid:biosci.ohio-state.edu:osuc_names:254274	Odontacolus schlingeri (MS)	female	adult	1	BPBM	Insects	[FIJI Viti Levu, Naitasiri Prov. 3.8km N Veisari Stlmt. Log rd. to Waivudawa, 12.xii.02-3.i.03 300m Malaise 2, Schlinger, Tokota'a 18.079S 178.363E FBA 104329.]	logging road to Waivudawa, 18.079°S 178.363°E, 300m, MT2, 3.8km N Veisari Settlement, Viti Levu Isl., Rewa Prov., Central Div., Fiji	-18.08	178.36	label	Fiji	Central	Rewa		coords. are in Rewa not Naitasiri Prov.	12 December 2002 - 3 January 2003	Schlinger & Tokota'a	malaise trap		Valerio, A. A. (Alejandro A.)	2009	Holotype			http://hol.osu.edu/spmInfo.html?id=FBA104329
urn:lsid:biosci.ohio-state.edu:osuc_occurrences:FBA030106	en	PreservedSpecimen	FBA030106	urn:lsid:biosci.ohio-state.edu:osuc_names:254273	Odontacolus veroae (MS)	female	adult	1	BPBM	Insects	[FIJI viti Levu Isl. Sigatoka Prov. Sigatoka Sand Dunes N.P. malaise 24.xi-16.xii.03 FJ5A 4m M. Irwin, E. Schlinger, M. Tokota'a 177°28'967''E 18°09'939''S FBA 030106.]	Sigatoka Sand Dunes National Park, 18°09.939'S 177°28.967'E, 4m, FJ5A, Viti Levu Isl., Western Div., Fiji	-18.1657	177.4828	label	Fiji	Western			Sigatoka Prov. does not exist	24 November 2003 - 16 December 2003	Irwin, M., Schlinger, E. & Tokota'a, M. (Moala)	malaise trap		Valerio, A. A. (Alejandro A.)	2009	Paratype			http://hol.osu.edu/spmInfo.html?id=FBA030106
urn:lsid:biosci.ohio-state.edu:osuc_occurrences:FBA030104	en	PreservedSpecimen	FBA030104	urn:lsid:biosci.ohio-state.edu:osuc_names:254273	Odontacolus veroae (MS)	female	adult	1	BPBM	Insects	[FIJI viti Levu Isl. Sigatoka Prov. Sigatoka Sand Dunes N.P. malaise 24.xi-16.xii.03 FJ5A 4m M. Irwin, E. Schlinger, M. Tokota'a 177°28'967''E 18°09'939''S FBA 030104.]	Sigatoka Sand Dunes National Park, 18°09.939'S 177°28.967'E, 4m, FJ5A, Viti Levu Isl., Western Div., Fiji	-18.1657	177.4828	label	Fiji	Western			Sigatoka Prov. does not exist	24 November 2003 - 16 December 2003	Irwin, M., Schlinger, E. & Tokota'a, M. (Moala)	malaise trap		Valerio, A. A. (Alejandro A.)	2009	Paratype			http://hol.osu.edu/spmInfo.html?id=FBA030104
urn:lsid:biosci.ohio-state.edu:osuc_occurrences:FBA030114	en	PreservedSpecimen	FBA030114	urn:lsid:biosci.ohio-state.edu:osuc_names:254273	Odontacolus veroae (MS)	female	adult	1	BPBM	Insects	[FIJI viti Levu Isl. Sigatoka Prov. Sigatoka Sand Dunes N.P. malaise 24.xi-16.xii.03 FJ5A 4m M. Irwin, E. Schlinger, M. Tokota'a 177°28'967''E 18°09'939''S FBA 030114.]	Sigatoka Sand Dunes National Park, 18°09.939'S 177°28.967'E, 4m, FJ5A, Viti Levu Isl., Western Div., Fiji	-18.1657	177.4828	label	Fiji	Western			Sigatoka Prov. does not exist	24 November 2003 - 16 December 2003	Irwin, M., Schlinger, E. & Tokota'a, M. (Moala)	malaise trap		Valerio, A. A. (Alejandro A.)	2009	Paratype			http://hol.osu.edu/spmInfo.html?id=FBA030114
urn:lsid:biosci.ohio-state.edu:osuc_occurrences:FBA081512	en	PreservedSpecimen	FBA081512	urn:lsid:biosci.ohio-state.edu:osuc_names:254273	Odontacolus veroae (MS)	female	adult	1	BPBM	Insects	[FIJI Viti Levu, Vuda Prov. .1km E Abaca Vlg. .Koroyanitu Ntl. Pk. 800m Suvuione trail 17°40'S 177°33'E 7-12.x.02 malaise E. Schlinger, Tokota'a FJVL01_M01_02 FBA 081512.]	Koroyanitu National Heritage Park, 17°40'S 177°33'E, 800m, FVL01_MO1_07, Savuione Trail, .1km E Abaca, Viti Levu Isl., Western Div., Fiji	-17.6667	177.55	label	Fiji	Western			Vuda Prov. does not exist	7 October 2002 - 12 October 2002	Schlinger, E. & Tokota'a	malaise trap		Valerio, A. A. (Alejandro A.)	2009	Paratype			http://hol.osu.edu/spmInfo.html?id=FBA081512
urn:lsid:biosci.ohio-state.edu:osuc_occurrences:FBA081513	en	PreservedSpecimen	FBA081513	urn:lsid:biosci.ohio-state.edu:osuc_names:254273	Odontacolus veroae (MS)	female	adult	1	OSUC	Insects	[FIJI Viti Levu, Vuda Prov. .1km E Abaca Vlg. .Koroyanitu Ntl. Pk. 800m Suvuione trail 17°40'S 177°33'E 7-12.x.02 malaise E. Schlinger, Tokota'a FJVL01_M01_02 FBA 081513.]	Koroyanitu National Heritage Park, 17°40'S 177°33'E, 800m, FVL01_MO1_07, Savuione Trail, .1km E Abaca, Viti Levu Isl., Western Div., Fiji	-17.6667	177.55	label	Fiji	Western			Vuda Prov. does not exist	7 October 2002 - 12 October 2002	Schlinger, E. & Tokota'a	malaise trap		Valerio, A. A. (Alejandro A.)	2009	Paratype			http://hol.osu.edu/spmInfo.html?id=FBA081513
urn:lsid:biosci.ohio-state.edu:osuc_occurrences:FBA081515	en	PreservedSpecimen	FBA081515	urn:lsid:biosci.ohio-state.edu:osuc_names:254273	Odontacolus veroae (MS)	female	adult	1	BPBM	Insects	[FIJI Viti Levu, Vuda Prov. .1km E Abaca Vlg. .Koroyanitu Ntl. Pk. 800m Suvuione trail 17°40'S 177°33'E 7-12.x.02 malaise E. Schlinger, Tokota'a FJVL01_M01_02 FBA 081515.]	Koroyanitu National Heritage Park, 17°40'S 177°33'E, 800m, FVL01_MO1_07, Savuione Trail, .1km E Abaca, Viti Levu Isl., Western Div., Fiji	-17.6667	177.55	label	Fiji	Western			Vuda Prov. does not exist	7 October 2002 - 12 October 2002	Schlinger, E. & Tokota'a	malaise trap		Valerio, A. A. (Alejandro A.)	2009	Paratype			http://hol.osu.edu/spmInfo.html?id=FBA081515
urn:lsid:biosci.ohio-state.edu:osuc_occurrences:FBA084170	en	PreservedSpecimen	FBA084170	urn:lsid:biosci.ohio-state.edu:osuc_names:254273	Odontacolus veroae (MS)	female	adult	1	BPBM	Insects	[FIJI Viti Levu Vuda Prov. .1km E Abaca Vlg..Koroyanitu Ntl. Pk. 800m Savuione Trail 17°40'S 177°33'E 12-19.xi.02 malaise. E. Schlinger Tokota'a. FVL01_MO1_07 FBA 084170]	Koroyanitu National Heritage Park, 17°40'S 177°33'E, 800m, FVL01_MO1_07, Savuione Trail, .1km E Abaca, Viti Levu Isl., Western Div., Fiji	-17.6667	177.55	label	Fiji	Western			Vuda Prov. does not exist	12 November 2002 - 19 November 2002	Schlinger, E. & Tokota'a	malaise trap		Valerio, A. A. (Alejandro A.)	2009	Paratype			http://hol.osu.edu/spmInfo.html?id=FBA084170
urn:lsid:biosci.ohio-state.edu:osuc_occurrences:OSUC__238418	en	PreservedSpecimen	OSUC 238418	urn:lsid:biosci.ohio-state.edu:osuc_names:254328	Odontacolus dayi (MS)	female	adult	1	BMNH	Insects	[INDONESIA Seram Solea viii.1987 M.C. Day]	Solea, Ceram (Seram) Isl., Maluku Prov., Indonesia	-2.8828	129.5608	Google Earth	Indonesia	Maluku			derived from literature & GEOnet	Aug-1987	Day, M. C.	none specified		Valerio, A. A. (Alejandro A.)	2009	Holotype			http://hol.osu.edu/spmInfo.html?id=OSUC%20238418
urn:lsid:biosci.ohio-state.edu:osuc_occurrences:OSUC__238789	en	PreservedSpecimen	OSUC 238789	urn:lsid:biosci.ohio-state.edu:osuc_names:254277	Odontacolus bosei (MS)	female	adult	1	CNCI	Insects	[INDIA Kamataka Bangalore ICAR 11-15.IX.2004 J. Poorani MT]	Bangalore, Indian Council of Agricultural Research (ICAR), Karnataka St., India	12.9833	77.5833	GEOnet	India	Karnataka		Bangalore		11 September 2004 - 15 September 2004	Poorani, J.	malaise trap		Valerio, A. A. (Alejandro A.)	2011	Paratype			http://hol.osu.edu/spmInfo.html?id=OSUC%20238789
urn:lsid:biosci.ohio-state.edu:osuc_occurrences:OSUC__239193	en	PreservedSpecimen	OSUC 239193	urn:lsid:biosci.ohio-state.edu:osuc_names:254277	Odontacolus bosei (MS)	female	adult	1	CNCI	Insects	[INDIA Bangalore 1-10.vii.1988 K. Ghorpade PT]	Bangalore, Karnataka St., India	12.9833	77.5833	GEOnet	India	Karnataka		Bangalore		1 July 1988 - 10 July 1988	Ghorpade, K.	pan trap		Valerio, A. A. (Alejandro A.)	2011	Holotype			http://hol.osu.edu/spmInfo.html?id=OSUC%20239193
urn:lsid:biosci.ohio-state.edu:osuc_occurrences:OSUC__238780	en	PreservedSpecimen	OSUC 238780	urn:lsid:biosci.ohio-state.edu:osuc_names:254277	Odontacolus bosei (MS)	female	adult	1	OSUC	Insects	[INDIA Kamataka Bangalore ICAR 15-31.vii.2004 J. Poorani MT]	Bangalore, Indian Council of Agricultural Research (ICAR), Karnataka St., India	12.9833	77.5833	GEOnet	India	Karnataka		Bangalore		15 July 2004 - 31 July 2004	Poorani, J.	malaise trap		Valerio, A. A. (Alejandro A.)	2011	Paratype			http://hol.osu.edu/spmInfo.html?id=OSUC%20238780
urn:lsid:biosci.ohio-state.edu:osuc_occurrences:OSUC__58498	en	PreservedSpecimen	OSUC 58498	urn:lsid:biosci.ohio-state.edu:osuc_names:302868	Odontacolus markadicus	female	adult	1	OSUC	Insects	[Tamil Nadu: Nilgiris, Law's Falls, 23 km S Ootacumund, 1460m; added 12-JUL-2002] [7.x.85; added 12-JUL-2002]	Law's Falls, 1460m, 23km S Udagamandalam (Ootacamund), Nilgiris Dist., Tamil Nadu St., India	11.3217	76.8317	Google Earth	India	Tamil Nadu	Nilgiris		Ootacamund is a variant name of Udagamandalam; derived from GEOnet	7 October 1985	Johnson, N. F. (Norman F.) & Darling, D. C. (D. Christopher)	none specified		Valerio, A. A. (Alejandro A.)	2012				http://hol.osu.edu/spmInfo.html?id=OSUC%2058498
urn:lsid:biosci.ohio-state.edu:osuc_occurrences:FBA042201	en	PreservedSpecimen	FBA042201	urn:lsid:biosci.ohio-state.edu:osuc_names:254273	Odontacolus veroae (MS)	female	adult	1	BPBM	Insects	[FIJI Taveuni Isl. Cakaudrove prov. Devo forest reserve 3.i-10.i.2003 FJ-9 malaise M. Irwin, E. Schlinger, M. Tokoa'a 179°59'E 16°60'E 800m FBA042201]	Devo Forest Reserve, 16°50'S 179°59'E, 800m, FJ-9, Taveuni Isl., Cakaudrove Prov., Northern Div., Fiji	-16.8333	179.9833	label	Fiji	Northern	Cakaudrove			3 January 2003 - 10 January 2003	Irwin, M., Schlinger, E. & Tokota'a, M. (Moala)	malaise trap		Valerio, A. A. (Alejandro A.)	2009	Holotype			http://hol.osu.edu/spmInfo.html?id=FBA042201
urn:lsid:biosci.ohio-state.edu:osuc_occurrences:FBA014379	en	PreservedSpecimen	FBA014379	urn:lsid:biosci.ohio-state.edu:osuc_names:254268	Odontacolus heratyi (MS)	female	adult	1	BPBM	Insects	[FIJI Viti Levu Isl. Naitasiri Prov. Eteni, Navai, Malaise 6.ci-15.vii.2003 FJ_11B 700m E. Schlinger, M. Irwin, Tokota'a 177°59'E 17°37'S FBA 014379.]	Navai, 17°37'S 177°59'E, 700m, FJ_11B, Eteni, Viti Levu Isl., Ba Prov., Western Div., Fiji	-17.6167	177.9833	label	Fiji	Western	Ba	Navai	coords. are in Ba not Naitasiri Prov.	6 June 2003 - 15 July 2003	Schlinger, E., Irwin, M. & Tokota'a	malaise trap		Valerio, A. A. (Alejandro A.)	2009	Paratype			http://hol.osu.edu/spmInfo.html?id=FBA014379
urn:lsid:biosci.ohio-state.edu:osuc_occurrences:FBA029316	en	PreservedSpecimen	FBA029316	urn:lsid:biosci.ohio-state.edu:osuc_names:254268	Odontacolus heratyi (MS)	female	adult	1	BPBM	Insects	[FIJI Viti Levu Isl. Naitasiri prov. Navai village, Eteni. FJ_11a Malaise 15.v-2.vii.03 M. Irwin, E. Schlinger, M. Takoka'a 17°37'S -177°.59'E 700m FBA 029316.]	Navai, 17°37'S 177°59'E, 700m, FJ_11a, Eteni, Viti Levu Isl., Ba Prov., Western Div., Fiji	-17.6167	177.9833	label	Fiji	Western	Ba	Navai	coords. are in Ba not Naitasiri Prov.	15 May 2003 - 2 July 2003	Irwin, M., Schlinger, E. & Tokota'a, M. (Moala)	malaise trap		Valerio, A. A. (Alejandro A.)	2009	Holotype			http://hol.osu.edu/spmInfo.html?id=FBA029316
urn:lsid:biosci.ohio-state.edu:osuc_occurrences:FBA041608	en	PreservedSpecimen	FBA041608	urn:lsid:biosci.ohio-state.edu:osuc_names:254268	Odontacolus heratyi (MS)	female	adult	1	BPBM	Insects	[FIJI Viti Levu Isl. Naitasiri prov. Navai village, Eteni. FJ_11a Malaise 15.v-2.vii.03 M. Irwin, E. Schlinger, M. Takoka'a 17°37'S -177°.59'E 700m FBA 041608.]	Navai, 17°37'S 177°59'E, 700m, FJ_11a, Eteni, Viti Levu Isl., Ba Prov., Western Div., Fiji	-17.6167	177.9833	label	Fiji	Western	Ba	Navai	coords. are in Ba not Naitasiri Prov.	15 May 2003 - 2 July 2003	Irwin, M., Schlinger, E. & Tokota'a, M. (Moala)	malaise trap		Valerio, A. A. (Alejandro A.)	2009	Paratype			http://hol.osu.edu/spmInfo.html?id=FBA041608
urn:lsid:biosci.ohio-state.edu:osuc_occurrences:OSUC__238001	en	PreservedSpecimen	OSUC 238001	urn:lsid:biosci.ohio-state.edu:osuc_names:254261	Odontacolus wallacei (MS)	female	adult	1	BMNH	Insects	[SULAWESI Utara Kotamobagu v.1985 MT 1300m JS Noyes]	Kotamobagu, 1300m, Sulawesi Utara Prov., Indonesia	.7417	124.3086	GEOnet	Indonesia	Sulawesi Utara		Kotamobagu		May-1985	Noyes, J. S. (John S.)	malaise trap		Valerio, A. A. (Alejandro A.)	2009	Holotype			http://hol.osu.edu/spmInfo.html?id=OSUC%20238001
